# Supplementary material for: Genetic Diversity and Identification of Homozygosity-Rich Genomic Regions in Seven Italian Heritage Turkey (Meleagris gallopavo) Breeds
Source: Genes (Basel). 2021 Aug 28;12(9):1342. doi: 10.3390/genes12091342 (PMC8470100; doi:10.3390/genes12091342)
Supplement: Supplementary file 1 [file genes-12-01342-s001.zip]

Archive with 6 entries (6 files):
- Additional_Figures.pdf
- Table_S1.xlsx
- Table_S2.xlsx
- Table_S3.xlsx
- Table_S4.xlsx
- Table_S5.xlsx
