# Supplementary material for: Genetic Diversity and Identification of Homozygosity-Rich Genomic Regions in Seven Italian Heritage Turkey (Meleagris gallopavo) Breeds
Source: Genes (Basel). 2021 Aug 28;12(9):1342. doi: 10.3390/genes12091342 (PMC8470100; doi:10.3390/genes12091342)
Supplement: Supplementary file 1 [file genes-12-01342-s001.zip › Table_S1.xlsx]

## Sheet: Table_S1
Breed	Sanple_ID	CHR	Start Position	End Position	Length (bp)	Start Index	End Index	Start SNP	End SNP	# SNPs	# Missings
Brzl	BR_001	1	1304813	2864940	1560127	650	1318	AX-115923636	AX-108650717	669	0
Brzl	BR_001	1	5531217	7401942	1870725	2475	2990	AX-108685720	AX-108661339	516	0
Brzl	BR_001	1	11676020	15081164	3405144	4653	5705	AX-108628771	AX-115926744	1053	0
Brzl	BR_001	1	42916763	44320502	1403739	16623	17155	AX-108455915	AX-115934414	533	0
Brzl	BR_001	1	94570629	95851330	1280701	33380	33570	AX-108490129	AX-108671642	191	0
Brzl	BR_001	1	98581052	99718730	1137678	34092	34527	AX-108170402	AX-108343007	436	0
Brzl	BR_001	1	138404217	140068699	1664482	50837	51284	AX-108197866	AX-108569044	448	0
Brzl	BR_001	1	150158351	151891514	1733163	55576	55984	AX-115959651	AX-108220898	409	0
Brzl	BR_001	1	166614401	168327025	1712624	62054	62620	AX-108617755	AX-108711860	567	0
Brzl	BR_001	1	173103001	174289995	1186994	64863	65196	AX-115965183	AX-116069042	334	0
Brzl	BR_001	1	178207682	180724055	2516373	65806	66373	AX-115965959	AX-108589794	568	0
Brzl	BR_001	1	182977643	186123498	3145855	67256	68481	AX-108588362	AX-108192576	1226	0
Brzl	BR_001	1	186558239	188810543	2252304	68621	69250	AX-115967790	AX-108243214	630	0
Brzl	BR_001	2	42857222	43907773	1050551	89713	90192	AX-108156334	AX-116062374	480	0
Brzl	BR_001	2	68266571	69603182	1336611	99437	99938	AX-108425247	AX-115994846	502	0
Brzl	BR_001	2	69606045	78598575	8992530	99940	103005	AX-115994844	AX-108388577	3066	0
Brzl	BR_001	2	78602992	80469461	1866469	103007	103336	AX-116073960	AX-108476083	330	0
Brzl	BR_001	2	81473703	83771396	2297693	103699	104140	AX-115996295	AX-108706967	442	0
Brzl	BR_001	2	83937606	85499634	1562028	104191	104417	AX-108538275	AX-108261635	227	0
Brzl	BR_001	2	85556114	90236611	4680497	104419	106312	AX-115996768	AX-108310522	1894	0
Brzl	BR_001	2	94050150	96167722	2117572	108175	109269	AX-115998246	AX-115998596	1095	0
Brzl	BR_001	2	100877642	102956190	2078548	111354	112487	AX-115999369	AX-108447375	1134	0
Brzl	BR_001	3	19279015	20496429	1217414	121790	122221	AX-116014164	AX-108694427	432	0
Brzl	BR_001	3	20752245	21855956	1103711	122356	122745	AX-116014494	AX-108183384	390	0
Brzl	BR_001	3	31702134	32791658	1089524	126253	126417	AX-116070097	AX-116016366	165	0
Brzl	BR_001	3	40063957	41191202	1127245	129358	129800	AX-108540856	AX-116017852	443	0
Brzl	BR_001	3	42592828	45007184	2414356	130162	131549	AX-108294032	AX-108602154	1388	0
Brzl	BR_001	3	51067218	53944509	2877291	134079	135036	AX-108193921	AX-116020269	958	0
Brzl	BR_001	3	54732924	58330948	3598024	135242	136742	AX-108426848	AX-108532369	1501	0
Brzl	BR_001	3	58334559	59410507	1075948	136744	137131	AX-108600759	AX-108646755	388	0
Brzl	BR_001	3	64907109	67330740	2423631	139166	139979	AX-108438899	AX-108659139	814	0
Brzl	BR_001	3	69468718	70925845	1457127	140507	141004	AX-116022545	AX-116022704	498	0
Brzl	BR_001	3	71703718	75100587	3396869	141344	142597	AX-116060711	AX-108288271	1254	0
Brzl	BR_001	3	75104057	76169100	1065043	142599	143101	AX-108162267	AX-108582351	503	0
Brzl	BR_001	3	76170685	77791655	1620970	143103	143773	AX-108245324	AX-108116020	671	0
Brzl	BR_001	3	77794086	79476163	1682077	143775	144317	AX-116023910	AX-116024121	543	0
Brzl	BR_001	3	82115966	85395756	3279790	145546	146931	AX-108117864	AX-116025011	1386	0
Brzl	BR_001	3	85401736	87389195	1987459	146933	147391	AX-108161061	AX-108288986	459	0
Brzl	BR_001	3	87664820	91351459	3686639	147516	148730	AX-108115120	AX-108109702	1215	0
Brzl	BR_001	4	33650951	35166649	1515698	162649	163201	AX-108298178	AX-116031662	553	0
Brzl	BR_001	4	40059254	41852368	1793114	165083	165376	AX-116032386	AX-108637594	294	0
Brzl	BR_001	4	52807451	54807773	2000322	167826	168159	AX-108293483	AX-116033939	334	0
Brzl	BR_001	4	64218042	66384378	2166336	171494	172690	AX-108556309	AX-108515311	1197	0
Brzl	BR_001	5	2164851	4780769	2615918	175877	177160	AX-108709353	AX-108561543	1284	0
Brzl	BR_001	5	4785231	6215006	1429775	177162	177699	AX-108205136	AX-108186875	538	0
Brzl	BR_001	5	6229512	10900469	4670957	177701	178931	AX-108674913	AX-108600280	1231	0
Brzl	BR_001	5	11147883	12436422	1288539	179028	179495	AX-116041079	AX-116041307	468	0
Brzl	BR_001	5	12481673	17540706	5059033	179511	181166	AX-108282171	AX-108471562	1656	0
Brzl	BR_001	5	37267400	38323057	1055657	189868	190206	AX-108147859	AX-108158214	339	0
Brzl	BR_001	5	44650835	46753721	2102886	191732	192667	AX-108412666	AX-108547231	936	0
Brzl	BR_001	6	13754120	16352404	2598284	202490	203316	AX-108254551	AX-108200199	827	0
Brzl	BR_001	6	22086223	24304507	2218284	204735	205207	AX-108389347	AX-108314668	473	0
Brzl	BR_001	7	2684	1851174	1848490	211229	211560	AX-108188191	AX-108370014	332	0
Brzl	BR_001	7	9583896	11775424	2191528	213739	214210	AX-108232787	AX-108344102	472	0
Brzl	BR_001	7	11785164	14061738	2276574	214212	214891	AX-116080753	AX-116053515	680	0
Brzl	BR_001	7	15553663	17525032	1971369	215293	215778	AX-108238368	AX-108471923	486	0
Brzl	BR_001	7	17529588	23716935	6187347	215780	216323	AX-108688852	AX-108416755	544	0
Brzl	BR_001	7	23725048	25400384	1675336	216325	216724	AX-108302061	AX-116054101	400	0
Brzl	BR_001	7	25409959	26495864	1085905	216726	216935	AX-108477763	AX-108680272	210	0
Brzl	BR_001	7	26571454	28038559	1467105	216937	217301	AX-116054191	AX-108646390	365	0
Brzl	BR_001	7	29733255	33925717	4192462	217864	218928	AX-108162410	AX-108281777	1065	0
Brzl	BR_001	7	33934157	34964054	1029897	218930	219236	AX-108557090	AX-108132531	307	0
Brzl	BR_001	8	35534	5525301	5489767	219785	220603	AX-108650761	AX-116072983	819	0
Brzl	BR_001	8	5536601	6838905	1302304	220605	221034	AX-108411475	AX-108488108	430	0
Brzl	BR_001	8	7274134	10418496	3144362	221112	221376	AX-108304251	AX-108250734	265	0
Brzl	BR_001	8	10436241	13570029	3133788	221378	222174	AX-108137728	AX-108275601	797	0
Brzl	BR_001	8	13573505	16637603	3064098	222176	222950	AX-108118537	AX-116056032	775	0
Brzl	BR_001	8	16646012	18271931	1625919	222952	223349	AX-116056031	AX-116077197	398	0
Brzl	BR_001	8	18275763	22288530	4012767	223351	223878	AX-116056136	AX-108722628	528	0
Brzl	BR_001	8	23137604	24302723	1165119	224160	224374	AX-108636414	AX-108205604	215	0
Brzl	BR_001	10	15718	2398407	2382689	231407	231893	AX-108247925	AX-111999156	487	0
Brzl	BR_001	10	2682527	6830632	4148105	231905	232176	AX-108416947	AX-115969050	272	0
Brzl	BR_001	10	6834429	12544467	5710038	232178	233780	AX-108296885	AX-108295174	1603	0
Brzl	BR_001	10	12627931	18661786	6033855	233796	235140	AX-108214498	AX-108446111	1345	0
Brzl	BR_001	10	19049648	21639569	2589921	235272	236040	AX-108672495	AX-108716833	769	0
Brzl	BR_001	10	27055016	28983330	1928314	237616	237864	AX-108319898	AX-108498351	249	0
Brzl	BR_001	11	165177	6694949	6529772	237930	239614	AX-116079632	AX-108151149	1685	0
Brzl	BR_001	11	7513898	8767500	1253602	240179	241147	AX-108580542	AX-108525277	969	0
Brzl	BR_001	11	8770398	11378172	2607774	241149	242900	AX-108506720	AX-108254739	1752	0
Brzl	BR_001	11	11380194	12471740	1091546	242902	243440	AX-108674070	AX-108241906	539	0
Brzl	BR_001	11	12484852	14512893	2028041	243442	244922	AX-108139813	AX-108454322	1481	0
Brzl	BR_001	11	14515537	15606749	1091212	244924	245427	AX-108698605	AX-108178585	504	0
Brzl	BR_001	11	17344904	19182073	1837169	246251	247777	AX-108309973	AX-116077418	1527	0
Brzl	BR_001	11	19588176	21128376	1540200	247999	248745	AX-108152479	AX-108567653	747	0
Brzl	BR_001	13	5517978	8341564	2823586	263502	264724	AX-115974687	AX-115975000	1223	0
Brzl	BR_001	15	14796503	15911645	1115142	291195	291703	AX-108509554	AX-115979218	509	0
Brzl	BR_001	16	2145873	3454376	1308503	294228	294975	AX-108310050	AX-108364159	748	0
Brzl	BR_001	16	3766947	5405525	1638578	295187	296209	AX-108652189	AX-108678756	1023	0
Brzl	BR_001	19	27281	1233014	1205733	308799	308960	AX-108480221	AX-115982640	162	0
Brzl	BR_001	21	38309	2296928	2258619	319878	320723	AX-108665169	AX-108441935	846	0
Brzl	BR_001	21	2303514	3782125	1478611	320725	321446	AX-108432796	AX-116002387	722	0
Brzl	BR_001	21	4170292	6881999	2711707	321659	322779	AX-108144502	AX-108499487	1121	0
Brzl	BR_001	21	8725609	9728543	1002934	323674	324167	AX-108650162	AX-108548240	494	0
Brzl	BR_001	22	83111	1297642	1214531	324175	324326	AX-108372759	AX-108221739	152	0
Brzl	BR_001	25	820329	2028083	1207754	334409	334895	AX-116007582	AX-108611619	487	0
Brzl	BR_001	29	9457	2076292	2066835	342271	343477	AX-108346813	AX-108329148	1207	0
Brzl	BR_002	1	3144368	4146255	1001887	1423	1973	AX-108347590	AX-108609923	551	0
Brzl	BR_002	1	41901054	42909780	1008726	16378	16619	AX-108668750	AX-108259400	242	0
Brzl	BR_002	1	80152964	81530742	1377778	28080	28349	AX-108283475	AX-108369927	270	0
Brzl	BR_002	1	90743414	92184584	1441170	31904	32426	AX-108154179	AX-108292275	523	0
Brzl	BR_002	1	94454981	97130827	2675846	33332	33799	AX-115945386	AX-115945940	468	0
Brzl	BR_002	1	101605972	103161890	1555918	35213	36039	AX-108431896	AX-108289210	827	0
Brzl	BR_002	1	138404217	140068699	1664482	50837	51284	AX-108197866	AX-108569044	448	0
Brzl	BR_002	2	3719555	5172413	1452858	72206	72788	AX-116061897	AX-108129642	583	0
Brzl	BR_002	2	7219617	8665713	1446096	73831	74491	AX-108631274	AX-108465231	661	0
Brzl	BR_002	2	106440704	108050172	1609468	113954	114357	AX-116000397	AX-108701680	404	0
Brzl	BR_002	3	4202292	5204147	1001855	115841	116287	AX-108470351	AX-108170437	447	0
Brzl	BR_002	3	19203082	20496429	1293347	121740	122221	AX-108606669	AX-108694427	482	0
Brzl	BR_002	3	20752245	21855956	1103711	122356	122745	AX-116014494	AX-108183384	390	0
Brzl	BR_002	3	51149235	53944509	2795274	134102	135036	AX-116019764	AX-116020269	935	0
Brzl	BR_002	4	17206233	18778460	1572227	155933	156645	AX-108411517	AX-108405810	713	0
Brzl	BR_002	4	39169806	41556835	2387029	164785	165284	AX-108350399	AX-108232212	500	0
Brzl	BR_002	4	42155225	44239316	2084091	165472	166121	AX-108173137	AX-116032886	650	0
Brzl	BR_002	4	46040122	47809330	1769208	166609	166830	AX-116033187	AX-108579058	222	0
Brzl	BR_002	4	49373861	50609813	1235952	167060	167377	AX-116069839	AX-108548943	318	0
Brzl	BR_002	4	51053069	52524917	1471848	167562	167777	AX-108435272	AX-108138361	216	0
Brzl	BR_002	4	52527524	53823605	1296081	167779	168055	AX-108132428	AX-108187319	277	0
Brzl	BR_002	4	55000570	56953777	1953207	168174	168651	AX-108598461	AX-108288012	478	0
Brzl	BR_002	4	59313567	62104413	2790846	169441	170490	AX-116034661	AX-108146744	1050	0
Brzl	BR_002	4	62170328	63209425	1039097	170532	170946	AX-116035134	AX-116035353	415	0
Brzl	BR_002	4	64860778	66024332	1163554	171825	172546	AX-116035718	AX-108687292	722	0
Brzl	BR_002	6	2278223	3585417	1307194	199187	199572	AX-116048930	AX-116049047	386	0
Brzl	BR_002	6	3592549	4738269	1145720	199574	199770	AX-116049060	AX-108398281	197	0
Brzl	BR_002	7	2684	1851174	1848490	211229	211560	AX-108188191	AX-108370014	332	0
Brzl	BR_002	7	9092366	10284985	1192619	213630	213862	AX-108723601	AX-108111130	233	0
Brzl	BR_002	7	10296772	11297009	1000237	213864	214071	AX-108723201	AX-108367810	208	0
Brzl	BR_002	7	11303124	12622887	1319763	214073	214464	AX-108501673	AX-116053395	392	0
Brzl	BR_002	8	1662567	3822682	2160115	219886	220112	AX-108244429	AX-108415523	227	0
Brzl	BR_002	8	7274134	9080127	1805993	221112	221276	AX-108304251	AX-116055452	165	0
Brzl	BR_002	8	10749148	12887312	2138164	221485	222021	AX-108621895	AX-116055770	537	0
Brzl	BR_002	8	13573505	14987802	1414297	222176	222403	AX-108118537	AX-108298325	228	0
Brzl	BR_002	8	15003699	16857953	1854254	222405	223015	AX-108372601	AX-108710930	611	0
Brzl	BR_002	8	16863621	18156892	1293271	223017	223306	AX-108291439	AX-108308864	290	0
Brzl	BR_002	8	18163176	21805786	3642610	223308	223771	AX-108666513	AX-108323746	464	0
Brzl	BR_002	8	22972575	25136594	2164019	224094	224526	AX-116056340	AX-112000461	433	0
Brzl	BR_002	8	29190061	32107804	2917743	225869	226652	AX-108712054	AX-108432128	784	0
Brzl	BR_002	9	1336388	2483949	1147561	228103	228490	AX-108251768	AX-108379592	388	0
Brzl	BR_002	9	11292404	13183927	1891523	230504	230830	AX-108173518	AX-108377507	327	0
Brzl	BR_002	9	13188561	14621762	1433201	230832	231026	AX-108626596	AX-108274795	195	0
Brzl	BR_002	9	14637978	18803566	4165588	231028	231381	AX-108546053	AX-108467270	354	0
Brzl	BR_002	10	15718	1045691	1029973	231407	231587	AX-108247925	AX-108418842	181	0
Brzl	BR_002	10	2420184	6830632	4410448	231897	232176	AX-108223210	AX-115969050	280	0
Brzl	BR_002	10	6834429	12544467	5710038	232178	233780	AX-108296885	AX-108295174	1603	0
Brzl	BR_002	10	12627931	15920364	3292433	233796	234403	AX-108214498	AX-108159395	608	0
Brzl	BR_002	10	27055016	28983330	1928314	237616	237864	AX-108319898	AX-108498351	249	0
Brzl	BR_002	11	1313794	5515380	4201586	238530	239188	AX-108445722	AX-108706907	659	0
Brzl	BR_002	11	9998072	12605963	2607891	242203	243519	AX-108547912	AX-108697483	1317	0
Brzl	BR_002	12	5778	2606774	2600996	250298	250618	AX-108715072	AX-115972573	321	0
Brzl	BR_002	12	9647710	10941437	1293727	253897	254792	AX-108695183	AX-116071507	896	0
Brzl	BR_002	13	5517978	7584464	2066486	263502	264297	AX-115974687	AX-108702566	796	0
Brzl	BR_002	15	12415679	13717380	1301701	289811	290657	AX-108604883	AX-108192703	847	0
Brzl	BR_002	15	15276247	16612702	1336455	291426	292172	AX-115979130	AX-108333439	747	0
Brzl	BR_002	17	6887145	8153968	1266823	305406	305936	AX-108390570	AX-108364309	531	0
Brzl	BR_002	17	9932978	11217176	1284198	307033	307623	AX-108357470	AX-108447680	591	0
Brzl	BR_002	19	7870	1233014	1225144	308783	308960	AX-108439983	AX-115982640	178	0
Brzl	BR_002	21	15798	1110145	1094347	319868	320333	AX-108403718	AX-108137029	466	0
Brzl	BR_002	21	2303514	3782125	1478611	320725	321446	AX-108432796	AX-116002387	722	0
Brzl	BR_002	21	4048160	5641358	1593198	321596	322264	AX-108150254	AX-108402076	669	0
Brzl	BR_002	21	8725609	9728543	1002934	323674	324167	AX-108650162	AX-108548240	494	0
Brzl	BR_002	22	83111	2727286	2644175	324175	324556	AX-108372759	AX-108400421	382	0
Brzl	BR_002	22	3368574	4507379	1138805	324930	325210	AX-108224068	AX-108233030	281	0
Brzl	BR_002	26	5275386	6428177	1152791	339222	339865	AX-108365055	AX-108430102	644	0
Brzl	BR_002	29	814123	2042105	1227982	342771	343469	AX-108123934	AX-108169844	699	0
Brzl	BR_003	1	1184906	2864940	1680034	578	1318	AX-108482354	AX-108650717	741	0
Brzl	BR_003	1	3295821	4334290	1038469	1513	2096	AX-108245182	AX-115922599	584	0
Brzl	BR_003	1	4338751	5565357	1226606	2098	2477	AX-115922534	AX-108247739	380	0
Brzl	BR_003	1	30187423	32247572	2060149	11721	12705	AX-115930831	AX-115931356	985	0
Brzl	BR_003	1	41231764	42492354	1260590	16106	16541	AX-108587607	AX-108656845	436	0
Brzl	BR_003	1	42916763	44320502	1403739	16623	17155	AX-108455915	AX-115934414	533	0
Brzl	BR_003	1	80152964	81530742	1377778	28080	28349	AX-108283475	AX-108369927	270	0
Brzl	BR_003	1	91766127	93573251	1807124	32218	32964	AX-108436894	AX-108459271	747	0
Brzl	BR_003	1	93895411	95120624	1225213	33127	33495	AX-108394138	AX-115945535	369	0
Brzl	BR_003	1	138631880	140354617	1722737	50953	51356	AX-108255585	AX-108665631	404	0
Brzl	BR_003	1	150816465	151891514	1075049	55750	55984	AX-115959698	AX-108220898	235	0
Brzl	BR_003	1	166940519	168327025	1386506	62145	62620	AX-108513078	AX-108711860	476	0
Brzl	BR_003	1	181104368	182852874	1748506	66474	67188	AX-108470545	AX-115966786	715	0
Brzl	BR_003	1	187681003	188955148	1274145	69083	69295	AX-108205881	AX-108685874	213	0
Brzl	BR_003	2	68266571	69299272	1032701	99437	99790	AX-108425247	AX-108514779	354	0
Brzl	BR_003	2	69302034	72525645	3223611	99792	100847	AX-115994794	AX-115995296	1056	0
Brzl	BR_003	2	72788963	74510016	1721053	100934	101361	AX-108560374	AX-108447222	428	0
Brzl	BR_003	2	79844392	81203024	1358632	103292	103575	AX-108218831	AX-108321971	284	0
Brzl	BR_003	2	96523226	99679362	3156136	109460	110702	AX-108341967	AX-108722240	1243	0
Brzl	BR_003	2	99874329	102956190	3081861	110809	112487	AX-108374426	AX-108447375	1679	0
Brzl	BR_003	2	105974531	107617667	1643136	113807	114257	AX-108365553	AX-116060982	451	0
Brzl	BR_003	3	66765	2754107	2687342	115047	115196	AX-108416039	AX-108485389	150	0
Brzl	BR_003	3	2756450	5895202	3138752	115198	116634	AX-108244862	AX-116011788	1437	0
Brzl	BR_003	3	9173890	12459031	3285141	118024	119539	AX-108354466	AX-108210563	1516	0
Brzl	BR_003	3	13040178	16554740	3514562	119673	120957	AX-108351563	AX-116013708	1285	0
Brzl	BR_003	3	16559340	18395742	1836402	120959	121322	AX-108571336	AX-108586603	364	0
Brzl	BR_003	3	18932104	20394988	1462884	121589	122190	AX-108298951	AX-108647116	602	0
Brzl	BR_003	3	64907109	67707026	2799917	139166	140005	AX-108438899	AX-108587126	840	0
Brzl	BR_003	3	69468718	75334164	5865446	140507	142688	AX-116022545	AX-108698939	2182	0
Brzl	BR_003	3	76187836	77413968	1226132	143115	143565	AX-116023635	AX-108681768	451	0
Brzl	BR_003	3	77807434	79476163	1668729	143785	144317	AX-108550762	AX-116024121	533	0
Brzl	BR_003	3	82115966	85380209	3264243	145546	146922	AX-108117864	AX-108201009	1377	0
Brzl	BR_003	3	85401736	87389195	1987459	146933	147391	AX-108161061	AX-108288986	459	0
Brzl	BR_003	3	87664820	92182047	4517227	147516	148872	AX-108115120	AX-108602013	1357	0
Brzl	BR_003	4	17174172	18778460	1604288	155909	156645	AX-108553224	AX-108405810	737	0
Brzl	BR_003	4	34109232	35166649	1057417	162911	163201	AX-108643834	AX-116031662	291	0
Brzl	BR_003	4	61823234	63122061	1298827	170385	170894	AX-108543516	AX-108168854	510	0
Brzl	BR_003	5	4950967	6215006	1264039	177198	177699	AX-108710583	AX-108186875	502	0
Brzl	BR_003	5	6229512	10900469	4670957	177701	178931	AX-108674913	AX-108600280	1231	0
Brzl	BR_003	5	11147883	12436422	1288539	179028	179495	AX-116041079	AX-116041307	468	0
Brzl	BR_003	5	12504223	16936944	4432721	179527	181069	AX-116041319	AX-108542471	1543	0
Brzl	BR_003	5	17642719	19227504	1584785	181197	181889	AX-108184615	AX-108382504	693	0
Brzl	BR_003	5	37267400	38323057	1055657	189868	190206	AX-108147859	AX-108158214	339	0
Brzl	BR_003	5	44650835	46753721	2102886	191732	192667	AX-108412666	AX-108547231	936	0
Brzl	BR_003	6	17272008	18895179	1623171	203538	203803	AX-108255218	AX-108359177	266	0
Brzl	BR_003	6	26592998	27614753	1021755	205797	206092	AX-108441042	AX-108476119	296	0
Brzl	BR_003	7	2684	2619684	2617000	211229	211765	AX-108188191	AX-108343229	537	0
Brzl	BR_003	7	9092366	12622887	3530521	213630	214464	AX-108723601	AX-116053395	835	0
Brzl	BR_003	7	14283585	15321895	1038310	214933	215223	AX-116059861	AX-108382117	291	0
Brzl	BR_003	8	845711	4684973	3839262	219846	220359	AX-108173468	AX-108627200	514	0
Brzl	BR_003	8	5536601	6838905	1302304	220605	221034	AX-108411475	AX-108488108	430	0
Brzl	BR_003	8	7274134	10418496	3144362	221112	221376	AX-108304251	AX-108250734	265	0
Brzl	BR_003	8	10436241	13570029	3133788	221378	222174	AX-108137728	AX-108275601	797	0
Brzl	BR_003	8	13573505	15687182	2113677	222176	222619	AX-108118537	AX-108337977	444	0
Brzl	BR_003	8	16430273	21092183	4661910	222886	223700	AX-108391197	AX-108724663	815	0
Brzl	BR_003	8	22319955	28588563	6268608	223880	225676	AX-108485934	AX-108151634	1797	0
Brzl	BR_003	9	10505908	18514069	8008161	230331	231361	AX-108356584	AX-108413812	1031	0
Brzl	BR_003	10	15718	2398407	2382689	231407	231893	AX-108247925	AX-111999156	487	0
Brzl	BR_003	10	2682527	6830632	4148105	231905	232176	AX-108416947	AX-115969050	272	0
Brzl	BR_003	10	6834429	9119254	2284825	232178	232937	AX-108296885	AX-108552952	760	0
Brzl	BR_003	10	9122708	12324461	3201753	232939	233735	AX-116080738	AX-108526728	797	0
Brzl	BR_003	10	12627931	17420188	4792257	233796	234703	AX-108214498	AX-108321218	908	0
Brzl	BR_003	10	27248565	28983330	1734765	237632	237864	AX-108155976	AX-108498351	233	0
Brzl	BR_003	11	1499054	5515380	4016326	238664	239188	AX-108393619	AX-108706907	525	0
Brzl	BR_003	11	7378873	8767500	1388627	240070	241147	AX-108300553	AX-108525277	1078	0
Brzl	BR_003	11	9998072	12651816	2653744	242203	243564	AX-108547912	AX-108687312	1362	0
Brzl	BR_003	12	7073985	9145954	2071969	252737	253389	AX-108334651	AX-108621158	653	0
Brzl	BR_003	16	2128567	3473223	1344656	294216	294982	AX-115979781	AX-108606341	767	0
Brzl	BR_003	16	3766947	4898872	1131925	295187	295846	AX-108652189	AX-108531737	660	0
Brzl	BR_003	16	5762282	6882070	1119788	296506	297250	AX-108395319	AX-108280296	745	0
Brzl	BR_003	16	7135089	9220014	2084925	297392	298623	AX-108676291	AX-108473677	1232	0
Brzl	BR_003	16	12565334	14873615	2308281	300596	301282	AX-108401381	AX-108563609	687	0
Brzl	BR_003	17	44562	1782137	1737575	301283	302517	AX-108477496	AX-108722491	1235	0
Brzl	BR_003	17	2297158	4142875	1845717	302853	303801	AX-108707769	AX-115981643	949	0
Brzl	BR_003	17	4164782	5376305	1211523	303809	304500	AX-108344113	AX-108522816	692	0
Brzl	BR_003	17	6887145	8153968	1266823	305406	305936	AX-108390570	AX-108364309	531	0
Brzl	BR_003	17	9953551	11141120	1187569	307046	307589	AX-108672999	AX-108303243	544	0
Brzl	BR_003	19	34288	1233014	1198726	308802	308960	AX-108249022	AX-115982640	159	0
Brzl	BR_003	21	1038270	2296928	1258658	320294	320723	AX-108484033	AX-108441935	430	0
Brzl	BR_003	21	2303514	3782125	1478611	320725	321446	AX-108432796	AX-116002387	722	0
Brzl	BR_003	21	3785852	7349961	3564109	321448	323014	AX-108488237	AX-116002720	1567	0
Brzl	BR_003	22	35120	1297642	1262522	324171	324326	AX-108486883	AX-108221739	156	0
Brzl	BR_003	22	1304600	3484174	2179574	324328	324980	AX-116003171	AX-108143347	653	0
Brzl	BR_003	22	3489050	5433894	1944844	324982	325393	AX-116003623	AX-116004022	412	0
Brzl	BR_003	22	7377284	8551836	1174552	326309	326751	AX-108183910	AX-108128068	443	0
Brzl	BR_003	22	8554132	10141606	1587474	326753	327308	AX-108721688	AX-108649765	556	0
Brzl	BR_003	23	2601783	4063134	1461351	330050	330862	AX-108547284	AX-108503872	813	0
Brzl	BR_003	26	5101406	6428177	1326771	339098	339865	AX-116071824	AX-108430102	768	0
Brzl	BR_003	30	1126475	2129835	1003360	344885	345234	AX-108171436	AX-108519187	350	0
Brzl	BR_003	30	3058629	4592743	1534114	345619	346157	AX-108687985	AX-108440859	539	0
Brzl	BR_004	1	1184906	2864940	1680034	578	1318	AX-108482354	AX-108650717	741	0
Brzl	BR_004	1	3295821	4367705	1071884	1513	2116	AX-108245182	AX-115925311	604	0
Brzl	BR_004	1	4868880	7276340	2407460	2336	2931	AX-108148118	AX-115923995	596	0
Brzl	BR_004	1	7405353	9556587	2151234	2992	3681	AX-108616023	AX-115924470	690	0
Brzl	BR_004	1	13790136	15081164	1291028	5339	5705	AX-108434401	AX-115926744	367	0
Brzl	BR_004	1	16734402	18339315	1604913	6176	6850	AX-115927484	AX-108214885	675	0
Brzl	BR_004	1	18342202	22392253	4050051	6852	8340	AX-108568109	AX-108189653	1489	0
Brzl	BR_004	1	22394640	24073794	1679154	8342	8884	AX-115928945	AX-115929306	543	0
Brzl	BR_004	1	24075648	25462392	1386744	8886	9368	AX-115929309	AX-108670931	483	0
Brzl	BR_004	1	45412652	49645293	4232641	17585	19128	AX-115934640	AX-108657079	1544	0
Brzl	BR_004	1	80152964	81530742	1377778	28080	28349	AX-108283475	AX-108369927	270	0
Brzl	BR_004	1	102971917	104186791	1214874	35918	36482	AX-115947289	AX-116071741	565	0
Brzl	BR_004	1	104192332	107006413	2814081	36484	37931	AX-108290587	AX-115948466	1448	0
Brzl	BR_004	1	112795866	113926511	1130645	40029	40574	AX-115950081	AX-115950453	546	0
Brzl	BR_004	1	118711985	119969595	1257610	42458	42955	AX-115951706	AX-115952069	498	0
Brzl	BR_004	1	138404217	140068699	1664482	50837	51284	AX-108197866	AX-108569044	448	0
Brzl	BR_004	1	149649811	150682007	1032196	55478	55737	AX-108381734	AX-108666605	260	0
Brzl	BR_004	1	184403703	186029401	1625698	67775	68424	AX-108353805	AX-115925937	650	0
Brzl	BR_004	2	3719555	5172413	1452858	72206	72788	AX-116061897	AX-108129642	583	0
Brzl	BR_004	2	29600610	32051342	2450732	83701	84415	AX-115988363	AX-115988616	715	0
Brzl	BR_004	2	62962834	65061181	2098347	97698	98158	AX-108270526	AX-108626330	461	0
Brzl	BR_004	2	66226321	67876200	1649879	98600	99361	AX-116073955	AX-108331459	762	0
Brzl	BR_004	2	68266571	70478790	2212219	99437	100323	AX-108425247	AX-108248851	887	0
Brzl	BR_004	2	70482035	72593018	2110983	100325	100874	AX-108703234	AX-108407773	550	0
Brzl	BR_004	2	73782523	77235222	3452699	101061	102405	AX-115995369	AX-115995810	1345	0
Brzl	BR_004	2	77237125	78598575	1361450	102407	103005	AX-108529491	AX-108388577	599	0
Brzl	BR_004	2	79192403	81390569	2198166	103161	103677	AX-108341172	AX-108552461	517	0
Brzl	BR_004	2	81594105	83776003	2181898	103732	104141	AX-108377323	AX-108205910	410	0
Brzl	BR_004	2	83784059	85499634	1715575	104143	104417	AX-108481546	AX-108261635	275	0
Brzl	BR_004	2	85556114	86956870	1400756	104419	104895	AX-115996768	AX-115997044	477	0
Brzl	BR_004	2	87011065	90236611	3225546	104930	106312	AX-116069731	AX-108310522	1383	0
Brzl	BR_004	2	94050150	95751859	1701709	108175	109104	AX-115998246	AX-108668301	930	0
Brzl	BR_004	2	100955624	102956190	2000566	111393	112487	AX-115999398	AX-108447375	1095	0
Brzl	BR_004	2	102958785	103968064	1009279	112489	112900	AX-115999789	AX-108471789	412	0
Brzl	BR_004	2	105974531	108397437	2422906	113807	114452	AX-108365553	AX-108554784	646	0
Brzl	BR_004	3	9119049	11862169	2743120	117991	119260	AX-116071210	AX-116012957	1270	0
Brzl	BR_004	3	12905184	18485061	5579877	119659	121347	AX-116013131	AX-108257307	1689	0
Brzl	BR_004	3	19118312	20260358	1142046	121705	122164	AX-108432870	AX-108684042	460	0
Brzl	BR_004	3	20401701	21855956	1454255	122192	122745	AX-116060418	AX-108183384	554	0
Brzl	BR_004	3	40063957	41092963	1029006	129358	129749	AX-108540856	AX-108285494	392	0
Brzl	BR_004	3	43180296	44397858	1217562	130436	131194	AX-108275641	AX-108353173	759	0
Brzl	BR_004	3	47688414	48935014	1246600	132859	133318	AX-108529795	AX-108574477	460	0
Brzl	BR_004	3	51827806	53944509	2116703	134396	135036	AX-108491077	AX-116020269	641	0
Brzl	BR_004	3	54732924	59334900	4601976	135242	137089	AX-108426848	AX-108154673	1848	0
Brzl	BR_004	3	64907109	67707026	2799917	139166	140005	AX-108438899	AX-108587126	840	0
Brzl	BR_004	4	16271195	17406826	1135631	155413	156060	AX-108114314	AX-108421919	648	0
Brzl	BR_004	4	34151629	35166649	1015020	162934	163201	AX-108297654	AX-116031662	268	0
Brzl	BR_004	4	40059254	41852368	1793114	165083	165376	AX-116032386	AX-108637594	294	0
Brzl	BR_004	5	4785231	5901760	1116529	177162	177555	AX-108205136	AX-108698308	394	0
Brzl	BR_004	5	6287440	10900469	4613029	177716	178931	AX-108278717	AX-108600280	1216	0
Brzl	BR_004	5	11147883	12436422	1288539	179028	179495	AX-116041079	AX-116041307	468	0
Brzl	BR_004	5	12481673	13741638	1259965	179511	179996	AX-108282171	AX-116041496	486	0
Brzl	BR_004	5	13743883	17638680	3894797	179998	181195	AX-116041497	AX-108160594	1198	0
Brzl	BR_004	5	17642719	19227504	1584785	181197	181889	AX-108184615	AX-108382504	693	0
Brzl	BR_004	6	20805461	21990701	1185240	204348	204698	AX-108304954	AX-116050410	351	0
Brzl	BR_004	6	27595876	28803480	1207604	206087	206490	AX-116050675	AX-108591874	404	0
Brzl	BR_004	7	2684	2619684	2617000	211229	211765	AX-108188191	AX-108343229	537	0
Brzl	BR_004	7	9092366	12622887	3530521	213630	214464	AX-108723601	AX-116053395	835	0
Brzl	BR_004	7	14283585	15321895	1038310	214933	215223	AX-116059861	AX-108382117	291	0
Brzl	BR_004	8	3028149	4241790	1213641	219967	220265	AX-116055033	AX-108646485	299	0
Brzl	BR_004	8	4344134	5525301	1181167	220294	220603	AX-108660744	AX-116072983	310	0
Brzl	BR_004	8	5536601	6787697	1251096	220605	221018	AX-108411475	AX-116055296	414	0
Brzl	BR_004	8	16863621	18772065	1908444	223017	223518	AX-108291439	AX-108265993	502	0
Brzl	BR_004	8	23137604	24302723	1165119	224160	224374	AX-108636414	AX-108205604	215	0
Brzl	BR_004	10	15718	2398407	2382689	231407	231893	AX-108247925	AX-111999156	487	0
Brzl	BR_004	10	4400126	6830632	2430506	231930	232176	AX-108559914	AX-115969050	247	0
Brzl	BR_004	10	6834429	8568186	1733757	232178	232745	AX-108296885	AX-108364661	568	0
Brzl	BR_004	10	13391015	14773522	1382507	234053	234262	AX-108501932	AX-108114423	210	0
Brzl	BR_004	11	2817886	5515380	2697494	239032	239188	AX-108195211	AX-108706907	157	0
Brzl	BR_004	11	8812258	9977806	1165548	241176	242183	AX-116062882	AX-108413695	1008	0
Brzl	BR_004	12	7073985	8757922	1683937	252737	253051	AX-108334651	AX-108218555	315	0
Brzl	BR_004	13	4727687	7584464	2856777	263049	264297	AX-108213098	AX-108702566	1249	0
Brzl	BR_004	13	8810148	12269968	3459820	264928	265851	AX-108151506	AX-108337003	924	0
Brzl	BR_004	17	7989896	9059379	1069483	305852	306534	AX-108563657	AX-108656725	683	0
Brzl	BR_004	19	7870	1464483	1456613	308783	309092	AX-108439983	AX-108252838	310	0
Brzl	BR_004	20	7993469	9185349	1191880	318088	318790	AX-108637081	AX-108714161	703	0
Brzl	BR_004	20	9188915	10721387	1532472	318792	319867	AX-108678184	AX-108229023	1076	0
Brzl	BR_004	21	38309	2296928	2258619	319878	320723	AX-108665169	AX-108441935	846	0
Brzl	BR_004	21	2303514	3782125	1478611	320725	321446	AX-108432796	AX-116002387	722	0
Brzl	BR_004	21	3785852	6881999	3096147	321448	322779	AX-108488237	AX-108499487	1332	0
Brzl	BR_004	21	8725609	9728543	1002934	323674	324167	AX-108650162	AX-108548240	494	0
Brzl	BR_004	22	83111	1932823	1849712	324175	324433	AX-108372759	AX-108216487	259	0
Brzl	BR_004	24	1041695	2904883	1863188	332416	333446	AX-116006630	AX-116007171	1031	0
Brzl	BR_004	29	527	2042105	2041578	342265	343469	AX-108134777	AX-108169844	1205	0
Brzl	BR_005	1	42938432	44208238	1269806	16635	17086	AX-108495535	AX-115934392	452	0
Brzl	BR_005	1	110732997	112008276	1275279	39261	39762	AX-115949455	AX-108152329	502	0
Brzl	BR_005	1	114828494	116100269	1271775	40878	41297	AX-115950594	AX-108669126	420	0
Brzl	BR_005	1	120589667	121812614	1222947	43184	43648	AX-108397752	AX-108115401	465	0
Brzl	BR_005	1	122597279	123656662	1059383	43942	44271	AX-115952722	AX-115952990	330	0
Brzl	BR_005	1	126514230	127529628	1015398	45480	45876	AX-115953798	AX-115954124	397	0
Brzl	BR_005	1	179367836	180852298	1484462	66152	66434	AX-108699931	AX-108580710	283	0
Brzl	BR_005	1	187222251	188708367	1486116	68920	69228	AX-108689032	AX-115968211	309	0
Brzl	BR_005	2	1276967	2278621	1001654	70987	71518	AX-108560557	AX-115983839	532	0
Brzl	BR_005	2	105214760	106440704	1225944	113513	113954	AX-108163505	AX-116000397	442	0
Brzl	BR_005	2	106443384	107944182	1500798	113956	114339	AX-116000391	AX-116000549	384	0
Brzl	BR_005	3	47688414	48950083	1261669	132859	133324	AX-108529795	AX-116019456	466	0
Brzl	BR_005	3	52846680	54574444	1727764	134643	135188	AX-108142712	AX-108234426	546	0
Brzl	BR_005	3	70848104	72412519	1564415	140957	141567	AX-108406216	AX-116022929	611	0
Brzl	BR_005	4	26057366	27212463	1155097	158972	159338	AX-108606102	AX-108184551	367	0
Brzl	BR_005	4	28719979	29839539	1119560	160227	160810	AX-108229380	AX-108223591	584	0
Brzl	BR_005	4	38910369	40367561	1457192	164693	165196	AX-116032260	AX-108324718	504	0
Brzl	BR_005	4	40374922	41834651	1459729	165200	165364	AX-108304226	AX-116032598	165	0
Brzl	BR_005	4	42155225	43301085	1145860	165472	165716	AX-108173137	AX-116032747	245	0
Brzl	BR_005	4	47905640	49370440	1464800	166876	167057	AX-108496622	AX-108564774	182	0
Brzl	BR_005	4	51051274	52650859	1599585	167560	167806	AX-108422286	AX-108475493	247	0
Brzl	BR_005	4	52658809	53777319	1118510	167808	168047	AX-116033751	AX-108382631	240	0
Brzl	BR_005	6	3592549	5315098	1722549	199574	199955	AX-116049060	AX-108193625	382	0
Brzl	BR_005	6	5324329	6576361	1252032	199957	200420	AX-116049179	AX-108240813	464	0
Brzl	BR_005	6	9443466	10803728	1360262	201102	201435	AX-108426586	AX-108399345	334	0
Brzl	BR_005	6	18504854	19960841	1455987	203701	204065	AX-108199116	AX-108586429	365	0
Brzl	BR_005	6	20888369	22035431	1147062	204361	204712	AX-108632280	AX-108328634	352	0
Brzl	BR_005	6	23448026	24983800	1535774	205109	205325	AX-108171525	AX-108192434	217	0
Brzl	BR_005	6	29948718	31794456	1845738	206763	207340	AX-108650912	AX-108620799	578	0
Brzl	BR_005	6	32595707	34373769	1778062	207566	208019	AX-108355125	AX-116051243	454	0
Brzl	BR_005	7	2684	1851174	1848490	211229	211560	AX-108188191	AX-108370014	332	0
Brzl	BR_005	7	9371648	11926052	2554404	213694	214259	AX-108129658	AX-108238378	566	0
Brzl	BR_005	7	28818808	30343661	1524853	217569	218026	AX-108428180	AX-116054514	458	0
Brzl	BR_005	8	409397	3844676	3435279	219820	220120	AX-108592485	AX-108282796	301	0
Brzl	BR_005	8	6892052	10418496	3526444	221046	221376	AX-108661533	AX-108250734	331	0
Brzl	BR_005	8	11410976	12923052	1512076	221698	222032	AX-116062362	AX-108447460	335	0
Brzl	BR_005	8	16096352	17205152	1108800	222758	223095	AX-108309292	AX-108688222	338	0
Brzl	BR_005	8	19052142	21762647	2710505	223531	223769	AX-116075367	AX-116056250	239	0
Brzl	BR_005	8	30346738	32107804	1761066	226172	226652	AX-108718727	AX-108432128	481	0
Brzl	BR_005	9	1614704	3079929	1465225	228199	228576	AX-108624756	AX-108377083	378	0
Brzl	BR_005	10	473788	1583525	1109737	231491	231674	AX-108720622	AX-108322174	184	0
Brzl	BR_005	10	7194636	8346478	1151842	232302	232677	AX-108280820	AX-108299988	376	0
Brzl	BR_005	10	10507820	11585984	1078164	233206	233562	AX-108322097	AX-108331625	357	0
Brzl	BR_005	10	12906933	14833395	1926462	233896	234282	AX-108361262	AX-108218326	387	0
Brzl	BR_005	10	14838114	16162711	1324597	234284	234481	AX-108280227	AX-108248770	198	0
Brzl	BR_005	10	19085727	20306886	1221159	235278	235676	AX-115969886	AX-108634912	399	0
Brzl	BR_005	10	27055016	28197606	1142590	237616	237818	AX-108319898	AX-108599386	203	0
Brzl	BR_005	11	2758676	5515380	2756704	239012	239188	AX-108437485	AX-108706907	177	0
Brzl	BR_005	11	10333877	11689839	1355962	242456	243058	AX-108461818	AX-108375205	603	0
Brzl	BR_005	12	18484496	19579194	1094698	260241	260559	AX-108465141	AX-108111312	319	0
Brzl	BR_005	13	5373027	6764416	1391389	263410	264019	AX-112000245	AX-115974853	610	0
Brzl	BR_005	13	11135337	12269968	1134631	265657	265851	AX-108284837	AX-108337003	195	0
Brzl	BR_005	16	11840992	13800562	1959570	300199	300752	AX-108462933	AX-108649027	554	0
Brzl	BR_005	19	154586	1466738	1312152	308812	309094	AX-108707175	AX-108172918	283	0
Brzl	BR_005	19	7879129	8894432	1015303	312935	313313	AX-108497902	AX-108152474	379	0
Brzl	BR_005	21	4788596	5801221	1012625	321962	322365	AX-108520441	AX-116002589	404	0
Brzl	BR_005	22	42574	1438595	1396021	324174	324370	AX-108124342	AX-116003193	197	0
Brzl	BR_006	1	1304813	4146255	2841442	650	1973	AX-115923636	AX-108609923	1324	0
Brzl	BR_006	1	5531217	7270711	1739494	2475	2930	AX-108685720	AX-116064814	456	0
Brzl	BR_006	1	13790136	15081164	1291028	5339	5705	AX-108434401	AX-115926744	367	0
Brzl	BR_006	1	37901206	40748599	2847393	14957	15954	AX-108297205	AX-108722790	998	0
Brzl	BR_006	1	40753485	42492354	1738869	15956	16541	AX-115933488	AX-108656845	586	0
Brzl	BR_006	1	42916763	44320502	1403739	16623	17155	AX-108455915	AX-115934414	533	0
Brzl	BR_006	1	45313839	49552986	4239147	17543	19070	AX-115920987	AX-108382568	1528	0
Brzl	BR_006	1	50090629	52529469	2438840	19402	20762	AX-115935664	AX-108623664	1361	0
Brzl	BR_006	1	52583733	59328436	6744703	20791	22794	AX-108589174	AX-116064229	2004	0
Brzl	BR_006	1	59335343	60364869	1029526	22796	23084	AX-115938195	AX-108363983	289	0
Brzl	BR_006	1	60373526	63041684	2668158	23086	24186	AX-108339521	AX-115939173	1101	0
Brzl	BR_006	1	63907467	65146318	1238851	24648	25119	AX-115939442	AX-115920647	472	0
Brzl	BR_006	1	65148939	67152224	2003285	25121	25886	AX-108678381	AX-108689924	766	0
Brzl	BR_006	1	67158272	70635243	3476971	25888	26412	AX-108307284	AX-116059305	525	0
Brzl	BR_006	1	72133204	77645910	5512706	26841	27337	AX-116062901	AX-115941078	497	0
Brzl	BR_006	1	77657669	79618917	1961248	27339	27915	AX-116078819	AX-115941529	577	0
Brzl	BR_006	1	79622902	83808983	4186081	27917	29202	AX-108398022	AX-115942690	1286	0
Brzl	BR_006	1	90743414	94452079	3708665	31904	33330	AX-108154179	AX-115945396	1427	0
Brzl	BR_006	1	94454981	100150749	5695768	33332	34695	AX-115945386	AX-108160901	1364	0
Brzl	BR_006	1	100304632	101331072	1026440	34780	35136	AX-108385068	AX-108724956	357	0
Brzl	BR_006	1	101605972	103536763	1930791	35213	36178	AX-108431896	AX-108722388	966	0
Brzl	BR_006	1	103639659	107006413	3366754	36218	37931	AX-108647544	AX-115948466	1714	0
Brzl	BR_006	1	112795866	114202672	1406806	40029	40669	AX-115950081	AX-108132213	641	0
Brzl	BR_006	1	119275136	122322977	3047841	42704	43838	AX-115920549	AX-108448859	1135	0
Brzl	BR_006	1	122330834	124063065	1732231	43840	44415	AX-115952648	AX-115953104	576	0
Brzl	BR_006	1	124066159	125861779	1795620	44417	45182	AX-108274500	AX-108233101	766	0
Brzl	BR_006	1	126452625	129293485	2840860	45449	46727	AX-115953779	AX-108353709	1279	0
Brzl	BR_006	1	136276849	137356631	1079782	50034	50405	AX-108520737	AX-108135387	372	0
Brzl	BR_006	1	137359880	139218108	1858228	50407	51113	AX-115956760	AX-108393685	707	0
Brzl	BR_006	1	139234529	141643524	2408995	51115	51887	AX-115957092	AX-115957645	773	0
Brzl	BR_006	1	143489468	144492215	1002747	52765	53284	AX-108142354	AX-108448288	520	0
Brzl	BR_006	1	148766230	151905474	3139244	55078	55991	AX-108588367	AX-108491616	914	0
Brzl	BR_006	1	151907729	155261752	3354023	55993	57158	AX-115959776	AX-108243307	1166	0
Brzl	BR_006	1	156578434	158440153	1861719	57807	58653	AX-115960769	AX-108446606	847	0
Brzl	BR_006	1	158461579	161013781	2552202	58660	59592	AX-108388892	AX-115961948	933	0
Brzl	BR_006	1	161802373	163926966	2124593	59965	60906	AX-108443586	AX-115962750	942	0
Brzl	BR_006	1	163932791	166576031	2643240	60908	62039	AX-108513926	AX-115963394	1132	0
Brzl	BR_006	1	166614401	168269002	1654601	62054	62584	AX-108617755	AX-108645918	531	0
Brzl	BR_006	1	168826399	171578826	2752427	62884	63988	AX-115963987	AX-108162545	1105	0
Brzl	BR_006	1	171584739	172933355	1348616	63990	64771	AX-116059711	AX-115965135	782	0
Brzl	BR_006	1	173697574	174796847	1099273	65025	65242	AX-108575542	AX-115965362	218	0
Brzl	BR_006	1	175964652	177944896	1980244	65357	65780	AX-115965561	AX-108411352	424	0
Brzl	BR_006	1	178463504	181737087	3273583	65879	66738	AX-108320895	AX-108195350	860	0
Brzl	BR_006	1	181741767	183464757	1722990	66740	67515	AX-115966545	AX-108243834	776	0
Brzl	BR_006	1	184476189	186498460	2022271	67789	68594	AX-108261405	AX-108370649	806	0
Brzl	BR_006	1	187123326	188955148	1831822	68873	69295	AX-115967966	AX-108685874	423	0
Brzl	BR_006	2	3719555	6782967	3063412	72206	73593	AX-116061897	AX-108686778	1388	0
Brzl	BR_006	2	47770296	49117395	1347099	91999	92697	AX-108228578	AX-108385648	699	0
Brzl	BR_006	2	49663016	52282756	2619740	93000	93845	AX-108629126	AX-108476238	846	0
Brzl	BR_006	2	55147321	56997617	1850296	94808	95511	AX-108370465	AX-115992994	704	0
Brzl	BR_006	2	58165390	59254867	1089477	95900	96084	AX-108383510	AX-108546382	185	0
Brzl	BR_006	2	59260622	60374139	1113517	96086	96442	AX-115993186	AX-115993394	357	0
Brzl	BR_006	2	61170691	62346366	1175675	96831	97380	AX-108326734	AX-108484852	550	0
Brzl	BR_006	2	90447213	91756241	1309028	106407	106983	AX-108630349	AX-115997870	577	0
Brzl	BR_006	2	103846720	105211981	1365261	112866	113511	AX-115999952	AX-116000213	646	0
Brzl	BR_006	2	105974531	108397437	2422906	113807	114452	AX-108365553	AX-108554784	646	0
Brzl	BR_006	3	20752245	21855956	1103711	122356	122745	AX-116014494	AX-108183384	390	0
Brzl	BR_006	3	31702134	32791658	1089524	126253	126417	AX-116070097	AX-116016366	165	0
Brzl	BR_006	3	50965245	54723677	3758432	134065	135236	AX-108214290	AX-108244356	1172	0
Brzl	BR_006	3	70652091	74229079	3576988	140922	142371	AX-108724723	AX-116023303	1450	0
Brzl	BR_006	3	75188180	77276465	2088285	142641	143480	AX-108547855	AX-108240168	840	0
Brzl	BR_006	3	77278813	80470581	3191768	143482	144790	AX-116023806	AX-108663162	1309	0
Brzl	BR_006	3	80477096	81883406	1406310	144793	145426	AX-108544569	AX-108115836	634	0
Brzl	BR_006	3	81885680	83187155	1301475	145428	146007	AX-116024527	AX-108679714	580	0
Brzl	BR_006	3	83190061	84528754	1338693	146009	146471	AX-108246762	AX-108328345	463	0
Brzl	BR_006	3	85401736	88625526	3223790	146933	148043	AX-108161061	AX-108588116	1111	0
Brzl	BR_006	3	88627669	92182047	3554378	148045	148872	AX-108706663	AX-108602013	828	0
Brzl	BR_006	4	16595555	21144867	4549312	155550	157691	AX-108240829	AX-108333162	2142	0
Brzl	BR_006	4	30958304	36710136	5751832	161448	163767	AX-108242633	AX-108126191	2320	0
Brzl	BR_006	4	40059254	41654395	1595141	165083	165316	AX-116032386	AX-108246752	234	0
Brzl	BR_006	4	52807451	54807773	2000322	167826	168159	AX-108293483	AX-116033939	334	0
Brzl	BR_006	4	66928604	68300322	1371718	172918	173605	AX-108579821	AX-116036438	688	0
Brzl	BR_006	5	17642719	19509330	1866611	181197	181908	AX-108184615	AX-108211154	712	0
Brzl	BR_006	5	20427199	22811765	2384566	182181	183444	AX-108120323	AX-116043072	1264	0
Brzl	BR_006	5	22970857	24133322	1162465	183532	184214	AX-116043111	AX-108677548	683	0
Brzl	BR_006	5	24194544	26130331	1935787	184264	185235	AX-108167254	AX-108233637	972	0
Brzl	BR_006	5	26169164	27645502	1476338	185258	185874	AX-116043748	AX-108124715	617	0
Brzl	BR_006	5	27648392	29610755	1962363	185876	186899	AX-116044026	AX-108140008	1024	0
Brzl	BR_006	5	30388829	32046426	1657597	187238	187839	AX-108641887	AX-116044771	602	0
Brzl	BR_006	5	32477809	33479254	1001445	188071	188443	AX-111996352	AX-115922250	373	0
Brzl	BR_006	5	34173288	35709199	1535911	188794	189316	AX-108669441	AX-108537491	523	0
Brzl	BR_006	5	35711470	39959269	4247799	189318	190259	AX-108185724	AX-108139802	942	0
Brzl	BR_006	5	39963446	44586013	4622567	190261	191702	AX-116045605	AX-108539515	1442	0
Brzl	BR_006	5	44588837	47278788	2689951	191704	192862	AX-108297501	AX-108152706	1159	0
Brzl	BR_006	5	47599592	49659775	2060183	192935	193657	AX-108325651	AX-108482454	723	0
Brzl	BR_006	5	49661959	50792145	1130186	193659	194281	AX-108593446	AX-108706185	623	0
Brzl	BR_006	5	50794363	52485973	1691610	194283	195331	AX-108448913	AX-116047482	1049	0
Brzl	BR_006	5	54655127	57066569	2411442	196387	197383	AX-108649731	AX-116048395	997	0
Brzl	BR_006	6	3427572	4828288	1400716	199534	199780	AX-108717211	AX-108290475	247	0
Brzl	BR_006	6	20805461	21990701	1185240	204348	204698	AX-108304954	AX-116050410	351	0
Brzl	BR_006	6	27595876	28803480	1207604	206087	206490	AX-116050675	AX-108591874	404	0
Brzl	BR_006	7	2684	1851174	1848490	211229	211560	AX-108188191	AX-108370014	332	0
Brzl	BR_006	7	9092366	12622887	3530521	213630	214464	AX-108723601	AX-116053395	835	0
Brzl	BR_006	7	30441047	31549004	1107957	218052	218299	AX-108150151	AX-108120585	248	0
Brzl	BR_006	8	3028149	4241790	1213641	219967	220265	AX-116055033	AX-108646485	299	0
Brzl	BR_006	8	4344134	5525301	1181167	220294	220603	AX-108660744	AX-116072983	310	0
Brzl	BR_006	8	5536601	6787697	1251096	220605	221018	AX-108411475	AX-116055296	414	0
Brzl	BR_006	8	16854657	18219208	1364551	223013	223330	AX-108546860	AX-108278271	318	0
Brzl	BR_006	8	23137604	24302723	1165119	224160	224374	AX-108636414	AX-108205604	215	0
Brzl	BR_006	8	29190061	31526071	2336010	225869	226539	AX-108712054	AX-108178489	671	0
Brzl	BR_006	10	15718	6830632	6814914	231407	232176	AX-108247925	AX-115969050	770	0
Brzl	BR_006	10	6834429	12544467	5710038	232178	233780	AX-108296885	AX-108295174	1603	0
Brzl	BR_006	10	12627931	17496053	4868122	233796	234723	AX-108214498	AX-116059321	928	0
Brzl	BR_006	10	27055016	28983330	1928314	237616	237864	AX-108319898	AX-108498351	249	0
Brzl	BR_006	11	14396	1212121	1197725	237867	238446	AX-116067542	AX-115970626	580	0
Brzl	BR_006	11	1214350	5515380	4301030	238448	239188	AX-108398525	AX-108706907	741	0
Brzl	BR_006	11	7378873	8767500	1388627	240070	241147	AX-108300553	AX-108525277	1078	0
Brzl	BR_006	11	9998072	12887793	2889721	242203	243778	AX-108547912	AX-108305206	1576	0
Brzl	BR_006	12	5778	4111704	4105926	250298	251781	AX-108715072	AX-115972720	1484	0
Brzl	BR_006	12	4145226	5413108	1267882	251783	252036	AX-108701406	AX-108510400	254	0
Brzl	BR_006	12	5421357	7046419	1625062	252038	252735	AX-108404065	AX-108243848	698	0
Brzl	BR_006	12	7073985	10793633	3719648	252737	254668	AX-108334651	AX-108427010	1932	0
Brzl	BR_006	12	17932611	19579194	1646583	259829	260559	AX-108244116	AX-108111312	731	0
Brzl	BR_006	13	4727687	7556271	2828584	263049	264286	AX-108213098	AX-108437493	1238	0
Brzl	BR_006	13	8810148	12269968	3459820	264928	265851	AX-108151506	AX-108337003	924	0
Brzl	BR_006	14	10042175	11305900	1263725	274492	275410	AX-108426223	AX-108462195	919	0
Brzl	BR_006	14	11435381	12930645	1495264	275462	276377	AX-108297210	AX-108533583	916	0
Brzl	BR_006	14	14627694	16190761	1563067	278143	279167	AX-108131965	AX-108141431	1025	0
Brzl	BR_006	14	16450108	17751297	1301189	279433	280511	AX-108616985	AX-108201819	1079	0
Brzl	BR_006	14	17753762	18910835	1157073	280513	281293	AX-108476779	AX-108482360	781	0
Brzl	BR_006	15	11676644	14558730	2882086	289375	291096	AX-108159910	AX-108313735	1722	0
Brzl	BR_006	15	14796503	15807709	1011206	291195	291619	AX-108509554	AX-116080696	425	0
Brzl	BR_006	16	12282707	13456925	1174218	300470	300619	AX-108491895	AX-108412961	150	0
Brzl	BR_006	17	44562	2973739	2929177	301283	303219	AX-108477496	AX-115981513	1937	0
Brzl	BR_006	17	2975615	4142875	1167260	303221	303801	AX-108467917	AX-115981643	581	0
Brzl	BR_006	17	4930014	6175860	1245846	304271	304929	AX-108663433	AX-108360037	659	0
Brzl	BR_006	17	7989896	9284110	1294214	305852	306670	AX-108563657	AX-108578516	819	0
Brzl	BR_006	19	7870	5204834	5196964	308783	311195	AX-108439983	AX-108671608	2413	0
Brzl	BR_006	20	4304671	5375113	1070442	316098	316758	AX-108346787	AX-108428512	661	0
Brzl	BR_006	21	38309	2263265	2224956	319878	320709	AX-108665169	AX-108676921	832	0
Brzl	BR_006	21	2303514	3782125	1478611	320725	321446	AX-108432796	AX-116002387	722	0
Brzl	BR_006	21	4458341	7384162	2925821	321770	323026	AX-108435581	AX-108121833	1257	0
Brzl	BR_006	21	8725609	9728543	1002934	323674	324167	AX-108650162	AX-108548240	494	0
Brzl	BR_006	22	83111	1932823	1849712	324175	324433	AX-108372759	AX-108216487	259	0
Brzl	BR_006	22	9773007	10895342	1122335	327288	327504	AX-108687663	AX-108306756	217	0
Brzl	BR_006	22	11391537	13551173	2159636	327730	328761	AX-108585947	AX-108504907	1032	0
Brzl	BR_006	23	1294	2386500	2385206	328874	329986	AX-108630185	AX-108694548	1113	0
Brzl	BR_006	24	1447825	2904883	1457058	332625	333446	AX-116006721	AX-116007171	822	0
Brzl	BR_006	25	820329	2101710	1281381	334409	334925	AX-116007582	AX-116007872	517	0
Brzl	BR_006	25	2106676	5601045	3494369	334927	336618	AX-108567677	AX-108174650	1692	0
Brzl	BR_006	26	2819824	4815225	1995401	338011	338965	AX-116008811	AX-108402683	955	0
Brzl	BR_006	27	9683	1035697	1026014	339866	340307	AX-108218133	AX-108327039	442	0
Brzl	BR_006	29	9457	2042105	2032648	342271	343469	AX-108346813	AX-108169844	1199	0
Brzl	BR_006	30	1004490	2145710	1141220	344865	345235	AX-108384748	AX-108440591	371	0
Brzl	BR_006	30	3172984	4592743	1419759	345668	346157	AX-108467115	AX-108440859	490	0
Brzl	BR_007	1	1304813	3176881	1872068	650	1434	AX-115923636	AX-115924982	785	0
Brzl	BR_007	1	5531217	7270711	1739494	2475	2930	AX-108685720	AX-116064814	456	0
Brzl	BR_007	1	11676020	15081164	3405144	4653	5705	AX-108628771	AX-115926744	1053	0
Brzl	BR_007	1	37901206	42492354	4591148	14957	16541	AX-108297205	AX-108656845	1585	0
Brzl	BR_007	1	42916763	44320502	1403739	16623	17155	AX-108455915	AX-115934414	533	0
Brzl	BR_007	1	45527717	49645293	4117576	17652	19128	AX-108136735	AX-108657079	1477	0
Brzl	BR_007	1	50090629	52529469	2438840	19402	20762	AX-115935664	AX-108623664	1361	0
Brzl	BR_007	1	53919100	55807740	1888640	21447	22001	AX-108167406	AX-108251959	555	0
Brzl	BR_007	1	67709815	71622684	3912869	25993	26549	AX-115940350	AX-115921596	557	0
Brzl	BR_007	1	71697171	77260879	5563708	26597	27267	AX-115940732	AX-108666249	671	0
Brzl	BR_007	1	77286995	78295091	1008096	27269	27510	AX-111999124	AX-108709847	242	0
Brzl	BR_007	1	78297980	79763109	1465129	27512	27953	AX-108381333	AX-115941570	442	0
Brzl	BR_007	1	79768616	81378760	1610144	27955	28306	AX-115941575	AX-115941978	352	0
Brzl	BR_007	1	81666176	84819357	3153181	28405	29405	AX-108626394	AX-115924806	1001	0
Brzl	BR_007	1	85841801	87049808	1208007	29860	30376	AX-108464994	AX-115943445	517	0
Brzl	BR_007	1	87053035	89066331	2013296	30378	31162	AX-108516475	AX-108394581	785	0
Brzl	BR_007	1	103639659	105410472	1770813	36218	37131	AX-108647544	AX-108684339	914	0
Brzl	BR_007	1	105415312	110043754	4628442	37133	39201	AX-115948010	AX-108302828	2069	0
Brzl	BR_007	1	113635288	115185247	1549959	40413	40976	AX-115950363	AX-115950653	564	0
Brzl	BR_007	1	119478481	121802027	2323546	42806	43645	AX-115951945	AX-108373435	840	0
Brzl	BR_007	1	121808918	127984285	6175367	43647	46031	AX-108346171	AX-108579872	2385	0
Brzl	BR_007	1	127994538	131152960	3158422	46033	47772	AX-108426009	AX-108555352	1740	0
Brzl	BR_007	1	131155420	132370628	1215208	47774	48452	AX-115955208	AX-116078777	679	0
Brzl	BR_007	1	138404217	140068699	1664482	50837	51284	AX-108197866	AX-108569044	448	0
Brzl	BR_007	1	149649811	150682007	1032196	55478	55737	AX-108381734	AX-108666605	260	0
Brzl	BR_007	1	166940519	169794701	2854182	62145	63351	AX-108513078	AX-108178960	1207	0
Brzl	BR_007	1	187681003	188810543	1129540	69083	69250	AX-108205881	AX-108243214	168	0
Brzl	BR_007	2	7721	4201997	4194276	70154	72425	AX-108216611	AX-108458809	2272	0
Brzl	BR_007	2	4207573	6782967	2575394	72427	73593	AX-115984082	AX-108686778	1167	0
Brzl	BR_007	2	42857222	43907773	1050551	89713	90192	AX-108156334	AX-116062374	480	0
Brzl	BR_007	2	63957971	65061181	1103210	97957	98158	AX-108266015	AX-108626330	202	0
Brzl	BR_007	2	105974531	108970870	2996339	113807	114598	AX-108365553	AX-116000681	792	0
Brzl	BR_007	3	8331814	12813313	4481499	117576	119657	AX-108679980	AX-116013124	2082	0
Brzl	BR_007	3	12905184	16035417	3130233	119659	120831	AX-116013131	AX-108596271	1173	0
Brzl	BR_007	3	16054632	18755957	2701325	120833	121464	AX-108271359	AX-116014037	632	0
Brzl	BR_007	3	19279015	20394988	1115973	121790	122190	AX-116014164	AX-108647116	401	0
Brzl	BR_007	3	20401701	21855956	1454255	122192	122745	AX-116060418	AX-108183384	554	0
Brzl	BR_007	3	21860719	27712310	5851591	122747	124407	AX-116014710	AX-108563692	1661	0
Brzl	BR_007	3	28344698	30938686	2593988	124679	125863	AX-108163086	AX-108419078	1185	0
Brzl	BR_007	3	30942488	33567300	2624812	125865	126677	AX-108464963	AX-116016488	813	0
Brzl	BR_007	3	33568845	35901574	2332729	126679	127416	AX-116016483	AX-108146659	738	0
Brzl	BR_007	3	35905380	36958725	1053345	127418	127895	AX-108668739	AX-108200524	478	0
Brzl	BR_007	3	37164675	41191202	4026527	128005	129800	AX-116017033	AX-116017852	1796	0
Brzl	BR_007	3	42592828	44380903	1788075	130162	131181	AX-108294032	AX-108429746	1020	0
Brzl	BR_007	3	45382249	47341132	1958883	131793	132669	AX-116018807	AX-108529384	877	0
Brzl	BR_007	3	47688414	49820328	2131914	132859	133821	AX-108529795	AX-116019622	963	0
Brzl	BR_007	3	49822879	54730550	4907671	133823	135240	AX-108442566	AX-116059864	1418	0
Brzl	BR_007	3	54732924	58092515	3359591	135242	136638	AX-108426848	AX-108407726	1397	0
Brzl	BR_007	3	58095016	59410507	1315491	136640	137131	AX-108559012	AX-108646755	492	0
Brzl	BR_007	3	59719832	60868215	1148383	137321	137783	AX-108163871	AX-108239574	463	0
Brzl	BR_007	3	70652091	74229079	3576988	140922	142371	AX-108724723	AX-116023303	1450	0
Brzl	BR_007	3	74233749	80470581	6236832	142373	144790	AX-108554563	AX-108663162	2418	0
Brzl	BR_007	3	81885680	83187155	1301475	145428	146007	AX-116024527	AX-108679714	580	0
Brzl	BR_007	3	83190061	85395756	2205695	146009	146931	AX-108246762	AX-116025011	923	0
Brzl	BR_007	3	85401736	86489430	1087694	146933	147094	AX-108161061	AX-108173578	162	0
Brzl	BR_007	3	86493107	88625526	2132419	147096	148043	AX-108290675	AX-108588116	948	0
Brzl	BR_007	3	88627669	92182047	3554378	148045	148872	AX-108706663	AX-108602013	828	0
Brzl	BR_007	4	147398	1269360	1121962	149250	149663	AX-108353482	AX-108584738	414	0
Brzl	BR_007	4	1286837	2592266	1305429	149667	149879	AX-108440219	AX-108668742	213	0
Brzl	BR_007	4	3842161	8084721	4242560	150111	152398	AX-116026715	AX-108408952	2288	0
Brzl	BR_007	4	15741816	17599884	1858068	155142	156153	AX-108132545	AX-108117069	1012	0
Brzl	BR_007	4	17603579	19828366	2224787	156155	157156	AX-108512295	AX-108690992	1002	0
Brzl	BR_007	4	31010715	39425363	8414648	161481	164902	AX-108438606	AX-108123284	3422	0
Brzl	BR_007	4	40059254	42762048	2702794	165083	165598	AX-116032386	AX-108288804	516	0
Brzl	BR_007	4	52807451	54807773	2000322	167826	168159	AX-108293483	AX-116033939	334	0
Brzl	BR_007	4	65162590	66534366	1371776	172015	172710	AX-116035800	AX-108533027	696	0
Brzl	BR_007	5	12858112	17638680	4780568	179637	181195	AX-116041380	AX-108160594	1559	0
Brzl	BR_007	5	17681600	18687865	1006265	181212	181707	AX-108538901	AX-108601485	496	0
Brzl	BR_007	5	20427199	22811765	2384566	182181	183444	AX-108120323	AX-116043072	1264	0
Brzl	BR_007	5	22970857	24193316	1222459	183532	184262	AX-116043111	AX-108357062	731	0
Brzl	BR_007	5	25046826	29610755	4563929	184645	186899	AX-116043502	AX-108140008	2255	0
Brzl	BR_007	5	29889732	32473034	2583302	187037	188069	AX-108126613	AX-108247135	1033	0
Brzl	BR_007	5	32477809	33479254	1001445	188071	188443	AX-111996352	AX-115922250	373	0
Brzl	BR_007	5	34173288	38191082	4017794	188794	190132	AX-108669441	AX-108341746	1339	0
Brzl	BR_007	5	38195014	44586013	6390999	190134	191702	AX-108437787	AX-108539515	1569	0
Brzl	BR_007	5	44588837	46501981	1913144	191704	192548	AX-108297501	AX-108483396	845	0
Brzl	BR_007	5	47599592	49659775	2060183	192935	193657	AX-108325651	AX-108482454	723	0
Brzl	BR_007	5	49661959	51529576	1867617	193659	194739	AX-108593446	AX-108384666	1081	0
Brzl	BR_007	5	54655127	55947331	1292204	196387	196980	AX-108649731	AX-108141956	594	0
Brzl	BR_007	6	3982303	6576361	2594058	199637	200420	AX-116049087	AX-108240813	784	0
Brzl	BR_007	6	6582497	11085935	4503438	200422	201536	AX-108466049	AX-108110274	1115	0
Brzl	BR_007	6	11951902	13721915	1770013	201830	202477	AX-108618839	AX-108719931	648	0
Brzl	BR_007	6	13724940	17951187	4226247	202479	203640	AX-108397900	AX-116050087	1162	0
Brzl	BR_007	6	17991018	29308173	11317155	203642	206607	AX-108364653	AX-108477272	2966	0
Brzl	BR_007	6	29315340	31007451	1692111	206609	207097	AX-116050802	AX-108206303	489	0
Brzl	BR_007	6	31807738	35677516	3869778	207342	208436	AX-108513733	AX-108241322	1095	0
Brzl	BR_007	6	36774946	40852125	4077179	208627	209623	AX-108203520	AX-108707796	997	0
Brzl	BR_007	7	2684	1851174	1848490	211229	211560	AX-108188191	AX-108370014	332	0
Brzl	BR_007	7	7829424	9088659	1259235	213332	213628	AX-116060065	AX-108279475	297	0
Brzl	BR_007	7	9092366	14061738	4969372	213630	214891	AX-108723601	AX-116053515	1262	0
Brzl	BR_007	7	15906845	16982286	1075441	215373	215582	AX-108683388	AX-108223914	210	0
Brzl	BR_007	7	18796057	25400384	6604327	216104	216724	AX-108285466	AX-116054101	621	0
Brzl	BR_007	7	32668108	34964054	2295946	218595	219236	AX-108410366	AX-108132531	642	0
Brzl	BR_007	7	34966672	36285568	1318896	219238	219784	AX-108543065	AX-108520020	547	0
Brzl	BR_007	8	3028149	4241790	1213641	219967	220265	AX-116055033	AX-108646485	299	0
Brzl	BR_007	8	4344134	5525301	1181167	220294	220603	AX-108660744	AX-116072983	310	0
Brzl	BR_007	8	5536601	6787697	1251096	220605	221018	AX-108411475	AX-116055296	414	0
Brzl	BR_007	8	16854657	18772065	1917408	223013	223518	AX-108546860	AX-108265993	506	0
Brzl	BR_007	8	23137604	24302723	1165119	224160	224374	AX-108636414	AX-108205604	215	0
Brzl	BR_007	9	2509446	5147107	2637661	228494	229224	AX-108549237	AX-108671623	731	0
Brzl	BR_007	9	10505908	18514069	8008161	230331	231361	AX-108356584	AX-108413812	1031	0
Brzl	BR_007	10	15718	2432005	2416287	231407	231902	AX-108247925	AX-108372303	496	0
Brzl	BR_007	10	4400126	6830632	2430506	231930	232176	AX-108559914	AX-115969050	247	0
Brzl	BR_007	10	6834429	8568186	1733757	232178	232745	AX-108296885	AX-108364661	568	0
Brzl	BR_007	10	13391015	14773522	1382507	234053	234262	AX-108501932	AX-108114423	210	0
Brzl	BR_007	11	745632	5515380	4769748	238202	239188	AX-108298492	AX-108706907	987	0
Brzl	BR_007	11	7378873	8767500	1388627	240070	241147	AX-108300553	AX-108525277	1078	0
Brzl	BR_007	11	9998072	12887793	2889721	242203	243778	AX-108547912	AX-108305206	1576	0
Brzl	BR_007	12	164969	2887208	2722239	250299	250863	AX-108702680	AX-108524538	565	0
Brzl	BR_007	12	4145226	5413108	1267882	251783	252036	AX-108701406	AX-108510400	254	0
Brzl	BR_007	12	5421357	7046419	1625062	252038	252735	AX-108404065	AX-108243848	698	0
Brzl	BR_007	12	7073985	10586834	3512849	252737	254583	AX-108334651	AX-108665157	1847	0
Brzl	BR_007	12	12246031	17460286	5214255	255565	259526	AX-115973356	AX-116076631	3962	0
Brzl	BR_007	13	5517978	7556271	2038293	263502	264286	AX-115974687	AX-108437493	785	0
Brzl	BR_007	13	7593762	8681252	1087490	264299	264875	AX-108270860	AX-116077444	577	0
Brzl	BR_007	13	16570871	18079801	1508930	268678	269347	AX-108686022	AX-108455238	670	0
Brzl	BR_007	15	2124185	3267964	1143779	282487	283225	AX-116076506	AX-108254081	739	0
Brzl	BR_007	15	6589202	7799329	1210127	285789	286748	AX-108234264	AX-108380302	960	0
Brzl	BR_007	17	728151	2588630	1860479	301758	302991	AX-108311193	AX-108236961	1234	0
Brzl	BR_007	17	2589955	4142875	1552920	302993	303801	AX-108679167	AX-115981643	809	0
Brzl	BR_007	17	4164782	6175860	2011078	303809	304929	AX-108344113	AX-108360037	1121	0
Brzl	BR_007	17	6178821	11217176	5038355	304931	307623	AX-108456286	AX-108447680	2693	0
Brzl	BR_007	17	11582323	13023563	1441240	307781	308714	AX-115982428	AX-108380580	934	0
Brzl	BR_007	19	7870	1233014	1225144	308783	308960	AX-108439983	AX-115982640	178	0
Brzl	BR_007	20	4161123	6602895	2441772	316019	317517	AX-108114715	AX-108178074	1499	0
Brzl	BR_007	21	38309	2296928	2258619	319878	320723	AX-108665169	AX-108441935	846	0
Brzl	BR_007	21	2303514	3782125	1478611	320725	321446	AX-108432796	AX-116002387	722	0
Brzl	BR_007	21	4499913	7384162	2884249	321787	323026	AX-116002463	AX-108121833	1240	0
Brzl	BR_007	21	7387335	8518227	1130892	323028	323572	AX-108489833	AX-108694726	545	0
Brzl	BR_007	22	999	4507379	4506380	324168	325210	AX-108359638	AX-108233030	1043	0
Brzl	BR_007	22	7514933	10334731	2819798	326396	327331	AX-108449680	AX-116005050	936	0
Brzl	BR_007	23	4060182	6231582	2171400	330861	331682	AX-108503175	AX-116006401	822	0
Brzl	BR_007	25	34440	2101710	2067270	334167	334925	AX-108666251	AX-116007872	759	0
Brzl	BR_007	25	2814286	4928218	2113932	335290	336246	AX-108186916	AX-108115079	957	0
Brzl	BR_007	26	26230	2269019	2242789	336619	337743	AX-108507295	AX-108663773	1125	0
Brzl	BR_007	29	527	2042105	2041578	342265	343469	AX-108134777	AX-108169844	1205	0
Brzl	BR_007	30	3547952	4592743	1044791	345836	346157	AX-108411594	AX-108440859	322	0
Brzl	BR_008	1	3144368	4695486	1551118	1423	2262	AX-108347590	AX-116059449	840	0
Brzl	BR_008	1	30055030	31179749	1124719	11674	12207	AX-115930800	AX-116070558	534	0
Brzl	BR_008	1	43282893	44320502	1037609	16761	17155	AX-108444558	AX-115934414	395	0
Brzl	BR_008	1	80152964	81480117	1327153	28080	28334	AX-108283475	AX-115920683	255	0
Brzl	BR_008	1	92526103	93548708	1022605	32583	32959	AX-108134031	AX-115945167	377	0
Brzl	BR_008	1	94454981	95971097	1516116	33332	33598	AX-115945386	AX-115945757	267	0
Brzl	BR_008	1	100304632	101331072	1026440	34780	35136	AX-108385068	AX-108724956	357	0
Brzl	BR_008	1	101618711	103536763	1918052	35216	36178	AX-115946857	AX-108722388	963	0
Brzl	BR_008	1	105085837	106572762	1486925	36986	37742	AX-115947920	AX-108667768	757	0
Brzl	BR_008	1	134096471	135487193	1390722	49175	49762	AX-108119118	AX-115956393	588	0
Brzl	BR_008	1	136628162	137786451	1158289	50104	50629	AX-108164705	AX-108159132	526	0
Brzl	BR_008	1	137959693	139714329	1754636	50676	51215	AX-108616102	AX-108355755	540	0
Brzl	BR_008	1	140053052	142640373	2587321	51278	52462	AX-108306258	AX-108593411	1185	0
Brzl	BR_008	1	143247784	144367892	1120108	52644	53215	AX-116062941	AX-108262750	572	0
Brzl	BR_008	1	145838294	147684315	1846021	53763	54607	AX-115958722	AX-108267198	845	0
Brzl	BR_008	1	148823856	150806948	1983092	55100	55743	AX-108624311	AX-115959695	644	0
Brzl	BR_008	1	165220144	166816635	1596491	61529	62102	AX-115963111	AX-108187573	574	0
Brzl	BR_008	2	3719555	5872659	2153104	72206	73145	AX-116061897	AX-108251451	940	0
Brzl	BR_008	2	39273285	40362878	1089593	87906	88471	AX-116061848	AX-115990174	566	0
Brzl	BR_008	2	47770296	48828653	1058357	91999	92540	AX-108228578	AX-115921880	542	0
Brzl	BR_008	2	53681754	55756361	2074607	94493	95021	AX-108425884	AX-108118218	529	0
Brzl	BR_008	2	63412098	65061181	1649083	97857	98158	AX-108421989	AX-108626330	302	0
Brzl	BR_008	2	66583481	67607097	1023616	98702	99198	AX-115994290	AX-115994481	497	0
Brzl	BR_008	2	68846802	70219567	1372765	99601	100212	AX-115994703	AX-108697335	612	0
Brzl	BR_008	2	70442888	71743046	1300158	100305	100583	AX-108682454	AX-108604149	279	0
Brzl	BR_008	2	101185001	102956190	1771189	111529	112487	AX-108532755	AX-108447375	959	0
Brzl	BR_008	2	105974531	108397437	2422906	113807	114452	AX-108365553	AX-108554784	646	0
Brzl	BR_008	3	17447871	18930469	1482598	121263	121587	AX-108239774	AX-116014091	325	0
Brzl	BR_008	3	19387494	20394988	1007494	121842	122190	AX-108562209	AX-108647116	349	0
Brzl	BR_008	3	22389750	23676475	1286725	122983	123201	AX-108343584	AX-108632957	219	0
Brzl	BR_008	3	25143177	26183768	1040591	123672	123938	AX-108691126	AX-116015260	267	0
Brzl	BR_008	3	26186054	27252750	1066696	123940	124197	AX-116015257	AX-108570667	258	0
Brzl	BR_008	3	28815301	30047655	1232354	124851	125353	AX-108613477	AX-108294248	503	0
Brzl	BR_008	3	33573418	34984923	1411505	126682	127100	AX-108464107	AX-108656107	419	0
Brzl	BR_008	3	35905380	36958725	1053345	127418	127895	AX-108668739	AX-108200524	478	0
Brzl	BR_008	3	39627544	40862820	1235276	129239	129636	AX-108189862	AX-108268335	398	0
Brzl	BR_008	3	43371794	45021850	1650056	130544	131559	AX-108594867	AX-111997037	1016	0
Brzl	BR_008	3	45448758	46948759	1500001	131822	132440	AX-116068495	AX-116019129	619	0
Brzl	BR_008	3	47688414	48990498	1302084	132859	133353	AX-108529795	AX-108660536	495	0
Brzl	BR_008	3	51654780	53752877	2098097	134312	134932	AX-108415049	AX-108488528	621	0
Brzl	BR_008	3	59787928	61033454	1245526	137351	137886	AX-116021212	AX-116021415	536	0
Brzl	BR_008	3	65565316	67296495	1731179	139340	139966	AX-116021942	AX-108289924	627	0
Brzl	BR_008	3	69882261	70934127	1051866	140663	141009	AX-108598045	AX-108210736	347	0
Brzl	BR_008	3	71827643	72832163	1004520	141420	141749	AX-116069599	AX-108541221	330	0
Brzl	BR_008	3	72837937	73989475	1151538	141751	142244	AX-108156377	AX-108613983	494	0
Brzl	BR_008	4	121301	1149150	1027849	149246	149643	AX-108216580	AX-108573474	398	0
Brzl	BR_008	4	25405947	27730592	2324645	158728	159586	AX-108620451	AX-108113457	859	0
Brzl	BR_008	4	28275130	29610482	1335352	159920	160655	AX-116030544	AX-108656478	736	0
Brzl	BR_008	4	33650951	35166649	1515698	162649	163201	AX-108298178	AX-116031662	553	0
Brzl	BR_008	4	40059254	42088000	2028746	165083	165457	AX-116032386	AX-108603095	375	0
Brzl	BR_008	4	52807451	55598334	2790883	167826	168207	AX-108293483	AX-116034054	382	0
Brzl	BR_008	4	64874015	66863079	1989064	171833	172878	AX-108360618	AX-108458150	1046	0
Brzl	BR_008	5	7425802	8432923	1007121	178066	178372	AX-108570471	AX-108402236	307	0
Brzl	BR_008	5	8449329	9630303	1180974	178374	178579	AX-108516525	AX-108340722	206	0
Brzl	BR_008	5	11147883	12436422	1288539	179028	179495	AX-116041079	AX-116041307	468	0
Brzl	BR_008	5	13162871	14413325	1250454	179739	180093	AX-108652080	AX-116041525	355	0
Brzl	BR_008	5	14416028	15604527	1188499	180095	180561	AX-108517502	AX-108557783	467	0
Brzl	BR_008	5	15606687	16849929	1243242	180563	181048	AX-116041766	AX-108346308	486	0
Brzl	BR_008	6	17070738	18209614	1138876	203512	203662	AX-116050032	AX-108657125	151	0
Brzl	BR_008	6	18228814	19544400	1315586	203664	203945	AX-108631454	AX-108165623	282	0
Brzl	BR_008	6	29315340	30874547	1559207	206609	207067	AX-116050802	AX-116050950	459	0
Brzl	BR_008	6	36105520	37170046	1064526	208538	208704	AX-108223243	AX-108357005	167	0
Brzl	BR_008	6	38631779	40399736	1767957	209174	209512	AX-108298479	AX-116051731	339	0
Brzl	BR_008	6	40402943	44171052	3768109	209514	210576	AX-108425009	AX-116079228	1063	0
Brzl	BR_008	6	44182949	46054142	1871193	210578	211093	AX-108131074	AX-108653724	516	0
Brzl	BR_008	7	2684	1851174	1848490	211229	211560	AX-108188191	AX-108370014	332	0
Brzl	BR_008	7	9092366	11374625	2282259	213630	214100	AX-108723601	AX-108137060	471	0
Brzl	BR_008	7	11378433	13913721	2535288	214102	214836	AX-108637667	AX-108146898	735	0
Brzl	BR_008	7	15906845	16982286	1075441	215373	215582	AX-108683388	AX-108223914	210	0
Brzl	BR_008	7	18796057	24194163	5398106	216104	216451	AX-108285466	AX-108641915	348	0
Brzl	BR_008	7	24211413	25400384	1188971	216453	216724	AX-108498244	AX-116054101	272	0
Brzl	BR_008	7	29557954	30786227	1228273	217817	218112	AX-108419612	AX-108626450	296	0
Brzl	BR_008	7	31233203	34964054	3730851	218209	219236	AX-108501637	AX-108132531	1028	0
Brzl	BR_008	7	34966672	36285568	1318896	219238	219784	AX-108543065	AX-108520020	547	0
Brzl	BR_008	8	2086956	5525301	3438345	219912	220603	AX-108161097	AX-116072983	692	0
Brzl	BR_008	8	5536601	6838905	1302304	220605	221034	AX-108411475	AX-108488108	430	0
Brzl	BR_008	8	7274134	10418496	3144362	221112	221376	AX-108304251	AX-108250734	265	0
Brzl	BR_008	8	10436241	12272775	1836534	221378	221880	AX-108137728	AX-108443608	503	0
Brzl	BR_008	8	12280476	13570029	1289553	221882	222174	AX-108573775	AX-108275601	293	0
Brzl	BR_008	8	13573505	16637603	3064098	222176	222950	AX-108118537	AX-116056032	775	0
Brzl	BR_008	8	16863621	21962397	5098776	223017	223813	AX-108291439	AX-108322751	797	0
Brzl	BR_008	8	22319955	24385434	2065479	223880	224397	AX-108485934	AX-108463648	518	0
Brzl	BR_008	8	29190061	30591092	1401031	225869	226259	AX-108712054	AX-108176400	391	0
Brzl	BR_008	8	33145176	34699940	1554764	226921	227526	AX-108148012	AX-108262268	606	0
Brzl	BR_008	10	15718	2398407	2382689	231407	231893	AX-108247925	AX-111999156	487	0
Brzl	BR_008	10	13391015	14773522	1382507	234053	234262	AX-108501932	AX-108114423	210	0
Brzl	BR_008	11	2817886	5515380	2697494	239032	239188	AX-108195211	AX-108706907	157	0
Brzl	BR_008	12	5778	2778061	2772283	250298	250765	AX-108715072	AX-116061521	468	0
Brzl	BR_008	12	5421357	7028664	1607307	252038	252732	AX-108404065	AX-108504606	695	0
Brzl	BR_008	12	12738915	14471510	1732595	255995	257425	AX-108123621	AX-108710913	1431	0
Brzl	BR_008	12	14473231	15564495	1091264	257427	258177	AX-108186709	AX-108627607	751	0
Brzl	BR_008	13	5517978	6669741	1151763	263502	263964	AX-115974687	AX-108254472	463	0
Brzl	BR_008	13	6672132	7723349	1051217	263966	264327	AX-108141923	AX-108567302	362	0
Brzl	BR_008	14	17620610	18671788	1051178	280423	281193	AX-116075323	AX-108345562	771	0
Brzl	BR_008	15	6615725	7799329	1183604	285811	286748	AX-115978071	AX-108380302	938	0
Brzl	BR_008	16	4952	1526043	1521091	292762	293811	AX-108210851	AX-115979664	1050	0
Brzl	BR_008	16	5772171	7132199	1360028	296515	297390	AX-108453373	AX-108550610	876	0
Brzl	BR_008	16	7960431	9220014	1259583	297954	298623	AX-108507649	AX-108473677	670	0
Brzl	BR_008	16	11108216	13915142	2806926	299828	300822	AX-108625319	AX-108698088	995	0
Brzl	BR_008	17	6505457	8491905	1986448	305179	306182	AX-115981854	AX-108185571	1004	0
Brzl	BR_008	17	8493202	9576915	1083713	306184	306851	AX-115982093	AX-108411634	668	0
Brzl	BR_008	17	10700795	11972998	1272203	307397	307996	AX-115982340	AX-108630401	600	0
Brzl	BR_008	17	11976565	13023563	1046998	307998	308714	AX-108651000	AX-108380580	717	0
Brzl	BR_008	19	7870	1233014	1225144	308783	308960	AX-108439983	AX-115982640	178	0
Brzl	BR_008	20	352905	2561682	2208777	314008	314837	AX-108718482	AX-108317458	830	0
Brzl	BR_008	20	4393124	5652323	1259199	316139	316921	AX-108521260	AX-108258927	783	0
Brzl	BR_008	21	644935	1710051	1065116	320172	320578	AX-116001998	AX-116002106	407	0
Brzl	BR_008	21	2303514	3782125	1478611	320725	321446	AX-108432796	AX-116002387	722	0
Brzl	BR_008	21	4046427	7384162	3337735	321594	323026	AX-108354836	AX-108121833	1433	0
Brzl	BR_008	21	7576176	8718912	1142736	323115	323672	AX-108723765	AX-108692313	558	0
Brzl	BR_008	22	83111	1292600	1209489	324175	324325	AX-108372759	AX-116003164	151	0
Brzl	BR_008	22	1303233	2922275	1619042	324327	324675	AX-108361660	AX-116066425	349	0
Brzl	BR_008	22	9116229	10867740	1751511	326979	327487	AX-108349854	AX-108485982	509	0
Brzl	BR_008	25	922248	2101710	1179462	334479	334925	AX-108646845	AX-116007872	447	0
Brzl	BR_008	25	2106676	3294603	1187927	334927	335574	AX-108567677	AX-108425346	648	0
Brzl	BR_008	25	4260701	5601045	1340344	336065	336618	AX-108618256	AX-108174650	554	0
Brzl	BR_008	26	328085	2136243	1808158	336789	337670	AX-108112297	AX-108689826	882	0
Brzl	BR_008	26	2819824	4951700	2131876	338011	339019	AX-116008811	AX-108333853	1009	0
Brzl	BR_008	29	527	1628821	1628294	342265	343203	AX-108134777	AX-116010545	939	0
Brzl	BR_008	30	1004490	2145710	1141220	344865	345235	AX-108384748	AX-108440591	371	0
Brzl	BR_009	1	1304813	3050361	1745548	650	1392	AX-115923636	AX-108362522	743	0
Brzl	BR_009	1	5531217	7270711	1739494	2475	2930	AX-108685720	AX-116064814	456	0
Brzl	BR_009	1	11676020	15081164	3405144	4653	5705	AX-108628771	AX-115926744	1053	0
Brzl	BR_009	1	42495772	43573929	1078157	16543	16846	AX-108221457	AX-108272530	304	0
Brzl	BR_009	1	45313839	46685893	1372054	17543	18141	AX-115920987	AX-108401948	599	0
Brzl	BR_009	1	46688754	49645293	2956539	18143	19128	AX-108285287	AX-108657079	986	0
Brzl	BR_009	1	55767583	59328436	3560853	21997	22794	AX-108383482	AX-116064229	798	0
Brzl	BR_009	1	59335343	63041684	3706341	22796	24186	AX-115938195	AX-115939173	1391	0
Brzl	BR_009	1	64609619	66911857	2302238	24962	25761	AX-108405305	AX-115940192	800	0
Brzl	BR_009	1	67709815	71582761	3872946	25993	26525	AX-115940350	AX-108508935	533	0
Brzl	BR_009	1	73042377	77260879	4218502	27113	27267	AX-108453826	AX-108666249	155	0
Brzl	BR_009	1	77463130	79763109	2299979	27286	27953	AX-108289262	AX-115941570	668	0
Brzl	BR_009	1	79768616	83036836	3268220	27955	28884	AX-115941575	AX-115942466	930	0
Brzl	BR_009	1	83672842	85534501	1861659	29154	29772	AX-108546733	AX-108291848	619	0
Brzl	BR_009	1	85841801	89066331	3224530	29860	31162	AX-108464994	AX-108394581	1303	0
Brzl	BR_009	1	103639659	107664429	4024770	36218	38191	AX-108647544	AX-115948611	1974	0
Brzl	BR_009	1	107668123	109636978	1968855	38193	39018	AX-108240098	AX-115949168	826	0
Brzl	BR_009	1	110569674	112349805	1780131	39246	39850	AX-108540760	AX-108273155	605	0
Brzl	BR_009	1	114250367	116100269	1849902	40671	41297	AX-108682419	AX-108669126	627	0
Brzl	BR_009	1	116960651	120594297	3633646	41712	43187	AX-115951136	AX-116061308	1476	0
Brzl	BR_009	1	120596284	122322977	1726693	43189	43838	AX-115952251	AX-108448859	650	0
Brzl	BR_009	1	122330834	124063065	1732231	43840	44415	AX-115952648	AX-115953104	576	0
Brzl	BR_009	1	124300690	125575032	1274342	44514	45040	AX-108331972	AX-108495640	527	0
Brzl	BR_009	1	127533639	129293485	1759846	45878	46727	AX-108327246	AX-108353709	850	0
Brzl	BR_009	1	136985928	141331830	4345902	50196	51719	AX-108139375	AX-108356543	1524	0
Brzl	BR_009	1	149407966	153041800	3633834	55360	56291	AX-116080269	AX-108367188	932	0
Brzl	BR_009	1	154038796	155861332	1822536	56600	57471	AX-108644421	AX-108408093	872	0
Brzl	BR_009	1	157366674	161013781	3647107	58169	59592	AX-115922544	AX-115961948	1424	0
Brzl	BR_009	1	161802373	165997571	4195198	59965	61856	AX-108443586	AX-108290842	1892	0
Brzl	BR_009	1	168804640	169946556	1141916	62875	63433	AX-108117703	AX-108197950	559	0
Brzl	BR_009	1	170136438	172933355	2796917	63565	64771	AX-115964391	AX-115965135	1207	0
Brzl	BR_009	1	173697574	174796847	1099273	65025	65242	AX-108575542	AX-115965362	218	0
Brzl	BR_009	1	175964652	177944896	1980244	65357	65780	AX-115965561	AX-108411352	424	0
Brzl	BR_009	1	179103812	181718119	2614307	66049	66732	AX-115966140	AX-108491074	684	0
Brzl	BR_009	1	181726333	183464757	1738424	66734	67515	AX-108658118	AX-108243834	782	0
Brzl	BR_009	1	183476943	185894222	2417279	67517	68362	AX-108299260	AX-115967567	846	0
Brzl	BR_009	1	187079589	188963633	1884044	68855	69299	AX-108237097	AX-108608440	445	0
Brzl	BR_009	2	3719555	5172413	1452858	72206	72788	AX-116061897	AX-108129642	583	0
Brzl	BR_009	2	7219617	8665713	1446096	73831	74491	AX-108631274	AX-108465231	661	0
Brzl	BR_009	2	42857222	43907773	1050551	89713	90192	AX-108156334	AX-116062374	480	0
Brzl	BR_009	2	62962834	64430638	1467804	97698	98075	AX-108270526	AX-108146930	378	0
Brzl	BR_009	2	66226321	67876200	1649879	98600	99361	AX-116073955	AX-108331459	762	0
Brzl	BR_009	2	68846802	70939893	2093091	99601	100436	AX-115994703	AX-115995044	836	0
Brzl	BR_009	2	105974531	108397437	2422906	113807	114452	AX-108365553	AX-108554784	646	0
Brzl	BR_009	3	9119049	10825225	1706176	117991	118764	AX-116071210	AX-116012772	774	0
Brzl	BR_009	3	11139637	12813313	1673676	118917	119657	AX-108220316	AX-116013124	741	0
Brzl	BR_009	3	12905184	15713855	2808671	119659	120718	AX-116013131	AX-108558806	1060	0
Brzl	BR_009	3	15717909	18485061	2767152	120720	121347	AX-108128747	AX-108257307	628	0
Brzl	BR_009	3	19279015	20394988	1115973	121790	122190	AX-116014164	AX-108647116	401	0
Brzl	BR_009	3	20401701	21855956	1454255	122192	122745	AX-116060418	AX-108183384	554	0
Brzl	BR_009	3	40063957	41191202	1127245	129358	129800	AX-108540856	AX-116017852	443	0
Brzl	BR_009	3	42592828	45007184	2414356	130162	131549	AX-108294032	AX-108602154	1388	0
Brzl	BR_009	3	47688414	49571895	1883481	132859	133662	AX-108529795	AX-108393483	804	0
Brzl	BR_009	3	49822879	51062186	1239307	133823	134077	AX-108442566	AX-116019734	255	0
Brzl	BR_009	3	51067218	54730550	3663332	134079	135240	AX-108193921	AX-116059864	1162	0
Brzl	BR_009	3	54732924	59443096	4710172	135242	137153	AX-108426848	AX-108457202	1912	0
Brzl	BR_009	3	59638625	61033454	1394829	137271	137886	AX-116021182	AX-116021415	616	0
Brzl	BR_009	3	61037547	64516280	3478733	137888	138940	AX-108154213	AX-116066980	1053	0
Brzl	BR_009	3	64907109	67707026	2799917	139166	140005	AX-108438899	AX-108587126	840	0
Brzl	BR_009	3	69468718	72752231	3283513	140507	141723	AX-116022545	AX-108243605	1217	0
Brzl	BR_009	3	72761001	74118829	1357828	141725	142301	AX-108661524	AX-108414370	577	0
Brzl	BR_009	3	74681836	76169100	1487264	142503	143101	AX-108279849	AX-108582351	599	0
Brzl	BR_009	3	76170685	77380419	1209734	143103	143544	AX-108245324	AX-108413942	442	0
Brzl	BR_009	3	77384999	79476163	2091164	143546	144317	AX-108560365	AX-116024121	772	0
Brzl	BR_009	3	82115966	85395756	3279790	145546	146931	AX-108117864	AX-116025011	1386	0
Brzl	BR_009	3	85401736	87389195	1987459	146933	147391	AX-108161061	AX-108288986	459	0
Brzl	BR_009	3	87393443	92182047	4788604	147393	148872	AX-108184189	AX-108602013	1480	0
Brzl	BR_009	4	121301	1269360	1148059	149246	149663	AX-108216580	AX-108584738	418	0
Brzl	BR_009	4	1286837	2518408	1231571	149667	149872	AX-108440219	AX-108450181	206	0
Brzl	BR_009	4	17174172	18778460	1604288	155909	156645	AX-108553224	AX-108405810	737	0
Brzl	BR_009	4	25405947	27479854	2073907	158728	159415	AX-108620451	AX-116030407	688	0
Brzl	BR_009	4	28275130	29839539	1564409	159920	160810	AX-116030544	AX-108223591	891	0
Brzl	BR_009	4	33650951	35166649	1515698	162649	163201	AX-108298178	AX-116031662	553	0
Brzl	BR_009	4	40059254	41773557	1714303	165083	165342	AX-116032386	AX-116032591	260	0
Brzl	BR_009	4	53425905	54807773	1381868	167912	168159	AX-116033809	AX-116033939	248	0
Brzl	BR_009	4	64218042	66863079	2645037	171494	172878	AX-108556309	AX-108458150	1385	0
Brzl	BR_009	5	420228	1595909	1175681	175114	175573	AX-108256360	AX-108237015	460	0
Brzl	BR_009	5	3126668	4780769	1654101	176347	177160	AX-116040175	AX-108561543	814	0
Brzl	BR_009	5	4785231	6215006	1429775	177162	177699	AX-108205136	AX-108186875	538	0
Brzl	BR_009	5	6229512	10900469	4670957	177701	178931	AX-108674913	AX-108600280	1231	0
Brzl	BR_009	5	11147883	12436422	1288539	179028	179495	AX-116041079	AX-116041307	468	0
Brzl	BR_009	5	12481673	16535313	4053640	179511	180949	AX-108282171	AX-108328980	1439	0
Brzl	BR_009	5	16537912	17638680	1100768	180951	181195	AX-108293939	AX-108160594	245	0
Brzl	BR_009	5	18475457	19509330	1033873	181583	181908	AX-108367238	AX-108211154	326	0
Brzl	BR_009	5	20427199	22811765	2384566	182181	183444	AX-108120323	AX-116043072	1264	0
Brzl	BR_009	5	22970857	24193316	1222459	183532	184262	AX-116043111	AX-108357062	731	0
Brzl	BR_009	5	24669535	25910202	1240667	184445	185103	AX-108464895	AX-108231792	659	0
Brzl	BR_009	5	25911916	28673280	2761364	185105	186401	AX-108610298	AX-108636573	1297	0
Brzl	BR_009	5	29616365	30616672	1000307	186901	187318	AX-108615123	AX-108606008	418	0
Brzl	BR_009	5	30618402	32473034	1854632	187320	188069	AX-116044567	AX-108247135	750	0
Brzl	BR_009	5	32477809	33479254	1001445	188071	188443	AX-111996352	AX-115922250	373	0
Brzl	BR_009	5	35287503	38005783	2718280	189190	190060	AX-116045277	AX-108566877	871	0
Brzl	BR_009	5	38276939	41640002	3363063	190188	190458	AX-108177051	AX-108132867	271	0
Brzl	BR_009	5	41643799	42941781	1297982	190460	191065	AX-108493691	AX-108273718	606	0
Brzl	BR_009	5	43028122	44586013	1557891	191104	191702	AX-108507367	AX-108539515	599	0
Brzl	BR_009	5	44588837	47278788	2689951	191704	192862	AX-108297501	AX-108152706	1159	0
Brzl	BR_009	5	47599592	49303690	1704098	192935	193547	AX-108325651	AX-108140203	613	0
Brzl	BR_009	5	50136556	52485973	2349417	193900	195331	AX-108546444	AX-116047482	1432	0
Brzl	BR_009	5	54655127	56774726	2119599	196387	197265	AX-108649731	AX-116048347	879	0
Brzl	BR_009	6	13754120	16352404	2598284	202490	203316	AX-108254551	AX-108200199	827	0
Brzl	BR_009	6	16723363	18128780	1405417	203391	203650	AX-108595918	AX-108617550	260	0
Brzl	BR_009	6	18652896	20386371	1733475	203745	204188	AX-108561365	AX-108233028	444	0
Brzl	BR_009	6	20537025	21683632	1146607	204243	204618	AX-108528101	AX-108470399	376	0
Brzl	BR_009	6	21688087	24304507	2616420	204620	205207	AX-108715344	AX-108314668	588	0
Brzl	BR_009	6	26164807	29308173	3143366	205661	206607	AX-116050577	AX-108477272	947	0
Brzl	BR_009	7	2684	2619684	2617000	211229	211765	AX-108188191	AX-108343229	537	0
Brzl	BR_009	7	9092366	12622887	3530521	213630	214464	AX-108723601	AX-116053395	835	0
Brzl	BR_009	8	3028149	4241790	1213641	219967	220265	AX-116055033	AX-108646485	299	0
Brzl	BR_009	8	4344134	5525301	1181167	220294	220603	AX-108660744	AX-116072983	310	0
Brzl	BR_009	8	5536601	6787697	1251096	220605	221018	AX-108411475	AX-116055296	414	0
Brzl	BR_009	8	16854657	18772065	1917408	223013	223518	AX-108546860	AX-108265993	506	0
Brzl	BR_009	8	23137604	24302723	1165119	224160	224374	AX-108636414	AX-108205604	215	0
Brzl	BR_009	8	32928291	34215542	1287251	226851	227229	AX-116057036	AX-108537444	379	0
Brzl	BR_009	9	656768	3079929	2423161	227890	228576	AX-108663957	AX-108377083	687	0
Brzl	BR_009	9	10505908	12143484	1637576	230331	230682	AX-108356584	AX-116059427	352	0
Brzl	BR_009	9	12611861	19043191	6431330	230753	231406	AX-108328194	AX-108553243	654	0
Brzl	BR_009	10	15718	6830632	6814914	231407	232176	AX-108247925	AX-115969050	770	0
Brzl	BR_009	10	6834429	12544467	5710038	232178	233780	AX-108296885	AX-108295174	1603	0
Brzl	BR_009	10	12627931	17496053	4868122	233796	234723	AX-108214498	AX-116059321	928	0
Brzl	BR_009	10	27055016	28983330	1928314	237616	237864	AX-108319898	AX-108498351	249	0
Brzl	BR_009	11	14396	5515380	5500984	237867	239188	AX-116067542	AX-108706907	1322	0
Brzl	BR_009	11	7402714	8767500	1364786	240092	241147	AX-115970943	AX-108525277	1056	0
Brzl	BR_009	11	9998072	11741567	1743495	242203	243084	AX-108547912	AX-108326444	882	0
Brzl	BR_009	11	11743468	12887793	1144325	243086	243778	AX-116063246	AX-108305206	693	0
Brzl	BR_009	12	5778	4111704	4105926	250298	251781	AX-108715072	AX-115972720	1484	0
Brzl	BR_009	12	4145226	5413108	1267882	251783	252036	AX-108701406	AX-108510400	254	0
Brzl	BR_009	12	5421357	7046419	1625062	252038	252735	AX-108404065	AX-108243848	698	0
Brzl	BR_009	12	7073985	9095688	2021703	252737	253342	AX-108334651	AX-108436898	606	0
Brzl	BR_009	12	9096804	10881592	1784788	253344	254749	AX-108349884	AX-108272022	1406	0
Brzl	BR_009	12	12462562	13636539	1173977	255732	256737	AX-108681048	AX-115973557	1006	0
Brzl	BR_009	13	5774672	7584464	1809792	263622	264297	AX-108452455	AX-108702566	676	0
Brzl	BR_009	13	16595149	17757204	1162055	268680	269202	AX-108443719	AX-108289638	523	0
Brzl	BR_009	15	7691182	8796304	1105122	286682	287417	AX-108641474	AX-108446953	736	0
Brzl	BR_009	15	9455129	10805885	1350756	287902	288761	AX-115978442	AX-108124197	860	0
Brzl	BR_009	15	11654937	12843146	1188209	289354	290060	AX-108432863	AX-108626451	707	0
Brzl	BR_009	15	13523499	15330155	1806656	290549	291457	AX-115978949	AX-108553980	909	0
Brzl	BR_009	16	4952	1526043	1521091	292762	293811	AX-108210851	AX-115979664	1050	0
Brzl	BR_009	16	5731564	7132199	1400635	296475	297390	AX-108570364	AX-108550610	916	0
Brzl	BR_009	16	7135089	9200292	2065203	297392	298607	AX-108676291	AX-108323421	1216	0
Brzl	BR_009	16	10326791	11509022	1182231	299407	300066	AX-108217616	AX-108515321	660	0
Brzl	BR_009	16	11513012	14873615	3360603	300068	301282	AX-108139537	AX-108563609	1215	0
Brzl	BR_009	17	44562	1186349	1141787	301283	302100	AX-108477496	AX-108416426	818	0
Brzl	BR_009	17	1645768	3698266	2052498	302451	303532	AX-108186588	AX-108321761	1082	0
Brzl	BR_009	17	4698176	5702328	1004152	304108	304706	AX-108562460	AX-108163878	599	0
Brzl	BR_009	17	5704636	6887843	1183207	304708	305407	AX-108503468	AX-108343008	700	0
Brzl	BR_009	17	7989896	9284110	1294214	305852	306670	AX-108563657	AX-108578516	819	0
Brzl	BR_009	19	7870	1233014	1225144	308783	308960	AX-108439983	AX-115982640	178	0
Brzl	BR_009	19	1342116	2858206	1516090	309001	309722	AX-108677831	AX-108276677	722	0
Brzl	BR_009	19	2859999	5204834	2344835	309724	311195	AX-108687840	AX-108671608	1472	0
Brzl	BR_009	19	5692997	7023188	1330191	311561	312384	AX-108303177	AX-108289628	824	0
Brzl	BR_009	19	7864281	9054410	1190129	312927	313453	AX-116072040	AX-108247670	527	0
Brzl	BR_009	19	9057087	10291474	1234387	313455	313957	AX-108257612	AX-108462952	503	0
Brzl	BR_009	20	3358	1273640	1270282	313958	314168	AX-108130722	AX-108280032	211	0
Brzl	BR_009	20	1665919	4304671	2638752	314379	316098	AX-116000883	AX-108346787	1720	0
Brzl	BR_009	21	15798	2296928	2281130	319868	320723	AX-108403718	AX-108441935	856	0
Brzl	BR_009	21	2415736	3782125	1366389	320776	321446	AX-108629534	AX-116002387	671	0
Brzl	BR_009	21	3785852	6881999	3096147	321448	322779	AX-108488237	AX-108499487	1332	0
Brzl	BR_009	21	7387335	9728543	2341208	323028	324167	AX-108489833	AX-108548240	1140	0
Brzl	BR_009	22	83111	1932823	1849712	324175	324433	AX-108372759	AX-108216487	259	0
Brzl	BR_009	22	10002119	11108655	1106536	327299	327592	AX-108374860	AX-108641236	294	0
Brzl	BR_009	22	11391537	12983394	1591857	327730	328462	AX-108585947	AX-108258097	733	0
Brzl	BR_009	25	34440	1042034	1007594	334167	334546	AX-108666251	AX-116007653	380	0
Brzl	BR_009	25	1045059	2101710	1056651	334548	334925	AX-108192686	AX-116007872	378	0
Brzl	BR_009	25	3335943	4928218	1592275	335603	336246	AX-108552485	AX-108115079	644	0
Brzl	BR_009	27	9683	1035697	1026014	339866	340307	AX-108218133	AX-108327039	442	0
Brzl	BR_009	29	527	2076292	2075765	342265	343477	AX-108134777	AX-108329148	1213	0
Brzl	BR_009	29	2737120	3914996	1177876	343752	344065	AX-108672054	AX-108611965	314	0
Brzl	BR_009	30	726812	2597695	1870883	344725	345442	AX-116025971	AX-108165613	718	0
Brzl	BR_010	1	1797753	2864940	1067187	895	1318	AX-116069532	AX-108650717	424	0
Brzl	BR_010	1	5531217	7270711	1739494	2475	2930	AX-108685720	AX-116064814	456	0
Brzl	BR_010	1	11676020	15081164	3405144	4653	5705	AX-108628771	AX-115926744	1053	0
Brzl	BR_010	1	41231764	42492354	1260590	16106	16541	AX-108587607	AX-108656845	436	0
Brzl	BR_010	1	42916763	44320502	1403739	16623	17155	AX-108455915	AX-115934414	533	0
Brzl	BR_010	1	50090629	52350715	2260086	19402	20644	AX-115935664	AX-108412674	1243	0
Brzl	BR_010	1	52562335	59328436	6766101	20782	22794	AX-115923090	AX-116064229	2013	0
Brzl	BR_010	1	59335343	63041684	3706341	22796	24186	AX-115938195	AX-115939173	1391	0
Brzl	BR_010	1	63907467	71582761	7675294	24648	26525	AX-115939442	AX-108508935	1878	0
Brzl	BR_010	1	73129363	77645910	4516547	27114	27337	AX-108376351	AX-115941078	224	0
Brzl	BR_010	1	77657669	79618917	1961248	27339	27915	AX-116078819	AX-115941529	577	0
Brzl	BR_010	1	79622902	85451668	5828766	27917	29741	AX-108398022	AX-108313340	1825	0
Brzl	BR_010	1	103639659	109924891	6285232	36218	39156	AX-108647544	AX-108332956	2939	0
Brzl	BR_010	1	111013744	112791968	1778224	39377	40027	AX-108323292	AX-108207723	651	0
Brzl	BR_010	1	112795866	113853956	1058090	40029	40523	AX-115950081	AX-116068259	495	0
Brzl	BR_010	1	114250367	116100269	1849902	40671	41297	AX-108682419	AX-108669126	627	0
Brzl	BR_010	1	116960651	120314783	3354132	41712	43108	AX-115951136	AX-115952169	1397	0
Brzl	BR_010	1	120332805	122322977	1990172	43111	43838	AX-108699793	AX-108448859	728	0
Brzl	BR_010	1	122330834	123509063	1178229	43840	44199	AX-115952648	AX-108143189	360	0
Brzl	BR_010	1	124066159	125861779	1795620	44417	45182	AX-108274500	AX-108233101	766	0
Brzl	BR_010	1	126452625	129293485	2840860	45449	46727	AX-115953779	AX-108353709	1279	0
Brzl	BR_010	1	138404217	140068699	1664482	50837	51284	AX-108197866	AX-108569044	448	0
Brzl	BR_010	1	150816465	151891514	1075049	55750	55984	AX-115959698	AX-108220898	235	0
Brzl	BR_010	1	187333122	188368941	1035819	68964	69162	AX-108324722	AX-108331116	199	0
Brzl	BR_010	2	7322133	8665713	1343580	73861	74491	AX-108196745	AX-108465231	631	0
Brzl	BR_010	2	39273285	40362878	1089593	87906	88471	AX-116061848	AX-115990174	566	0
Brzl	BR_010	2	48050547	49117395	1066848	92161	92697	AX-108521121	AX-108385648	537	0
Brzl	BR_010	2	53681754	56765577	3083823	94493	95403	AX-108425884	AX-108599327	911	0
Brzl	BR_010	2	59657901	61165285	1507384	96247	96829	AX-108175293	AX-108597202	583	0
Brzl	BR_010	2	61170691	62346366	1175675	96831	97380	AX-108326734	AX-108484852	550	0
Brzl	BR_010	2	62962834	66635140	3672306	97698	98737	AX-108270526	AX-116072620	1040	0
Brzl	BR_010	2	105974531	108397437	2422906	113807	114452	AX-108365553	AX-108554784	646	0
Brzl	BR_010	3	66765	2754107	2687342	115047	115196	AX-108416039	AX-108485389	150	0
Brzl	BR_010	3	2756450	5989752	3233302	115198	116658	AX-108244862	AX-116011807	1461	0
Brzl	BR_010	3	6208143	7503105	1294962	116748	117222	AX-108359087	AX-108203574	475	0
Brzl	BR_010	3	8331814	9406084	1074270	117576	118138	AX-108679980	AX-108243287	563	0
Brzl	BR_010	3	18932104	20496429	1564325	121589	122221	AX-108298951	AX-108694427	633	0
Brzl	BR_010	3	20752245	21855956	1103711	122356	122745	AX-116014494	AX-108183384	390	0
Brzl	BR_010	3	31702134	32791658	1089524	126253	126417	AX-116070097	AX-116016366	165	0
Brzl	BR_010	3	51549751	53944509	2394758	134250	135036	AX-108632168	AX-116020269	787	0
Brzl	BR_010	4	121301	1269360	1148059	149246	149663	AX-108216580	AX-108584738	418	0
Brzl	BR_010	4	1286837	2592266	1305429	149667	149879	AX-108440219	AX-108668742	213	0
Brzl	BR_010	4	3842161	8084721	4242560	150111	152398	AX-116026715	AX-108408952	2288	0
Brzl	BR_010	4	10235705	13584055	3348350	153213	154127	AX-108252124	AX-108620304	915	0
Brzl	BR_010	4	17174172	18778460	1604288	155909	156645	AX-108553224	AX-108405810	737	0
Brzl	BR_010	4	33650951	35166649	1515698	162649	163201	AX-108298178	AX-116031662	553	0
Brzl	BR_010	4	61823234	63122061	1298827	170385	170894	AX-108543516	AX-108168854	510	0
Brzl	BR_010	5	4785231	6215006	1429775	177162	177699	AX-108205136	AX-108186875	538	0
Brzl	BR_010	5	6287440	10900469	4613029	177716	178931	AX-108278717	AX-108600280	1216	0
Brzl	BR_010	5	11431580	12436422	1004842	179106	179495	AX-108601598	AX-116041307	390	0
Brzl	BR_010	5	12481673	17638680	5157007	179511	181195	AX-108282171	AX-108160594	1685	0
Brzl	BR_010	5	17642719	19227504	1584785	181197	181889	AX-108184615	AX-108382504	693	0
Brzl	BR_010	5	37267400	38323057	1055657	189868	190206	AX-108147859	AX-108158214	339	0
Brzl	BR_010	5	44650835	46753721	2102886	191732	192667	AX-108412666	AX-108547231	936	0
Brzl	BR_010	6	2278223	3431346	1153123	199187	199535	AX-116048930	AX-108192034	349	0
Brzl	BR_010	6	6582497	8139470	1556973	200422	200801	AX-108466049	AX-108596421	380	0
Brzl	BR_010	6	11090287	13721915	2631628	201538	202477	AX-108314275	AX-108719931	940	0
Brzl	BR_010	6	18946304	26164807	7218503	203810	205661	AX-116050140	AX-116050577	1852	0
Brzl	BR_010	6	42440855	44171052	1730197	210096	210576	AX-108470515	AX-116079228	481	0
Brzl	BR_010	6	44182949	49717073	5534124	210578	211228	AX-108131074	AX-108586903	651	0
Brzl	BR_010	7	2684	1851174	1848490	211229	211560	AX-108188191	AX-108370014	332	0
Brzl	BR_010	7	9092366	12622887	3530521	213630	214464	AX-108723601	AX-116053395	835	0
Brzl	BR_010	7	28629208	32668108	4038900	217502	218595	AX-116054336	AX-108410366	1094	0
Brzl	BR_010	8	35534	5525301	5489767	219785	220603	AX-108650761	AX-116072983	819	0
Brzl	BR_010	8	5536601	6838905	1302304	220605	221034	AX-108411475	AX-108488108	430	0
Brzl	BR_010	8	7274134	10418496	3144362	221112	221376	AX-108304251	AX-108250734	265	0
Brzl	BR_010	8	10436241	13570029	3133788	221378	222174	AX-108137728	AX-108275601	797	0
Brzl	BR_010	8	13573505	16580756	3007251	222176	222929	AX-108118537	AX-108451196	754	0
Brzl	BR_010	8	16863621	22288530	5424909	223017	223878	AX-108291439	AX-108722628	862	0
Brzl	BR_010	8	22319955	24198767	1878812	223880	224369	AX-108485934	AX-108691985	490	0
Brzl	BR_010	8	26613377	28588563	1975186	225057	225676	AX-116056559	AX-108151634	620	0
Brzl	BR_010	8	32114763	33818454	1703691	226654	227120	AX-108599624	AX-108249453	467	0
Brzl	BR_010	9	6777200	10002710	3225510	229559	230303	AX-108117605	AX-116058959	745	0
Brzl	BR_010	9	10007575	18803566	8795991	230305	231381	AX-108463845	AX-108467270	1077	0
Brzl	BR_010	10	15718	2420184	2404466	231407	231897	AX-108247925	AX-108223210	491	0
Brzl	BR_010	10	2426411	6830632	4404221	231899	232176	AX-108401560	AX-115969050	278	0
Brzl	BR_010	10	6834429	12544467	5710038	232178	233780	AX-108296885	AX-108295174	1603	0
Brzl	BR_010	10	12627931	18298003	5670072	233796	235009	AX-108214498	AX-108628791	1214	0
Brzl	BR_010	10	27055016	28983330	1928314	237616	237864	AX-108319898	AX-108498351	249	0
Brzl	BR_010	11	1056110	5515380	4459270	238337	239188	AX-108186168	AX-108706907	852	0
Brzl	BR_010	11	7378873	8767500	1388627	240070	241147	AX-108300553	AX-108525277	1078	0
Brzl	BR_010	11	9998072	12887793	2889721	242203	243778	AX-108547912	AX-108305206	1576	0
Brzl	BR_010	11	17068312	19182073	2113761	246081	247777	AX-108273699	AX-116077418	1697	0
Brzl	BR_010	11	19588176	21128376	1540200	247999	248745	AX-108152479	AX-108567653	747	0
Brzl	BR_010	11	21524041	23042974	1518933	248891	249847	AX-115972318	AX-108545379	957	0
Brzl	BR_010	12	5778	4111704	4105926	250298	251781	AX-108715072	AX-115972720	1484	0
Brzl	BR_010	12	4145226	5413108	1267882	251783	252036	AX-108701406	AX-108510400	254	0
Brzl	BR_010	12	5421357	7046419	1625062	252038	252735	AX-108404065	AX-108243848	698	0
Brzl	BR_010	12	7073985	11391351	4317366	252737	255072	AX-108334651	AX-108279306	2336	0
Brzl	BR_010	13	5063688	7584464	2520776	263242	264297	AX-108195279	AX-108702566	1056	0
Brzl	BR_010	13	8810148	12269968	3459820	264928	265851	AX-108151506	AX-108337003	924	0
Brzl	BR_010	13	17508321	18731908	1223587	269085	269819	AX-108511389	AX-108532974	735	0
Brzl	BR_010	14	177267	5324025	5146758	270192	270826	AX-108504024	AX-108672149	635	0
Brzl	BR_010	14	5326305	8364538	3038233	270828	273186	AX-108430378	AX-108189346	2359	0
Brzl	BR_010	14	10042175	11434194	1392019	274492	275460	AX-108426223	AX-108188654	969	0
Brzl	BR_010	14	11435381	12930645	1495264	275462	276377	AX-108297210	AX-108533583	916	0
Brzl	BR_010	14	12931951	14626042	1694091	276379	278141	AX-108650858	AX-108698829	1763	0
Brzl	BR_010	14	14627694	16062708	1435014	278143	278999	AX-108131965	AX-108503508	857	0
Brzl	BR_010	14	16781356	18910835	2129479	279657	281293	AX-108201919	AX-108482360	1637	0
Brzl	BR_010	15	441399	3260244	2818845	281781	283219	AX-108695797	AX-108586554	1439	0
Brzl	BR_010	15	4801705	6360205	1558500	284326	285607	AX-115977754	AX-108279919	1282	0
Brzl	BR_010	15	7113323	9060498	1947175	286233	287580	AX-108113615	AX-108234637	1348	0
Brzl	BR_010	15	9455129	10805885	1350756	287902	288761	AX-115978442	AX-108124197	860	0
Brzl	BR_010	15	11654937	15013826	3358889	289354	291227	AX-108432863	AX-108402324	1874	0
Brzl	BR_010	17	44562	1433622	1389060	301283	302303	AX-108477496	AX-115981333	1021	0
Brzl	BR_010	17	3121849	4142875	1021026	303351	303801	AX-108213590	AX-115981643	451	0
Brzl	BR_010	17	5704636	8153968	2449332	304708	305936	AX-108503468	AX-108364309	1229	0
Brzl	BR_010	17	9387472	11141120	1753648	306728	307589	AX-108394387	AX-108303243	862	0
Brzl	BR_010	19	34288	1233014	1198726	308802	308960	AX-108249022	AX-115982640	159	0
Brzl	BR_010	21	38309	2296928	2258619	319878	320723	AX-108665169	AX-108441935	846	0
Brzl	BR_010	21	2303514	3782125	1478611	320725	321446	AX-108432796	AX-116002387	722	0
Brzl	BR_010	21	3785852	6881999	3096147	321448	322779	AX-108488237	AX-108499487	1332	0
Brzl	BR_010	21	8725609	9728543	1002934	323674	324167	AX-108650162	AX-108548240	494	0
Brzl	BR_010	22	35120	1297642	1262522	324171	324326	AX-108486883	AX-108221739	156	0
Brzl	BR_010	22	10002119	11913489	1911370	327299	328034	AX-108374860	AX-108294354	736	0
Brzl	BR_010	26	5101406	6428177	1326771	339098	339865	AX-116071824	AX-108430102	768	0
Brzl	BR_011	1	1304813	2864940	1560127	650	1318	AX-115923636	AX-108650717	669	0
Brzl	BR_011	1	3144368	4146255	1001887	1423	1973	AX-108347590	AX-108609923	551	0
Brzl	BR_011	1	41231764	42289562	1057798	16106	16456	AX-108587607	AX-108288263	351	0
Brzl	BR_011	1	42291941	43814705	1522764	16458	16941	AX-108448837	AX-115934250	484	0
Brzl	BR_011	1	45617361	46902128	1284767	17708	18237	AX-115934695	AX-115934982	530	0
Brzl	BR_011	1	46905007	49549500	2644493	18239	19068	AX-108490017	AX-108211796	830	0
Brzl	BR_011	1	50090629	52529469	2438840	19402	20762	AX-115935664	AX-108623664	1361	0
Brzl	BR_011	1	52893858	54873257	1979399	20952	21820	AX-108306651	AX-115937209	869	0
Brzl	BR_011	1	54878164	56770943	1892779	21822	22269	AX-108549654	AX-115937636	448	0
Brzl	BR_011	1	56778994	59328436	2549442	22271	22794	AX-111997996	AX-116064229	524	0
Brzl	BR_011	1	59335343	63041684	3706341	22796	24186	AX-115938195	AX-115939173	1391	0
Brzl	BR_011	1	63907467	71517241	7609774	24648	26490	AX-115939442	AX-108551613	1843	0
Brzl	BR_011	1	73129363	77645910	4516547	27114	27337	AX-108376351	AX-115941078	224	0
Brzl	BR_011	1	78178126	79618917	1440791	27448	27915	AX-108448032	AX-115941529	468	0
Brzl	BR_011	1	79622902	82650666	3027764	27917	28773	AX-108398022	AX-108628817	857	0
Brzl	BR_011	1	86212970	88291618	2078648	29926	30808	AX-108212125	AX-115943805	883	0
Brzl	BR_011	1	88525911	89627762	1101851	30934	31400	AX-108126983	AX-108452267	467	0
Brzl	BR_011	1	90470334	92366144	1895810	31824	32515	AX-115944435	AX-108224247	692	0
Brzl	BR_011	1	92373801	93381378	1007577	32519	32888	AX-108384700	AX-108263151	370	0
Brzl	BR_011	1	94454981	100150749	5695768	33332	34695	AX-115945386	AX-108160901	1364	0
Brzl	BR_011	1	100304632	101331072	1026440	34780	35136	AX-108385068	AX-108724956	357	0
Brzl	BR_011	1	101605972	109536387	7930415	35213	38980	AX-108431896	AX-108645782	3768	0
Brzl	BR_011	1	112795866	113926511	1130645	40029	40574	AX-115950081	AX-115950453	546	0
Brzl	BR_011	1	118711985	119969595	1257610	42458	42955	AX-115951706	AX-115952069	498	0
Brzl	BR_011	1	135488880	136596769	1107889	49764	50102	AX-115956389	AX-108116802	339	0
Brzl	BR_011	1	136628162	140123864	3495702	50104	51304	AX-108164705	AX-108611857	1201	0
Brzl	BR_011	1	140128375	141499426	1371051	51306	51807	AX-108391627	AX-115957591	502	0
Brzl	BR_011	1	145358532	147684315	2325783	53628	54607	AX-108702275	AX-108267198	980	0
Brzl	BR_011	1	148860531	153543407	4682876	55113	56451	AX-108290133	AX-115959971	1339	0
Brzl	BR_011	1	154574913	156504196	1929283	56816	57775	AX-115960211	AX-108511922	960	0
Brzl	BR_011	1	159528374	161800385	2272011	58856	59963	AX-108588451	AX-108648926	1108	0
Brzl	BR_011	1	161802373	163287239	1484866	59965	60683	AX-108443586	AX-115962571	719	0
Brzl	BR_011	1	163341346	165458687	2117341	60703	61661	AX-108370241	AX-108163485	959	0
Brzl	BR_011	1	165464498	166576031	1111533	61663	62039	AX-108658481	AX-115963394	377	0
Brzl	BR_011	1	166614401	168269002	1654601	62054	62584	AX-108617755	AX-108645918	531	0
Brzl	BR_011	1	173697574	174796847	1099273	65025	65242	AX-108575542	AX-115965362	218	0
Brzl	BR_011	1	175964652	177944896	1980244	65357	65780	AX-115965561	AX-108411352	424	0
Brzl	BR_011	1	177955406	182928345	4972939	65782	67232	AX-108608713	AX-115966808	1451	0
Brzl	BR_011	1	184403703	185852850	1449147	67775	68332	AX-108353805	AX-108411290	558	0
Brzl	BR_011	1	187115049	188955148	1840099	68868	69295	AX-108190048	AX-108685874	428	0
Brzl	BR_011	2	3719555	6782967	3063412	72206	73593	AX-116061897	AX-108686778	1388	0
Brzl	BR_011	2	6786378	8665713	1879335	73595	74491	AX-108230184	AX-108465231	897	0
Brzl	BR_011	2	39273285	40362878	1089593	87906	88471	AX-116061848	AX-115990174	566	0
Brzl	BR_011	2	54176304	56765577	2589273	94656	95403	AX-108591261	AX-108599327	748	0
Brzl	BR_011	2	59359414	60365725	1006311	96109	96435	AX-108246690	AX-108173665	327	0
Brzl	BR_011	2	60368969	62346366	1977397	96437	97380	AX-108639392	AX-108484852	944	0
Brzl	BR_011	2	62962834	65854237	2891403	97698	98477	AX-108270526	AX-108665043	780	0
Brzl	BR_011	2	65859701	67391293	1531592	98479	99141	AX-108355543	AX-108230744	663	0
Brzl	BR_011	2	105974531	108397437	2422906	113807	114452	AX-108365553	AX-108554784	646	0
Brzl	BR_011	3	66765	2754107	2687342	115047	115196	AX-108416039	AX-108485389	150	0
Brzl	BR_011	3	19279015	20496429	1217414	121790	122221	AX-116014164	AX-108694427	432	0
Brzl	BR_011	3	31702134	32791658	1089524	126253	126417	AX-116070097	AX-116016366	165	0
Brzl	BR_011	3	34676982	35814881	1137899	127013	127374	AX-108458425	AX-108608347	362	0
Brzl	BR_011	3	37270208	38952490	1682282	128038	128915	AX-108545080	AX-116075016	878	0
Brzl	BR_011	3	38955189	41191202	2236013	128917	129800	AX-108142576	AX-116017852	884	0
Brzl	BR_011	3	42592828	47684664	5091836	130162	132857	AX-108294032	AX-108515795	2696	0
Brzl	BR_011	3	47688414	49820328	2131914	132859	133821	AX-108529795	AX-116019622	963	0
Brzl	BR_011	3	50890699	53718329	2827630	134048	134923	AX-116019724	AX-116020228	876	0
Brzl	BR_011	3	54732924	56459144	1726220	135242	136029	AX-108426848	AX-108169055	788	0
Brzl	BR_011	3	56461454	59443096	2981642	136031	137153	AX-116020715	AX-108457202	1123	0
Brzl	BR_011	3	59638625	64516280	4877655	137271	138940	AX-116021182	AX-116066980	1670	0
Brzl	BR_011	3	65337621	67707026	2369405	139266	140005	AX-116080847	AX-108587126	740	0
Brzl	BR_011	3	69468718	71136413	1667695	140507	141108	AX-116022545	AX-108531656	602	0
Brzl	BR_011	3	71139728	72855446	1715718	141110	141757	AX-116022744	AX-116023013	648	0
Brzl	BR_011	3	73577162	76169100	2591938	142006	143101	AX-108529874	AX-108582351	1096	0
Brzl	BR_011	3	76170685	79476163	3305478	143103	144317	AX-108245324	AX-116024121	1215	0
Brzl	BR_011	3	79479917	81048682	1568765	144319	145065	AX-108346794	AX-108624841	747	0
Brzl	BR_011	3	82115966	85395756	3279790	145546	146931	AX-108117864	AX-116025011	1386	0
Brzl	BR_011	3	85401736	87389195	1987459	146933	147391	AX-108161061	AX-108288986	459	0
Brzl	BR_011	3	87664820	92182047	4517227	147516	148872	AX-108115120	AX-108602013	1357	0
Brzl	BR_011	4	5177209	6257360	1080151	150969	151450	AX-116027074	AX-108528129	482	0
Brzl	BR_011	4	6413965	8084721	1670756	151540	152398	AX-116027337	AX-108408952	859	0
Brzl	BR_011	4	10235705	15992749	5757044	153213	155287	AX-108252124	AX-116028801	2075	0
Brzl	BR_011	4	17174172	18778460	1604288	155909	156645	AX-108553224	AX-108405810	737	0
Brzl	BR_011	4	21718161	24897239	3179078	157886	158726	AX-108351645	AX-108240232	841	0
Brzl	BR_011	4	25405947	27730592	2324645	158728	159586	AX-108620451	AX-108113457	859	0
Brzl	BR_011	4	28275130	29315649	1040519	159920	160477	AX-116030544	AX-108708131	558	0
Brzl	BR_011	4	33895783	35166649	1270866	162792	163201	AX-108603844	AX-116031662	410	0
Brzl	BR_011	4	40059254	41852368	1793114	165083	165376	AX-116032386	AX-108637594	294	0
Brzl	BR_011	4	52807451	55598334	2790883	167826	168207	AX-108293483	AX-116034054	382	0
Brzl	BR_011	4	64218042	65241825	1023783	171494	172065	AX-108556309	AX-116035819	572	0
Brzl	BR_011	4	65247131	66863079	1615948	172067	172878	AX-108156709	AX-108458150	812	0
Brzl	BR_011	5	4785231	8325654	3540423	177162	178340	AX-108205136	AX-116040904	1179	0
Brzl	BR_011	5	8331371	10900469	2569098	178342	178931	AX-116040900	AX-108600280	590	0
Brzl	BR_011	5	11147883	12256205	1108322	179028	179451	AX-116041079	AX-108393299	424	0
Brzl	BR_011	5	13027662	17638680	4611018	179692	181195	AX-116058900	AX-108160594	1504	0
Brzl	BR_011	5	17642719	19227504	1584785	181197	181889	AX-108184615	AX-108382504	693	0
Brzl	BR_011	6	20805461	21990701	1185240	204348	204698	AX-108304954	AX-116050410	351	0
Brzl	BR_011	6	42440855	44029067	1588212	210096	210547	AX-108470515	AX-108162482	452	0
Brzl	BR_011	6	44182949	49717073	5534124	210578	211228	AX-108131074	AX-108586903	651	0
Brzl	BR_011	7	2684	1851174	1848490	211229	211560	AX-108188191	AX-108370014	332	0
Brzl	BR_011	7	7829424	9088659	1259235	213332	213628	AX-116060065	AX-108279475	297	0
Brzl	BR_011	7	9092366	14061738	4969372	213630	214891	AX-108723601	AX-116053515	1262	0
Brzl	BR_011	7	15906845	16982286	1075441	215373	215582	AX-108683388	AX-108223914	210	0
Brzl	BR_011	7	18796057	25400384	6604327	216104	216724	AX-108285466	AX-116054101	621	0
Brzl	BR_011	7	29557954	34964054	5406100	217817	219236	AX-108419612	AX-108132531	1420	0
Brzl	BR_011	7	34966672	36285568	1318896	219238	219784	AX-108543065	AX-108520020	547	0
Brzl	BR_011	8	35534	5525301	5489767	219785	220603	AX-108650761	AX-116072983	819	0
Brzl	BR_011	8	5536601	6838905	1302304	220605	221034	AX-108411475	AX-108488108	430	0
Brzl	BR_011	8	8565662	10418496	1852834	221201	221376	AX-116071784	AX-108250734	176	0
Brzl	BR_011	8	10436241	13570029	3133788	221378	222174	AX-108137728	AX-108275601	797	0
Brzl	BR_011	8	14748016	16097835	1349819	222326	222759	AX-108125891	AX-116055998	434	0
Brzl	BR_011	8	16646012	17673730	1027718	222952	223218	AX-116056031	AX-108680085	267	0
Brzl	BR_011	8	17701497	18709307	1007810	223220	223495	AX-108712251	AX-108124111	276	0
Brzl	BR_011	8	18713760	22288530	3574770	223497	223878	AX-108551649	AX-108722628	382	0
Brzl	BR_011	8	23175075	25136594	1961519	224172	224526	AX-108513057	AX-112000461	355	0
Brzl	BR_011	8	26613377	28588563	1975186	225057	225676	AX-116056559	AX-108151634	620	0
Brzl	BR_011	8	33452175	34553851	1101676	227009	227453	AX-108567030	AX-108493889	445	0
Brzl	BR_011	10	15718	2420184	2404466	231407	231897	AX-108247925	AX-108223210	491	0
Brzl	BR_011	10	2426411	6588857	4162446	231899	232101	AX-108401560	AX-108565438	203	0
Brzl	BR_011	10	6834429	11258978	4424549	232178	233455	AX-108296885	AX-108435067	1278	0
Brzl	BR_011	10	11266513	12544467	1277954	233457	233780	AX-108723575	AX-108295174	324	0
Brzl	BR_011	10	12627931	18394133	5766202	233796	235047	AX-108214498	AX-108180541	1252	0
Brzl	BR_011	10	18444818	22009635	3564817	235062	236182	AX-108422628	AX-108493127	1121	0
Brzl	BR_011	10	23222106	24506865	1284759	236578	236899	AX-108210466	AX-108114944	322	0
Brzl	BR_011	10	27055016	28983330	1928314	237616	237864	AX-108319898	AX-108498351	249	0
Brzl	BR_011	11	2817886	5515380	2697494	239032	239188	AX-108195211	AX-108706907	157	0
Brzl	BR_011	11	8812258	9977806	1165548	241176	242183	AX-116062882	AX-108413695	1008	0
Brzl	BR_011	12	5778	4111704	4105926	250298	251781	AX-108715072	AX-115972720	1484	0
Brzl	BR_011	12	4145226	5413108	1267882	251783	252036	AX-108701406	AX-108510400	254	0
Brzl	BR_011	12	5421357	6842341	1420984	252038	252697	AX-108404065	AX-108488227	660	0
Brzl	BR_011	12	7073985	9627648	2553663	252737	253878	AX-108334651	AX-115973077	1142	0
Brzl	BR_011	12	9629925	11500490	1870565	253880	255160	AX-108194092	AX-108278642	1281	0
Brzl	BR_011	12	12738915	16728005	3989090	255995	259019	AX-108123621	AX-115973907	3025	0
Brzl	BR_011	12	16729296	17852340	1123044	259021	259749	AX-108554846	AX-108237274	729	0
Brzl	BR_011	13	5517978	7053727	1535749	263502	264137	AX-115974687	AX-108203622	636	0
Brzl	BR_011	13	7060850	8341564	1280714	264139	264724	AX-108401843	AX-115975000	586	0
Brzl	BR_011	13	16570871	17681527	1110656	268678	269162	AX-108686022	AX-108403181	485	0
Brzl	BR_011	14	14627694	17486621	2858927	278143	280298	AX-108131965	AX-108657753	2156	0
Brzl	BR_011	14	17490327	18910835	1420508	280300	281293	AX-108507053	AX-108482360	994	0
Brzl	BR_011	16	4952	1526043	1521091	292762	293811	AX-108210851	AX-115979664	1050	0
Brzl	BR_011	16	2263549	3473223	1209674	294310	294982	AX-108687052	AX-108606341	673	0
Brzl	BR_011	16	4229772	7132199	2902427	295503	297390	AX-108272103	AX-108550610	1888	0
Brzl	BR_011	16	10326791	14873615	4546824	299407	301282	AX-108217616	AX-108563609	1876	0
Brzl	BR_011	17	3121849	4142875	1021026	303351	303801	AX-108213590	AX-115981643	451	0
Brzl	BR_011	17	9295742	13023563	3727821	306671	308714	AX-115982186	AX-108380580	2044	0
Brzl	BR_011	19	34288	1233014	1198726	308802	308960	AX-108249022	AX-115982640	159	0
Brzl	BR_011	19	5692997	7023188	1330191	311561	312384	AX-108303177	AX-108289628	824	0
Brzl	BR_011	19	7888142	9498660	1610518	312944	313694	AX-108525297	AX-108144172	751	0
Brzl	BR_011	20	3358	1325224	1321866	313958	314188	AX-108130722	AX-108330650	231	0
Brzl	BR_011	20	1362093	2948598	1586505	314191	315037	AX-108571990	AX-116001018	847	0
Brzl	BR_011	20	2952351	6073910	3121559	315039	317280	AX-116001017	AX-108465390	2242	0
Brzl	BR_011	21	38309	2296928	2258619	319878	320723	AX-108665169	AX-108441935	846	0
Brzl	BR_011	21	2303514	3782125	1478611	320725	321446	AX-108432796	AX-116002387	722	0
Brzl	BR_011	21	3785852	7384162	3598310	321448	323026	AX-108488237	AX-108121833	1579	0
Brzl	BR_011	21	7387335	9728543	2341208	323028	324167	AX-108489833	AX-108548240	1140	0
Brzl	BR_011	22	83111	1932823	1849712	324175	324433	AX-108372759	AX-108216487	259	0
Brzl	BR_011	24	2935641	4088495	1152854	333448	334164	AX-108694521	AX-108657747	717	0
Brzl	BR_011	25	6129	2101710	2095581	334165	334925	AX-108490842	AX-116007872	761	0
Brzl	BR_011	25	2106676	5435837	3329161	334927	336509	AX-108567677	AX-108400594	1583	0
Brzl	BR_011	26	5275386	6428177	1152791	339222	339865	AX-108365055	AX-108430102	644	0
Brzl	BR_011	30	1004490	2145710	1141220	344865	345235	AX-108384748	AX-108440591	371	0
Brzl	BR_012	1	1184906	2736098	1551192	578	1277	AX-108482354	AX-108557933	700	0
Brzl	BR_012	1	4334290	6330666	1996376	2096	2669	AX-115922599	AX-108296109	574	0
Brzl	BR_012	1	7405353	10238019	2832666	2992	3998	AX-108616023	AX-108376975	1007	0
Brzl	BR_012	1	13790136	15081164	1291028	5339	5705	AX-108434401	AX-115926744	367	0
Brzl	BR_012	1	15241979	16694577	1452598	5707	6152	AX-115926810	AX-115927445	446	0
Brzl	BR_012	1	17124063	18339315	1215252	6369	6850	AX-115927647	AX-108214885	482	0
Brzl	BR_012	1	18342202	24644840	6302638	6852	9086	AX-108568109	AX-108568579	2235	0
Brzl	BR_012	1	42495772	44320502	1824730	16543	17155	AX-108221457	AX-115934414	613	0
Brzl	BR_012	1	45590057	49566406	3976349	17692	19080	AX-108197221	AX-115935521	1389	0
Brzl	BR_012	1	50556875	52529469	1972594	19668	20762	AX-108304710	AX-108623664	1095	0
Brzl	BR_012	1	80152964	81530742	1377778	28080	28349	AX-108283475	AX-108369927	270	0
Brzl	BR_012	1	83795994	85839291	2043297	29201	29858	AX-115942684	AX-108522489	658	0
Brzl	BR_012	1	85841801	86993844	1152043	29860	30350	AX-108464994	AX-108407888	491	0
Brzl	BR_012	1	87125859	89627762	2501903	30396	31400	AX-116066656	AX-108452267	1005	0
Brzl	BR_012	1	90743414	92037166	1293752	31904	32353	AX-108154179	AX-115944812	450	0
Brzl	BR_012	1	92172444	94452079	2279635	32418	33330	AX-108206577	AX-115945396	913	0
Brzl	BR_012	1	94454981	96127130	1672149	33332	33642	AX-115945386	AX-115945791	311	0
Brzl	BR_012	1	96227350	99588350	3361000	33669	34485	AX-108114916	AX-108636926	817	0
Brzl	BR_012	1	100304632	101331072	1026440	34780	35136	AX-108385068	AX-108724956	357	0
Brzl	BR_012	1	101605972	102931303	1325331	35213	35891	AX-108431896	AX-108569492	679	0
Brzl	BR_012	1	102933476	107006413	4072937	35893	37931	AX-108710692	AX-115948466	2039	0
Brzl	BR_012	1	112851301	114202672	1351371	40048	40669	AX-108379949	AX-108132213	622	0
Brzl	BR_012	1	118711985	120314783	1602798	42458	43108	AX-115951706	AX-115952169	651	0
Brzl	BR_012	1	120332805	122322977	1990172	43111	43838	AX-108699793	AX-108448859	728	0
Brzl	BR_012	1	122330834	124063065	1732231	43840	44415	AX-115952648	AX-115953104	576	0
Brzl	BR_012	1	124066159	125789768	1723609	44417	45152	AX-108274500	AX-108560784	736	0
Brzl	BR_012	1	126452625	127529628	1077003	45449	45876	AX-115953779	AX-115954124	428	0
Brzl	BR_012	1	127533639	128584700	1051061	45878	46316	AX-108327246	AX-108419614	439	0
Brzl	BR_012	1	138404217	140068699	1664482	50837	51284	AX-108197866	AX-108569044	448	0
Brzl	BR_012	1	179005748	183464757	4459009	66003	67515	AX-116074074	AX-108243834	1513	0
Brzl	BR_012	1	183476943	186027387	2550444	67517	68422	AX-108299260	AX-115921118	906	0
Brzl	BR_012	1	187079589	188955148	1875559	68855	69295	AX-108237097	AX-108685874	441	0
Brzl	BR_012	2	7721	1103512	1095791	70154	70890	AX-108216611	AX-108205073	737	0
Brzl	BR_012	2	1795228	6782967	4987739	71289	73593	AX-108529403	AX-108686778	2305	0
Brzl	BR_012	2	38685950	41770410	3084460	87514	89117	AX-108633223	AX-108189221	1604	0
Brzl	BR_012	2	42607993	44350000	1742007	89553	90430	AX-115990687	AX-108456832	878	0
Brzl	BR_012	2	44352214	45488773	1136559	90432	90967	AX-108670331	AX-108364624	536	0
Brzl	BR_012	2	45492518	48670963	3178445	90969	92443	AX-115991297	AX-108710050	1475	0
Brzl	BR_012	2	61170691	62346366	1175675	96831	97380	AX-108326734	AX-108484852	550	0
Brzl	BR_012	2	90447213	92185066	1737853	106407	107202	AX-108630349	AX-108225887	796	0
Brzl	BR_012	2	103846720	105211981	1365261	112866	113511	AX-115999952	AX-116000213	646	0
Brzl	BR_012	2	105974531	108606022	2631491	113807	114497	AX-108365553	AX-108275447	691	0
Brzl	BR_012	3	41550215	44458374	2908159	129980	131233	AX-108566404	AX-116018567	1254	0
Brzl	BR_012	3	50965245	53944509	2979264	134065	135036	AX-108214290	AX-116020269	972	0
Brzl	BR_012	3	74374646	75863831	1489185	142458	142931	AX-116023331	AX-108440225	474	0
Brzl	BR_012	3	78185406	80470581	2285175	143980	144790	AX-108242538	AX-108663162	811	0
Brzl	BR_012	3	80525259	82315747	1790488	144819	145654	AX-116065323	AX-108618856	836	0
Brzl	BR_012	3	83190061	84509846	1319785	146009	146460	AX-108246762	AX-108681283	452	0
Brzl	BR_012	3	85558983	88625526	3066543	146983	148043	AX-108406234	AX-108588116	1061	0
Brzl	BR_012	3	88627669	91002427	2374758	148045	148620	AX-108706663	AX-108190672	576	0
Brzl	BR_012	3	91007143	92182047	1174904	148622	148872	AX-116025575	AX-108602013	251	0
Brzl	BR_012	4	121301	1269360	1148059	149246	149663	AX-108216580	AX-108584738	418	0
Brzl	BR_012	4	1286837	2592266	1305429	149667	149879	AX-108440219	AX-108668742	213	0
Brzl	BR_012	4	3842161	6437091	2594930	150111	151554	AX-116026715	AX-108347419	1444	0
Brzl	BR_012	4	6439974	8002121	1562147	151556	152334	AX-108191181	AX-116027617	779	0
Brzl	BR_012	4	10235705	14406953	4171248	153213	154456	AX-108252124	AX-108341984	1244	0
Brzl	BR_012	4	17274316	18778460	1504144	155974	156645	AX-108478166	AX-108405810	672	0
Brzl	BR_012	4	25405947	27730592	2324645	158728	159586	AX-108620451	AX-108113457	859	0
Brzl	BR_012	4	40059254	42762048	2702794	165083	165598	AX-116032386	AX-108288804	516	0
Brzl	BR_012	4	52807451	54558753	1751302	167826	168089	AX-108293483	AX-108694366	264	0
Brzl	BR_012	4	66124184	68300322	2176138	172603	173605	AX-108433138	AX-116036438	1003	0
Brzl	BR_012	5	2164851	3473565	1308714	175877	176500	AX-108709353	AX-108121066	624	0
Brzl	BR_012	5	3476468	4780769	1304301	176502	177160	AX-108121636	AX-108561543	659	0
Brzl	BR_012	5	4785231	6197712	1412481	177162	177698	AX-108205136	AX-108668641	537	0
Brzl	BR_012	5	6233031	10900469	4667438	177702	178931	AX-108530716	AX-108600280	1230	0
Brzl	BR_012	5	11147883	12436422	1288539	179028	179495	AX-116041079	AX-116041307	468	0
Brzl	BR_012	5	12481673	14779810	2298137	179511	180232	AX-108282171	AX-108345434	722	0
Brzl	BR_012	5	14787605	17638680	2851075	180234	181195	AX-108324994	AX-108160594	962	0
Brzl	BR_012	5	17642719	19227504	1584785	181197	181889	AX-108184615	AX-108382504	693	0
Brzl	BR_012	5	20427199	22229227	1802028	182181	183161	AX-108120323	AX-108199395	981	0
Brzl	BR_012	5	24665230	25910202	1244972	184442	185103	AX-108164681	AX-108231792	662	0
Brzl	BR_012	5	25911916	28733331	2821415	185105	186434	AX-108610298	AX-116044231	1330	0
Brzl	BR_012	5	29616365	32473034	2856669	186901	188069	AX-108615123	AX-108247135	1169	0
Brzl	BR_012	5	34173288	44586013	10412725	188794	191702	AX-108669441	AX-108539515	2909	0
Brzl	BR_012	5	44588837	47278788	2689951	191704	192862	AX-108297501	AX-108152706	1159	0
Brzl	BR_012	5	47599592	49659775	2060183	192935	193657	AX-108325651	AX-108482454	723	0
Brzl	BR_012	5	49661959	53223997	3562038	193659	195802	AX-108593446	AX-116047631	2144	0
Brzl	BR_012	6	3339708	6576361	3236653	199513	200420	AX-108685826	AX-108240813	908	0
Brzl	BR_012	6	7081213	11085935	4004722	200536	201536	AX-116049336	AX-108110274	1001	0
Brzl	BR_012	6	12019442	13439974	1420532	201856	202374	AX-108380138	AX-108302880	519	0
Brzl	BR_012	6	13724940	17951187	4226247	202479	203640	AX-108397900	AX-116050087	1162	0
Brzl	BR_012	6	17991018	26466828	8475810	203642	205753	AX-108364653	AX-108511270	2112	0
Brzl	BR_012	6	26471443	28227799	1756356	205755	206308	AX-108232952	AX-108193834	554	0
Brzl	BR_012	6	28232570	29308173	1075603	206310	206607	AX-108422832	AX-108477272	298	0
Brzl	BR_012	6	29315340	30398171	1082831	206609	206901	AX-116050802	AX-108115765	293	0
Brzl	BR_012	7	2684	4203651	4200967	211229	212238	AX-108188191	AX-108602548	1010	0
Brzl	BR_012	7	4647776	6674842	2027066	212339	212987	AX-116052778	AX-116059885	649	0
Brzl	BR_012	7	9092366	16561910	7469544	213630	215485	AX-108723601	AX-108576956	1856	0
Brzl	BR_012	7	17262390	18587181	1324791	215673	216075	AX-116064641	AX-108700710	403	0
Brzl	BR_012	7	18593578	27548327	8954749	216077	217169	AX-108690695	AX-108546776	1093	0
Brzl	BR_012	7	27555222	31549004	3993782	217171	218299	AX-77010971	AX-108120585	1129	0
Brzl	BR_012	7	32124625	36285568	4160943	218449	219784	AX-108251080	AX-108520020	1336	0
Brzl	BR_012	8	35534	5525301	5489767	219785	220603	AX-108650761	AX-116072983	819	0
Brzl	BR_012	8	5536601	6838905	1302304	220605	221034	AX-108411475	AX-108488108	430	0
Brzl	BR_012	8	7274134	10418496	3144362	221112	221376	AX-108304251	AX-108250734	265	0
Brzl	BR_012	8	10436241	13570029	3133788	221378	222174	AX-108137728	AX-108275601	797	0
Brzl	BR_012	8	13573505	18240711	4667206	222176	223337	AX-108118537	AX-116056121	1162	0
Brzl	BR_012	8	18243852	21577402	3333550	223339	223743	AX-108503461	AX-108398567	405	0
Brzl	BR_012	8	22319955	25136594	2816639	223880	224526	AX-108485934	AX-112000461	647	0
Brzl	BR_012	8	27513863	28588563	1074700	225296	225676	AX-108494675	AX-108151634	381	0
Brzl	BR_012	8	29190061	32107804	2917743	225869	226652	AX-108712054	AX-108432128	784	0
Brzl	BR_012	8	33374540	34699940	1325400	226987	227526	AX-108366385	AX-108262268	540	0
Brzl	BR_012	9	1021383	3079929	2058546	228010	228576	AX-116057272	AX-108377083	567	0
Brzl	BR_012	9	10505908	18514069	8008161	230331	231361	AX-108356584	AX-108413812	1031	0
Brzl	BR_012	10	15718	6830632	6814914	231407	232176	AX-108247925	AX-115969050	770	0
Brzl	BR_012	10	6834429	9633020	2798591	232178	233039	AX-108296885	AX-108406900	862	0
Brzl	BR_012	10	9636113	11135331	1499218	233041	233417	AX-108153310	AX-115969409	377	0
Brzl	BR_012	10	11138653	12544467	1405814	233419	233780	AX-108308776	AX-108295174	362	0
Brzl	BR_012	10	12627931	14770932	2143001	233796	234261	AX-108214498	AX-108165565	466	0
Brzl	BR_012	10	14775593	16146797	1371204	234263	234478	AX-115969637	AX-108225905	216	0
Brzl	BR_012	10	16158469	17496053	1337584	234480	234723	AX-108432329	AX-116059321	244	0
Brzl	BR_012	10	27055016	28983330	1928314	237616	237864	AX-108319898	AX-108498351	249	0
Brzl	BR_012	11	1056110	5515380	4459270	238337	239188	AX-108186168	AX-108706907	852	0
Brzl	BR_012	11	9998072	12887793	2889721	242203	243778	AX-108547912	AX-108305206	1576	0
Brzl	BR_012	11	14586391	17816916	3230525	244967	246629	AX-115971624	AX-108338793	1663	0
Brzl	BR_012	11	21514900	23360103	1845203	248882	249988	AX-115972317	AX-108302371	1107	0
Brzl	BR_012	12	7073985	8696457	1622472	252737	252999	AX-108334651	AX-108444779	263	0
Brzl	BR_012	12	16733806	17928722	1194916	259026	259823	AX-108437186	AX-115974021	798	0
Brzl	BR_012	12	17929485	19579194	1649709	259825	260559	AX-108462727	AX-108111312	735	0
Brzl	BR_012	13	3205782	8385120	5179338	262280	264753	AX-108200266	AX-115975011	2474	0
Brzl	BR_012	13	8524676	10525785	2001109	264816	265531	AX-108560877	AX-108286599	716	0
Brzl	BR_012	13	10527141	12269968	1742827	265533	265851	AX-108387233	AX-108337003	319	0
Brzl	BR_012	13	16570871	18307759	1736888	268678	269522	AX-108686022	AX-108230814	845	0
Brzl	BR_012	14	177267	4929805	4752538	270192	270522	AX-108504024	AX-108140473	331	0
Brzl	BR_012	14	5623989	8535013	2911024	271119	273358	AX-108269603	AX-108600338	2240	0
Brzl	BR_012	14	10164694	11305900	1141206	274602	275410	AX-108230168	AX-108462195	809	0
Brzl	BR_012	15	11654937	14558730	2903793	289354	291096	AX-108432863	AX-108313735	1743	0
Brzl	BR_012	16	4952	1526043	1521091	292762	293811	AX-108210851	AX-115979664	1050	0
Brzl	BR_012	16	2263549	3473223	1209674	294310	294982	AX-108687052	AX-108606341	673	0
Brzl	BR_012	16	4229772	5377838	1148066	295503	296189	AX-108272103	AX-108173034	687	0
Brzl	BR_012	16	7135089	9220014	2084925	297392	298623	AX-108676291	AX-108473677	1232	0
Brzl	BR_012	16	9227883	10322666	1094783	298625	299405	AX-108343952	AX-108504332	781	0
Brzl	BR_012	16	11652295	14873615	3221320	300110	301282	AX-108515333	AX-108563609	1173	0
Brzl	BR_012	17	4724519	6175860	1451341	304128	304929	AX-108360704	AX-108360037	802	0
Brzl	BR_012	17	6178821	7596639	1417818	304931	305707	AX-108456286	AX-108161261	777	0
Brzl	BR_012	17	7608908	13023563	5414655	305709	308714	AX-115981985	AX-108380580	3006	0
Brzl	BR_012	19	7870	1297583	1289713	308783	308977	AX-108439983	AX-108388952	195	0
Brzl	BR_012	19	1300182	4685140	3384958	308979	310809	AX-108383662	AX-115982967	1831	0
Brzl	BR_012	20	8138228	9438723	1300495	318185	318969	AX-108634037	AX-108242401	785	0
Brzl	BR_012	21	38309	2296928	2258619	319878	320723	AX-108665169	AX-108441935	846	0
Brzl	BR_012	21	2303514	3782125	1478611	320725	321446	AX-108432796	AX-116002387	722	0
Brzl	BR_012	21	4203188	6881999	2678811	321672	322779	AX-108595958	AX-108499487	1108	0
Brzl	BR_012	22	35120	1932823	1897703	324171	324433	AX-108486883	AX-108216487	263	0
Brzl	BR_012	24	1315613	2682675	1367062	332551	333333	AX-116006680	AX-108601388	783	0
Brzl	BR_012	25	820329	2101710	1281381	334409	334925	AX-116007582	AX-116007872	517	0
Brzl	BR_012	25	3705907	4928218	1222311	335812	336246	AX-108341223	AX-108115079	435	0
Brzl	BR_012	26	2819824	4815225	1995401	338011	338965	AX-116008811	AX-108402683	955	0
Brzl	BR_012	26	4817774	5906676	1088902	338967	339592	AX-108383764	AX-108254414	626	0
Brzl	BR_012	29	29369	2042105	2012736	342277	343469	AX-108517897	AX-108169844	1193	0
Brzl	BR_013	1	1184906	3089995	1905089	578	1405	AX-108482354	AX-108697831	828	0
Brzl	BR_013	1	3295821	4603669	1307848	1513	2201	AX-108245182	AX-115922635	689	0
Brzl	BR_013	1	4606752	7270711	2663959	2203	2930	AX-116060590	AX-116064814	728	0
Brzl	BR_013	1	7405353	9417304	2011951	2992	3601	AX-108616023	AX-108273357	610	0
Brzl	BR_013	1	13790136	15081164	1291028	5339	5705	AX-108434401	AX-115926744	367	0
Brzl	BR_013	1	15241979	18339315	3097336	5707	6850	AX-115926810	AX-108214885	1144	0
Brzl	BR_013	1	18342202	25462392	7120190	6852	9368	AX-108568109	AX-108670931	2517	0
Brzl	BR_013	1	41231764	42492354	1260590	16106	16541	AX-108587607	AX-108656845	436	0
Brzl	BR_013	1	42916763	44320502	1403739	16623	17155	AX-108455915	AX-115934414	533	0
Brzl	BR_013	1	50090629	52074877	1984248	19402	20471	AX-115935664	AX-115936313	1070	0
Brzl	BR_013	1	52562335	59328436	6766101	20782	22794	AX-115923090	AX-116064229	2013	0
Brzl	BR_013	1	59335343	60461049	1125706	22796	23108	AX-115938195	AX-108375916	313	0
Brzl	BR_013	1	60468192	61524503	1056311	23110	23432	AX-108329966	AX-115938665	323	0
Brzl	BR_013	1	61528602	63041684	1513082	23434	24186	AX-108671051	AX-115939173	753	0
Brzl	BR_013	1	63907467	72155257	8247790	24648	26852	AX-115939442	AX-115940871	2205	0
Brzl	BR_013	1	73129363	77645910	4516547	27114	27337	AX-108376351	AX-115941078	224	0
Brzl	BR_013	1	77657669	78691905	1034236	27339	27651	AX-116078819	AX-108295657	313	0
Brzl	BR_013	1	79622902	83808983	4186081	27917	29202	AX-108398022	AX-115942690	1286	0
Brzl	BR_013	1	104431153	109924891	5493738	36615	39156	AX-108286204	AX-108332956	2542	0
Brzl	BR_013	1	110569674	112396392	1826718	39246	39872	AX-108540760	AX-108196332	627	0
Brzl	BR_013	1	112795866	114202672	1406806	40029	40669	AX-115950081	AX-108132213	641	0
Brzl	BR_013	1	114719615	116100269	1380654	40846	41297	AX-108170894	AX-108669126	452	0
Brzl	BR_013	1	116960651	121001936	4041285	41712	43382	AX-115951136	AX-108375381	1671	0
Brzl	BR_013	1	121006697	122322977	1316280	43384	43838	AX-108425350	AX-108448859	455	0
Brzl	BR_013	1	122330834	124063065	1732231	43840	44415	AX-115952648	AX-115953104	576	0
Brzl	BR_013	1	124066159	125861779	1795620	44417	45182	AX-108274500	AX-108233101	766	0
Brzl	BR_013	1	126452625	127529628	1077003	45449	45876	AX-115953779	AX-115954124	428	0
Brzl	BR_013	1	127533639	129757461	2223822	45878	46989	AX-108327246	AX-108210007	1112	0
Brzl	BR_013	1	130530044	132823942	2293898	47441	48672	AX-115955058	AX-108670767	1232	0
Brzl	BR_013	1	133578006	141275925	7697919	48965	51687	AX-108464457	AX-108251632	2723	0
Brzl	BR_013	1	148750234	151622600	2872366	55076	55936	AX-115959451	AX-108367735	861	0
Brzl	BR_013	1	151636656	155601869	3965213	55938	57333	AX-108640039	AX-108130794	1396	0
Brzl	BR_013	1	156578434	157972676	1394242	57807	58446	AX-115960769	AX-115961172	640	0
Brzl	BR_013	1	158461579	161013781	2552202	58660	59592	AX-108388892	AX-115961948	933	0
Brzl	BR_013	1	161802373	164491926	2689553	59965	61169	AX-108443586	AX-115962880	1205	0
Brzl	BR_013	1	164493665	165812669	1319004	61171	61790	AX-108688255	AX-108240928	620	0
Brzl	BR_013	1	166614401	168269002	1654601	62054	62584	AX-108617755	AX-108645918	531	0
Brzl	BR_013	1	168271267	172933355	4662088	62586	64771	AX-115963839	AX-115965135	2186	0
Brzl	BR_013	1	173697574	174796847	1099273	65025	65242	AX-108575542	AX-115965362	218	0
Brzl	BR_013	1	175964652	177944896	1980244	65357	65780	AX-115965561	AX-108411352	424	0
Brzl	BR_013	1	178950191	182820075	3869884	65978	67175	AX-108500505	AX-115966778	1198	0
Brzl	BR_013	1	183476943	186498460	3021517	67517	68594	AX-108299260	AX-108370649	1078	0
Brzl	BR_013	1	187206794	188963633	1756839	68914	69299	AX-115967996	AX-108608440	386	0
Brzl	BR_013	2	3867338	6782967	2915629	72266	73593	AX-115926332	AX-108686778	1328	0
Brzl	BR_013	2	24330432	32997373	8666941	81293	84705	AX-108244547	AX-115988743	3413	0
Brzl	BR_013	2	33000023	35659954	2659931	84707	85806	AX-108507642	AX-108645320	1100	0
Brzl	BR_013	2	36751071	41521000	4769929	86394	89043	AX-108439330	AX-108540110	2650	0
Brzl	BR_013	2	42607993	44350000	1742007	89553	90430	AX-115990687	AX-108456832	878	0
Brzl	BR_013	2	44352214	45737579	1385365	90432	91113	AX-108670331	AX-115991360	682	0
Brzl	BR_013	2	45740427	47922121	2181694	91115	92090	AX-108386272	AX-115991774	976	0
Brzl	BR_013	2	47924454	49109544	1185090	92092	92693	AX-108465177	AX-108390787	602	0
Brzl	BR_013	2	61302796	62346366	1043570	96918	97380	AX-115993547	AX-108484852	463	0
Brzl	BR_013	2	64288041	65371283	1083242	98021	98251	AX-108477695	AX-115994090	231	0
Brzl	BR_013	2	90447213	91775662	1328449	106407	106991	AX-108630349	AX-108177505	585	0
Brzl	BR_013	2	103846720	105211981	1365261	112866	113511	AX-115999952	AX-116000213	646	0
Brzl	BR_013	2	105974531	108397437	2422906	113807	114452	AX-108365553	AX-108554784	646	0
Brzl	BR_013	3	20752245	21855956	1103711	122356	122745	AX-116014494	AX-108183384	390	0
Brzl	BR_013	3	37242757	38867290	1624533	128030	128874	AX-108429852	AX-108416904	845	0
Brzl	BR_013	3	38869313	40863952	1994639	128876	129637	AX-108494024	AX-108673105	762	0
Brzl	BR_013	3	41550215	43375276	1825061	129980	130547	AX-108566404	AX-116018313	568	0
Brzl	BR_013	3	43378736	44428277	1049541	130549	131214	AX-108346464	AX-116074712	666	0
Brzl	BR_013	3	44430168	46639834	2209666	131216	132280	AX-108252855	AX-108185362	1065	0
Brzl	BR_013	3	50965245	53944509	2979264	134065	135036	AX-108214290	AX-116020269	972	0
Brzl	BR_013	4	17174172	18778460	1604288	155909	156645	AX-108553224	AX-108405810	737	0
Brzl	BR_013	4	33747546	35166649	1419103	162712	163201	AX-108547808	AX-116031662	490	0
Brzl	BR_013	4	37366978	40456973	3089995	164074	165231	AX-108665298	AX-116069995	1158	0
Brzl	BR_013	4	42155225	44552829	2397604	165472	166315	AX-108173137	AX-116032977	844	0
Brzl	BR_013	4	45118987	47411388	2292401	166461	166791	AX-116064973	AX-108478789	331	0
Brzl	BR_013	4	47814752	50609813	2795061	166832	167377	AX-108595536	AX-108548943	546	0
Brzl	BR_013	4	50876159	54807773	3931614	167478	168159	AX-108534495	AX-116033939	682	0
Brzl	BR_013	4	54868452	57806405	2937953	168161	168818	AX-108245633	AX-108599090	658	0
Brzl	BR_013	4	59313567	62917485	3603918	169441	170823	AX-116034661	AX-116035307	1383	0
Brzl	BR_013	4	66124184	68300322	2176138	172603	173605	AX-108433138	AX-116036438	1003	0
Brzl	BR_013	4	68592440	70143986	1551546	173764	174578	AX-108135111	AX-108651924	815	0
Brzl	BR_013	5	2164851	4780769	2615918	175877	177160	AX-108709353	AX-108561543	1284	0
Brzl	BR_013	5	4785231	6215006	1429775	177162	177699	AX-108205136	AX-108186875	538	0
Brzl	BR_013	5	6287440	10900469	4613029	177716	178931	AX-108278717	AX-108600280	1216	0
Brzl	BR_013	5	11147883	12436422	1288539	179028	179495	AX-116041079	AX-116041307	468	0
Brzl	BR_013	5	12481673	17638680	5157007	179511	181195	AX-108282171	AX-108160594	1685	0
Brzl	BR_013	5	17642719	19227504	1584785	181197	181889	AX-108184615	AX-108382504	693	0
Brzl	BR_013	5	20427199	22811765	2384566	182181	183444	AX-108120323	AX-116043072	1264	0
Brzl	BR_013	5	24893051	29262650	4369599	184574	186725	AX-108457391	AX-116044345	2152	0
Brzl	BR_013	5	30616672	32473034	1856362	187318	188069	AX-108606008	AX-108247135	752	0
Brzl	BR_013	5	32477809	33479254	1001445	188071	188443	AX-111996352	AX-115922250	373	0
Brzl	BR_013	5	34173288	37928955	3755667	188794	190025	AX-108669441	AX-116045574	1232	0
Brzl	BR_013	5	37934117	44586013	6651896	190027	191702	AX-108293314	AX-108539515	1676	0
Brzl	BR_013	5	44588837	47278788	2689951	191704	192862	AX-108297501	AX-108152706	1159	0
Brzl	BR_013	5	47599592	49659775	2060183	192935	193657	AX-108325651	AX-108482454	723	0
Brzl	BR_013	5	50572169	52485973	1913804	194118	195331	AX-108596132	AX-116047482	1214	0
Brzl	BR_013	6	2845	1316144	1313299	198401	198871	AX-108277311	AX-116048846	471	0
Brzl	BR_013	6	3427572	4828288	1400716	199534	199780	AX-108717211	AX-108290475	247	0
Brzl	BR_013	6	20805461	21990701	1185240	204348	204698	AX-108304954	AX-116050410	351	0
Brzl	BR_013	6	27595876	28803480	1207604	206087	206490	AX-116050675	AX-108591874	404	0
Brzl	BR_013	6	31807738	34848519	3040781	207342	208185	AX-108513733	AX-108443330	844	0
Brzl	BR_013	6	36774946	44171052	7396106	208627	210576	AX-108203520	AX-116079228	1950	0
Brzl	BR_013	6	44182949	45263690	1080741	210578	210916	AX-108131074	AX-108416187	339	0
Brzl	BR_013	7	2684	3473361	3470677	211229	212054	AX-108188191	AX-108323724	826	0
Brzl	BR_013	7	3505090	4644159	1139069	212056	212337	AX-116052661	AX-116073657	282	0
Brzl	BR_013	7	4647776	6044841	1397065	212339	212788	AX-116052778	AX-108116530	450	0
Brzl	BR_013	7	7213632	9088659	1875027	213162	213628	AX-108469939	AX-108279475	467	0
Brzl	BR_013	7	9092366	17525032	8432666	213630	215778	AX-108723601	AX-108471923	2149	0
Brzl	BR_013	7	17529588	19239698	1710110	215780	216130	AX-108688852	AX-108155283	351	0
Brzl	BR_013	7	19250273	24017060	4766787	216132	216398	AX-108204858	AX-116054005	267	0
Brzl	BR_013	7	27426799	28542609	1115810	217127	217478	AX-108270121	AX-108115899	352	0
Brzl	BR_013	7	29976143	31229148	1253005	217933	218207	AX-108175699	AX-108506933	275	0
Brzl	BR_013	8	35534	5525301	5489767	219785	220603	AX-108650761	AX-116072983	819	0
Brzl	BR_013	8	5536601	6838905	1302304	220605	221034	AX-108411475	AX-108488108	430	0
Brzl	BR_013	8	7274134	10418496	3144362	221112	221376	AX-108304251	AX-108250734	265	0
Brzl	BR_013	8	10436241	13570029	3133788	221378	222174	AX-108137728	AX-108275601	797	0
Brzl	BR_013	8	13573505	22288530	8715025	222176	223878	AX-108118537	AX-108722628	1703	0
Brzl	BR_013	8	22319955	28588563	6268608	223880	225676	AX-108485934	AX-108151634	1797	0
Brzl	BR_013	8	30299809	32107804	1807995	226150	226652	AX-116056850	AX-108432128	503	0
Brzl	BR_013	8	33374540	34699940	1325400	226987	227526	AX-108366385	AX-108262268	540	0
Brzl	BR_013	9	1021383	3079929	2058546	228010	228576	AX-116057272	AX-108377083	567	0
Brzl	BR_013	9	10505908	18514069	8008161	230331	231361	AX-108356584	AX-108413812	1031	0
Brzl	BR_013	10	15718	1906510	1890792	231407	231756	AX-108247925	AX-108429887	350	0
Brzl	BR_013	10	2682527	6830632	4148105	231905	232176	AX-108416947	AX-115969050	272	0
Brzl	BR_013	10	6834429	9028709	2194280	232178	232907	AX-108296885	AX-108689393	730	0
Brzl	BR_013	10	9033897	12544467	3510570	232909	233780	AX-108125829	AX-108295174	872	0
Brzl	BR_013	10	12627931	17420188	4792257	233796	234703	AX-108214498	AX-108321218	908	0
Brzl	BR_013	10	18686155	19927753	1241598	235151	235556	AX-108465169	AX-115969958	406	0
Brzl	BR_013	10	19931429	21080807	1149378	235558	235900	AX-108616994	AX-108214869	343	0
Brzl	BR_013	10	26727964	28288901	1560937	237551	237835	AX-108343902	AX-116076439	285	0
Brzl	BR_013	11	1056110	5853532	4797422	238337	239267	AX-108186168	AX-108280273	931	0
Brzl	BR_013	11	5856916	8767500	2910584	239269	241147	AX-108315820	AX-108525277	1879	0
Brzl	BR_013	11	8924000	14512893	5588893	241274	244922	AX-108724780	AX-108454322	3649	0
Brzl	BR_013	12	164969	4111704	3946735	250299	251781	AX-108702680	AX-115972720	1483	0
Brzl	BR_013	12	4145226	5413108	1267882	251783	252036	AX-108701406	AX-108510400	254	0
Brzl	BR_013	12	5421357	7046419	1625062	252038	252735	AX-108404065	AX-108243848	698	0
Brzl	BR_013	12	7073985	8775398	1701413	252737	253058	AX-108334651	AX-115972955	322	0
Brzl	BR_013	12	8777726	11500490	2722764	253060	255160	AX-108466917	AX-108278642	2101	0
Brzl	BR_013	12	11504293	12697122	1192829	255162	255947	AX-115973273	AX-108272439	786	0
Brzl	BR_013	12	16422452	17928722	1506270	258773	259823	AX-108479271	AX-115974021	1051	0
Brzl	BR_013	12	18447094	19579194	1132100	260210	260559	AX-108155695	AX-108111312	350	0
Brzl	BR_013	13	3205782	12301937	9096155	262280	265861	AX-108200266	AX-108437798	3582	0
Brzl	BR_013	14	177267	5993490	5816223	270192	271360	AX-108504024	AX-108520295	1169	0
Brzl	BR_013	14	5995377	8982138	2986761	271362	273723	AX-108317657	AX-108277676	2362	0
Brzl	BR_013	14	10042175	11305900	1263725	274492	275410	AX-108426223	AX-108462195	919	0
Brzl	BR_013	14	11435381	12930645	1495264	275462	276377	AX-108297210	AX-108533583	916	0
Brzl	BR_013	14	12931951	14626042	1694091	276379	278141	AX-108650858	AX-108698829	1763	0
Brzl	BR_013	15	2124185	3267964	1143779	282487	283225	AX-116076506	AX-108254081	739	0
Brzl	BR_013	15	6589202	7799329	1210127	285789	286748	AX-108234264	AX-108380302	960	0
Brzl	BR_013	15	11654937	13648970	1994033	289354	290603	AX-108432863	AX-111996654	1250	0
Brzl	BR_013	17	3121849	4142875	1021026	303351	303801	AX-108213590	AX-115981643	451	0
Brzl	BR_013	17	6887145	8773258	1886113	305406	306353	AX-108390570	AX-108269801	948	0
Brzl	BR_013	19	7870	4685140	4677270	308783	310809	AX-108439983	AX-115982967	2027	0
Brzl	BR_013	20	3358	1334551	1331193	313958	314189	AX-108130722	AX-108131191	232	0
Brzl	BR_013	20	1362093	2948598	1586505	314191	315037	AX-108571990	AX-116001018	847	0
Brzl	BR_013	20	2952351	4777452	1825101	315039	316408	AX-116001017	AX-108402566	1370	0
Brzl	BR_013	20	4779041	6602895	1823854	316410	317517	AX-108566099	AX-108178074	1108	0
Brzl	BR_013	21	38309	2296928	2258619	319878	320723	AX-108665169	AX-108441935	846	0
Brzl	BR_013	21	2303514	3782125	1478611	320725	321446	AX-108432796	AX-116002387	722	0
Brzl	BR_013	21	3785852	7384162	3598310	321448	323026	AX-108488237	AX-108121833	1579	0
Brzl	BR_013	21	8725609	9728543	1002934	323674	324167	AX-108650162	AX-108548240	494	0
Brzl	BR_013	22	83111	3484174	3401063	324175	324980	AX-108372759	AX-108143347	806	0
Brzl	BR_013	22	3489050	5865192	2376142	324982	325607	AX-116003623	AX-108528671	626	0
Brzl	BR_013	22	6624183	8551836	1927653	325990	326751	AX-116004319	AX-108128068	762	0
Brzl	BR_013	22	9467007	10745659	1278652	327145	327439	AX-116004918	AX-108712469	295	0
Brzl	BR_013	23	1294	1096424	1095130	328874	329450	AX-108630185	AX-116005808	577	0
Brzl	BR_013	24	1041695	2963299	1921604	332416	333459	AX-116006630	AX-116007175	1044	0
Brzl	BR_013	25	820329	2101710	1281381	334409	334925	AX-116007582	AX-116007872	517	0
Brzl	BR_013	25	3705907	4928218	1222311	335812	336246	AX-108341223	AX-108115079	435	0
Brzl	BR_013	26	26230	2054822	2028592	336619	337633	AX-108507295	AX-108630733	1015	0
Brzl	BR_013	26	2819824	4815225	1995401	338011	338965	AX-116008811	AX-108402683	955	0
Brzl	BR_013	26	4817774	6428177	1610403	338967	339865	AX-108383764	AX-108430102	899	0
Brzl	BR_013	27	9683	1035697	1026014	339866	340307	AX-108218133	AX-108327039	442	0
Brzl	BR_013	29	9457	2578377	2568920	342271	343679	AX-108346813	AX-116010756	1409	0
Brzl	BR_013	30	3172984	4592743	1419759	345668	346157	AX-108467115	AX-108440859	490	0
Brzl	BR_014	1	1873496	4146255	2272759	909	1973	AX-115923690	AX-108609923	1065	0
Brzl	BR_014	1	5531217	6891732	1360515	2475	2831	AX-108685720	AX-115926349	357	0
Brzl	BR_014	1	13790136	15081164	1291028	5339	5705	AX-108434401	AX-115926744	367	0
Brzl	BR_014	1	41231764	42909780	1678016	16106	16619	AX-108587607	AX-108259400	514	0
Brzl	BR_014	1	42916763	44320502	1403739	16623	17155	AX-108455915	AX-115934414	533	0
Brzl	BR_014	1	44323264	45721784	1398520	17157	17766	AX-108571449	AX-108613783	610	0
Brzl	BR_014	1	45725309	47025135	1299826	17768	18308	AX-108578492	AX-115935017	541	0
Brzl	BR_014	1	47842434	49132669	1290235	18618	18851	AX-108256765	AX-108200163	234	0
Brzl	BR_014	1	80152964	81530742	1377778	28080	28349	AX-108283475	AX-108369927	270	0
Brzl	BR_014	1	103639659	105061975	1422316	36218	36972	AX-108647544	AX-115947916	755	0
Brzl	BR_014	1	105556230	106637816	1081586	37210	37786	AX-115948067	AX-111997826	577	0
Brzl	BR_014	1	106640656	109924891	3284235	37788	39156	AX-115948380	AX-108332956	1369	0
Brzl	BR_014	1	110732997	112669943	1936946	39261	39978	AX-115949455	AX-115950033	718	0
Brzl	BR_014	1	114250367	116100269	1849902	40671	41297	AX-108682419	AX-108669126	627	0
Brzl	BR_014	1	116960651	120314783	3354132	41712	43108	AX-115951136	AX-115952169	1397	0
Brzl	BR_014	1	120332805	122322977	1990172	43111	43838	AX-108699793	AX-108448859	728	0
Brzl	BR_014	1	122330834	123789962	1459128	43840	44313	AX-115952648	AX-108460847	474	0
Brzl	BR_014	1	124297314	125861779	1564465	44513	45182	AX-108590272	AX-108233101	670	0
Brzl	BR_014	1	126452625	127603048	1150423	45449	45905	AX-115953779	AX-108360343	457	0
Brzl	BR_014	1	136628162	137741374	1113212	50104	50614	AX-108164705	AX-108682827	511	0
Brzl	BR_014	1	137749277	140675520	2926243	50616	51459	AX-108646601	AX-108251703	844	0
Brzl	BR_014	1	140685788	142251297	1565509	51461	52262	AX-115957429	AX-108178040	802	0
Brzl	BR_014	1	144445170	147012404	2567234	53257	54292	AX-115958368	AX-108323381	1036	0
Brzl	BR_014	1	147688913	148933899	1244986	54609	55146	AX-108209136	AX-108159226	538	0
Brzl	BR_014	1	148936123	150806948	1870825	55148	55743	AX-108648326	AX-115959695	596	0
Brzl	BR_014	1	150816465	151972407	1155942	55750	56021	AX-115959698	AX-115959797	272	0
Brzl	BR_014	1	151975438	153543407	1567969	56023	56451	AX-115959804	AX-115959971	429	0
Brzl	BR_014	1	154574913	155984698	1409785	56816	57527	AX-115960211	AX-115960580	712	0
Brzl	BR_014	1	165220144	166576031	1355887	61529	62039	AX-115963111	AX-115963394	511	0
Brzl	BR_014	1	182202034	183464757	1262723	66922	67515	AX-108463938	AX-108243834	594	0
Brzl	BR_014	1	187333122	188368941	1035819	68964	69162	AX-108324722	AX-108331116	199	0
Brzl	BR_014	2	17470845	19499065	2028220	78818	79784	AX-108379338	AX-108205153	967	0
Brzl	BR_014	2	19809927	24107084	4297157	79915	81236	AX-108292075	AX-108224571	1322	0
Brzl	BR_014	2	24979564	31101584	6122020	81446	84004	AX-115987556	AX-108661772	2559	0
Brzl	BR_014	2	31608863	34916399	3307536	84248	85384	AX-108154195	AX-108651846	1137	0
Brzl	BR_014	2	37231626	41496222	4264596	86684	89027	AX-108676049	AX-108507673	2344	0
Brzl	BR_014	2	42725109	44350000	1624891	89622	90430	AX-108657377	AX-108456832	809	0
Brzl	BR_014	2	44352214	47104033	2751819	90432	91590	AX-108670331	AX-108212759	1159	0
Brzl	BR_014	2	49117395	50571131	1453736	92697	93307	AX-108385648	AX-115992263	611	0
Brzl	BR_014	2	50572531	53454680	2882149	93309	94393	AX-108676415	AX-108615977	1085	0
Brzl	BR_014	2	54647523	56822130	2174607	94757	95433	AX-108242292	AX-115992961	677	0
Brzl	BR_014	2	56824278	58230468	1406190	95435	95920	AX-115992960	AX-108238434	486	0
Brzl	BR_014	2	59657901	61646755	1988854	96247	97070	AX-108175293	AX-108636263	824	0
Brzl	BR_014	2	63066203	65061181	1994978	97755	98158	AX-108718304	AX-108626330	404	0
Brzl	BR_014	2	105974531	108397437	2422906	113807	114452	AX-108365553	AX-108554784	646	0
Brzl	BR_014	3	66765	2754107	2687342	115047	115196	AX-108416039	AX-108485389	150	0
Brzl	BR_014	3	19279015	20496429	1217414	121790	122221	AX-116014164	AX-108694427	432	0
Brzl	BR_014	3	31702134	32791658	1089524	126253	126417	AX-116070097	AX-116016366	165	0
Brzl	BR_014	3	34676982	35901574	1224592	127013	127416	AX-108458425	AX-108146659	404	0
Brzl	BR_014	3	37582610	39161075	1578465	128210	128999	AX-108450205	AX-108610315	790	0
Brzl	BR_014	3	39164664	41191202	2026538	129001	129800	AX-116017458	AX-116017852	800	0
Brzl	BR_014	3	42736872	45058061	2321189	130211	131587	AX-108595694	AX-108553691	1377	0
Brzl	BR_014	3	45344171	47665953	2321782	131772	132847	AX-108195212	AX-116067390	1076	0
Brzl	BR_014	3	47938424	49259328	1320904	132994	133477	AX-116019326	AX-116019492	484	0
Brzl	BR_014	3	50890699	53225431	2334732	134048	134797	AX-116019724	AX-116079909	750	0
Brzl	BR_014	3	53228062	54730550	1502488	134799	135240	AX-116072504	AX-116059864	442	0
Brzl	BR_014	3	54732924	59327180	4594256	135242	137086	AX-108426848	AX-108567640	1845	0
Brzl	BR_014	3	59638625	62756108	3117483	137271	138581	AX-116021182	AX-108719923	1311	0
Brzl	BR_014	3	64907109	66186625	1279516	139166	139537	AX-108438899	AX-116022055	372	0
Brzl	BR_014	3	66201655	67707026	1505371	139539	140005	AX-108169226	AX-108587126	467	0
Brzl	BR_014	3	69882261	74405355	4523094	140663	142475	AX-108598045	AX-108689087	1813	0
Brzl	BR_014	3	74998084	76010308	1012224	142547	143015	AX-108228275	AX-108627062	469	0
Brzl	BR_014	3	76019670	77272820	1253150	143017	143477	AX-108461627	AX-116023804	461	0
Brzl	BR_014	3	77897281	79476163	1578882	143844	144317	AX-108271706	AX-116024121	474	0
Brzl	BR_014	3	82115966	85395756	3279790	145546	146931	AX-108117864	AX-116025011	1386	0
Brzl	BR_014	3	85401736	87389195	1987459	146933	147391	AX-108161061	AX-108288986	459	0
Brzl	BR_014	3	87664820	89463905	1799085	147516	148368	AX-108115120	AX-108167061	853	0
Brzl	BR_014	3	89465918	92182047	2716129	148370	148872	AX-108692755	AX-108602013	503	0
Brzl	BR_014	4	10646393	13245069	2598676	153262	154036	AX-108674688	AX-108578412	775	0
Brzl	BR_014	4	16836198	19372789	2536591	155696	156930	AX-116028952	AX-108209239	1235	0
Brzl	BR_014	4	30456410	31923326	1466916	161176	161840	AX-108315558	AX-108362210	665	0
Brzl	BR_014	4	31925036	33048535	1123499	161842	162326	AX-108612712	AX-116031319	485	0
Brzl	BR_014	4	33054933	35531659	2476726	162328	163391	AX-108570177	AX-116076943	1064	0
Brzl	BR_014	4	35537670	37364941	1827271	163393	164072	AX-116031718	AX-116032035	680	0
Brzl	BR_014	4	37366978	39164592	1797614	164074	164783	AX-108665298	AX-116032288	710	0
Brzl	BR_014	4	39169806	41852368	2682562	164785	165376	AX-108350399	AX-108637594	592	0
Brzl	BR_014	4	42155225	43639467	1484242	165472	165761	AX-108173137	AX-116032778	290	0
Brzl	BR_014	4	45118987	47809330	2690343	166461	166830	AX-116064973	AX-108579058	370	0
Brzl	BR_014	4	47814752	50609813	2795061	166832	167377	AX-108595536	AX-108548943	546	0
Brzl	BR_014	4	50876159	54728487	3852328	167478	168108	AX-108534495	AX-116033916	631	0
Brzl	BR_014	4	54729923	56521466	1791543	168110	168527	AX-116033912	AX-108304819	418	0
Brzl	BR_014	4	56524706	57806405	1281699	168529	168818	AX-108544028	AX-108599090	290	0
Brzl	BR_014	4	59313567	60987118	1673551	169441	169980	AX-116034661	AX-108163025	540	0
Brzl	BR_014	4	60988573	63208599	2220026	169982	170945	AX-108360265	AX-108551774	964	0
Brzl	BR_014	4	66115018	68442213	2327195	172596	173710	AX-116036017	AX-108566881	1115	0
Brzl	BR_014	4	68464826	70143986	1679160	173712	174578	AX-116074271	AX-108651924	867	0
Brzl	BR_014	5	146127	1595909	1449782	174985	175573	AX-108702291	AX-108237015	589	0
Brzl	BR_014	5	3126668	4780769	1654101	176347	177160	AX-116040175	AX-108561543	814	0
Brzl	BR_014	5	5596075	6915176	1319101	177379	177955	AX-108143041	AX-108511398	577	0
Brzl	BR_014	5	6917178	10900469	3983291	177957	178931	AX-108349134	AX-108600280	975	0
Brzl	BR_014	5	11147883	12436422	1288539	179028	179495	AX-116041079	AX-116041307	468	0
Brzl	BR_014	5	13412096	17638680	4226584	179832	181195	AX-108243738	AX-108160594	1364	0
Brzl	BR_014	5	17642719	19509330	1866611	181197	181908	AX-108184615	AX-108211154	712	0
Brzl	BR_014	5	24669535	25910202	1240667	184445	185103	AX-108464895	AX-108231792	659	0
Brzl	BR_014	5	26661837	28152870	1491033	185523	186120	AX-108472654	AX-116044130	598	0
Brzl	BR_014	5	32477809	33479254	1001445	188071	188443	AX-111996352	AX-115922250	373	0
Brzl	BR_014	5	34828539	37894506	3065967	189019	190008	AX-116045202	AX-108111034	990	0
Brzl	BR_014	5	37898258	40514007	2615749	190010	190389	AX-108341946	AX-108613171	380	0
Brzl	BR_014	5	40558651	44586013	4027362	190391	191702	AX-108585777	AX-108539515	1312	0
Brzl	BR_014	5	44588837	45714247	1125410	191704	192224	AX-108297501	AX-108404142	521	0
Brzl	BR_014	5	45716488	47278788	1562300	192226	192862	AX-108550593	AX-108152706	637	0
Brzl	BR_014	5	47599592	49659775	2060183	192935	193657	AX-108325651	AX-108482454	723	0
Brzl	BR_014	6	20805461	21990701	1185240	204348	204698	AX-108304954	AX-116050410	351	0
Brzl	BR_014	6	27595876	28803480	1207604	206087	206490	AX-116050675	AX-108591874	404	0
Brzl	BR_014	6	41707504	44171052	2463548	209907	210576	AX-108293379	AX-116079228	670	0
Brzl	BR_014	6	44182949	49717073	5534124	210578	211228	AX-108131074	AX-108586903	651	0
Brzl	BR_014	7	2684	1851174	1848490	211229	211560	AX-108188191	AX-108370014	332	0
Brzl	BR_014	7	9092366	12622887	3530521	213630	214464	AX-108723601	AX-116053395	835	0
Brzl	BR_014	7	29557954	32668108	3110154	217817	218595	AX-108419612	AX-108410366	779	0
Brzl	BR_014	8	35534	5525301	5489767	219785	220603	AX-108650761	AX-116072983	819	0
Brzl	BR_014	8	5536601	6838905	1302304	220605	221034	AX-108411475	AX-108488108	430	0
Brzl	BR_014	8	7274134	10418496	3144362	221112	221376	AX-108304251	AX-108250734	265	0
Brzl	BR_014	8	10436241	13570029	3133788	221378	222174	AX-108137728	AX-108275601	797	0
Brzl	BR_014	8	13573505	16008132	2434627	222176	222721	AX-108118537	AX-108140955	546	0
Brzl	BR_014	8	16863621	22288530	5424909	223017	223878	AX-108291439	AX-108722628	862	0
Brzl	BR_014	8	22319955	25359556	3039601	223880	224610	AX-108485934	AX-108151282	731	0
Brzl	BR_014	8	25367238	26470644	1103406	224612	224999	AX-108580777	AX-108391810	388	0
Brzl	BR_014	8	26476201	27880359	1404158	225001	225426	AX-108204071	AX-116056657	426	0
Brzl	BR_014	8	29190061	32107804	2917743	225869	226652	AX-108712054	AX-108432128	784	0
Brzl	BR_014	9	911433	4407424	3495991	227973	228981	AX-108607459	AX-108124425	1009	0
Brzl	BR_014	9	5831111	7083896	1252785	229410	229582	AX-108113646	AX-108658701	173	0
Brzl	BR_014	9	10505908	14917673	4411765	230331	231122	AX-108356584	AX-116058165	792	0
Brzl	BR_014	9	14927272	18514069	3586797	231124	231361	AX-108254006	AX-108413812	238	0
Brzl	BR_014	10	15718	2398407	2382689	231407	231893	AX-108247925	AX-111999156	487	0
Brzl	BR_014	10	4400126	6830632	2430506	231930	232176	AX-108559914	AX-115969050	247	0
Brzl	BR_014	11	2817886	5569245	2751359	239032	239205	AX-108195211	AX-108548119	174	0
Brzl	BR_014	12	5778	2828313	2822535	250298	250807	AX-108715072	AX-108311787	510	0
Brzl	BR_014	12	4145226	5413108	1267882	251783	252036	AX-108701406	AX-108510400	254	0
Brzl	BR_014	12	5421357	7046419	1625062	252038	252735	AX-108404065	AX-108243848	698	0
Brzl	BR_014	12	7073985	9902639	2828654	252737	254118	AX-108334651	AX-108346009	1382	0
Brzl	BR_014	12	9903901	11012619	1108718	254120	254836	AX-115973117	AX-108193677	717	0
Brzl	BR_014	12	11666269	12735081	1068812	255268	255993	AX-111997926	AX-108694027	726	0
Brzl	BR_014	12	13120093	14479397	1359304	256333	257435	AX-108680608	AX-108619712	1103	0
Brzl	BR_014	12	14480830	16502792	2021962	257437	258834	AX-108305885	AX-108520454	1398	0
Brzl	BR_014	13	6088706	7581197	1492491	263734	264296	AX-108593672	AX-115974929	563	0
Brzl	BR_014	13	16570871	17992938	1422067	268678	269295	AX-108686022	AX-108410631	618	0
Brzl	BR_014	14	17789256	18909302	1120046	280551	281291	AX-108697274	AX-108711744	741	0
Brzl	BR_014	16	4952	1146031	1141079	292762	293624	AX-108210851	AX-108510156	863	0
Brzl	BR_014	16	2263549	3473223	1209674	294310	294982	AX-108687052	AX-108606341	673	0
Brzl	BR_014	16	5500394	6576684	1076290	296290	297079	AX-108320429	AX-108136814	790	0
Brzl	BR_014	16	7135089	9220014	2084925	297392	298623	AX-108676291	AX-108473677	1232	0
Brzl	BR_014	16	9227883	10322666	1094783	298625	299405	AX-108343952	AX-108504332	781	0
Brzl	BR_014	16	12705017	14799492	2094475	300602	301254	AX-108702326	AX-108144494	653	0
Brzl	BR_014	17	6887145	8153968	1266823	305406	305936	AX-108390570	AX-108364309	531	0
Brzl	BR_014	17	9597935	11141120	1543185	306862	307589	AX-108555508	AX-108303243	728	0
Brzl	BR_014	19	34288	2400366	2366078	308802	309515	AX-108249022	AX-108402881	714	0
Brzl	BR_014	19	2402275	4568928	2166653	309517	310739	AX-108184236	AX-108291477	1223	0
Brzl	BR_014	20	3358	1325224	1321866	313958	314188	AX-108130722	AX-108330650	231	0
Brzl	BR_014	20	1362093	2560138	1198045	314191	314835	AX-108571990	AX-116000962	645	0
Brzl	BR_014	20	2952351	4057865	1105514	315039	315937	AX-116001017	AX-108523788	899	0
Brzl	BR_014	20	4529084	5652323	1123239	316223	316921	AX-116001267	AX-108258927	699	0
Brzl	BR_014	21	232151	2296928	2064777	319968	320723	AX-108343009	AX-108441935	756	0
Brzl	BR_014	21	3785852	6881999	3096147	321448	322779	AX-108488237	AX-108499487	1332	0
Brzl	BR_014	22	35120	1932823	1897703	324171	324433	AX-108486883	AX-108216487	263	0
Brzl	BR_014	23	4056638	6154418	2097780	330858	331632	AX-108130688	AX-116006393	775	0
Brzl	BR_014	25	994450	2101710	1107260	334520	334925	AX-108233678	AX-116007872	406	0
Brzl	BR_014	25	2245881	5601045	3355164	334983	336618	AX-116007905	AX-108174650	1636	0
Brzl	BR_014	29	527	2265282	2264755	342265	343510	AX-108134777	AX-108526973	1246	0
Brzl	BR_015	1	1314827	2691215	1376388	658	1247	AX-108143059	AX-108149025	590	0
Brzl	BR_015	1	51399571	52529469	1129898	20057	20762	AX-108258914	AX-108623664	706	0
Brzl	BR_015	1	52555067	53835604	1280537	20778	21391	AX-115936495	AX-115936908	614	0
Brzl	BR_015	1	54416109	55435712	1019603	21665	21955	AX-108514051	AX-115937367	291	0
Brzl	BR_015	1	56285875	57795108	1509233	22154	22546	AX-108192628	AX-108150116	393	0
Brzl	BR_015	1	57800346	59054389	1254043	22548	22713	AX-108610000	AX-108511310	166	0
Brzl	BR_015	1	60306558	61979032	1672474	23057	23660	AX-108463279	AX-108151300	604	0
Brzl	BR_015	1	63396855	64890776	1493921	24382	25032	AX-108244271	AX-108138166	651	0
Brzl	BR_015	1	79768616	81488851	1720235	27955	28338	AX-115941575	AX-115924272	384	0
Brzl	BR_015	1	184403703	185651486	1247783	67775	68223	AX-108353805	AX-108318252	449	0
Brzl	BR_015	1	187333122	188368941	1035819	68964	69162	AX-108324722	AX-108331116	199	0
Brzl	BR_015	2	27405601	28588706	1183105	82592	83247	AX-115988010	AX-108552435	656	0
Brzl	BR_015	2	29840514	31298029	1457515	83782	84099	AX-108321827	AX-115988489	318	0
Brzl	BR_015	2	31388803	32686344	1297541	84159	84529	AX-108675549	AX-108433100	371	0
Brzl	BR_015	2	42264510	44350000	2085490	89369	90430	AX-108453045	AX-108456832	1062	0
Brzl	BR_015	2	49027214	50721373	1694159	92647	93400	AX-108216586	AX-108241536	754	0
Brzl	BR_015	2	51986021	53175543	1189522	93743	94233	AX-108469397	AX-115992519	491	0
Brzl	BR_015	2	53779603	55589215	1809612	94535	94932	AX-108524495	AX-108643285	398	0
Brzl	BR_015	2	62962834	64163853	1201019	97698	97988	AX-108270526	AX-115993959	291	0
Brzl	BR_015	2	64312521	65371283	1058762	98031	98251	AX-108286678	AX-115994090	221	0
Brzl	BR_015	2	68846802	70044227	1197425	99601	100135	AX-115994703	AX-108312005	535	0
Brzl	BR_015	2	70086149	71523897	1437748	100154	100559	AX-116066467	AX-108318392	406	0
Brzl	BR_015	2	79844392	80966064	1121672	103292	103448	AX-108218831	AX-108157870	157	0
Brzl	BR_015	2	99212051	100760533	1548482	110563	111288	AX-108618944	AX-108470961	726	0
Brzl	BR_015	2	102983458	104349300	1365842	112507	113096	AX-115999799	AX-108630908	590	0
Brzl	BR_015	2	107010211	108397437	1387226	114090	114452	AX-108139780	AX-108554784	363	0
Brzl	BR_015	3	66765	2754107	2687342	115047	115196	AX-108416039	AX-108485389	150	0
Brzl	BR_015	3	3450397	4507747	1057350	115473	115940	AX-108185811	AX-108685062	468	0
Brzl	BR_015	3	4512172	5989752	1477580	115942	116658	AX-108394204	AX-116011807	717	0
Brzl	BR_015	3	6208143	7553381	1345238	116748	117243	AX-108359087	AX-108368155	496	0
Brzl	BR_015	3	16828902	18930469	2101567	121110	121587	AX-108148550	AX-116014091	478	0
Brzl	BR_015	3	19332708	20394988	1062280	121818	122190	AX-108641677	AX-108647116	373	0
Brzl	BR_015	3	25686252	27090630	1404378	123802	124125	AX-108134303	AX-108283314	324	0
Brzl	BR_015	3	28344698	29607162	1262464	124679	125157	AX-108163086	AX-108239713	479	0
Brzl	BR_015	3	31670394	33567300	1896906	126238	126677	AX-108483419	AX-116016488	440	0
Brzl	BR_015	3	38919890	41062698	2142808	128901	129729	AX-116017401	AX-116017822	829	0
Brzl	BR_015	3	47688414	49820328	2131914	132859	133821	AX-108529795	AX-116019622	963	0
Brzl	BR_015	3	52704651	53752877	1048226	134612	134932	AX-108408405	AX-108488528	321	0
Brzl	BR_015	3	59638625	61335081	1696456	137271	138042	AX-116021182	AX-108123251	772	0
Brzl	BR_015	3	62208898	64516280	2307382	138430	138940	AX-108584669	AX-116066980	511	0
Brzl	BR_015	3	65707189	66932419	1225230	139393	139832	AX-108550638	AX-116022162	440	0
Brzl	BR_015	3	70947395	72799607	1852212	141019	141738	AX-108405948	AX-116075850	720	0
Brzl	BR_015	4	185418	1269360	1083942	149261	149663	AX-108657711	AX-108584738	403	0
Brzl	BR_015	4	4292634	6294028	2001394	150388	151481	AX-108299958	AX-108571293	1094	0
Brzl	BR_015	4	14519456	16751382	2231926	154523	155632	AX-108722702	AX-108703030	1110	0
Brzl	BR_015	4	16755152	18381582	1626430	155634	156449	AX-108356999	AX-108120075	816	0
Brzl	BR_015	4	30646321	31937069	1290748	161271	161848	AX-116031030	AX-108190115	578	0
Brzl	BR_015	4	32245588	33545263	1299675	161997	162582	AX-108659238	AX-108398166	586	0
Brzl	BR_015	4	34520074	37186245	2666171	163056	163969	AX-108432087	AX-108626266	914	0
Brzl	BR_015	4	40125174	44312322	4187148	165114	166163	AX-108396704	AX-108493749	1050	0
Brzl	BR_015	4	46076964	49689446	3612482	166628	167176	AX-116033194	AX-116033511	549	0
Brzl	BR_015	4	49881589	53710366	3828777	167252	168033	AX-108119823	AX-108416633	782	0
Brzl	BR_015	4	54868452	56255907	1387455	168161	168361	AX-108245633	AX-108233997	201	0
Brzl	BR_015	4	58668951	61040621	2371670	169160	170023	AX-108220059	AX-108607840	864	0
Brzl	BR_015	4	65587414	66863079	1275665	172250	172878	AX-108437266	AX-108458150	629	0
Brzl	BR_015	5	4785231	6215006	1429775	177162	177699	AX-108205136	AX-108186875	538	0
Brzl	BR_015	5	7492761	10363472	2870711	178085	178774	AX-108466845	AX-108544717	690	0
Brzl	BR_015	5	11147883	12436422	1288539	179028	179495	AX-116041079	AX-116041307	468	0
Brzl	BR_015	5	13608023	15679344	2071321	179918	180615	AX-116041470	AX-108359915	698	0
Brzl	BR_015	5	16545079	17638680	1093601	180958	181195	AX-108517391	AX-108160594	238	0
Brzl	BR_015	5	26036067	27875929	1839862	185179	186021	AX-116043710	AX-108491807	843	0
Brzl	BR_015	5	31374829	32473034	1098205	187541	188069	AX-108334095	AX-108247135	529	0
Brzl	BR_015	5	34613598	35720347	1106749	188935	189323	AX-108201573	AX-108203494	389	0
Brzl	BR_015	5	35723489	37709455	1985966	189325	189974	AX-108457838	AX-108586726	650	0
Brzl	BR_015	5	38150432	43365438	5215006	190119	191154	AX-108638406	AX-116045897	1036	0
Brzl	BR_015	5	43367867	44586013	1218146	191156	191702	AX-108471738	AX-108539515	547	0
Brzl	BR_015	5	44588837	46560418	1971581	191704	192585	AX-108297501	AX-108637441	882	0
Brzl	BR_015	5	47599592	48746760	1147168	192935	193270	AX-108325651	AX-108700280	336	0
Brzl	BR_015	5	49661959	51231491	1569532	193659	194547	AX-108593446	AX-108606644	889	0
Brzl	BR_015	5	55392464	56551129	1158665	196673	197153	AX-108603749	AX-116048293	481	0
Brzl	BR_015	6	19185598	20532570	1346972	203854	204241	AX-116050153	AX-116050286	388	0
Brzl	BR_015	6	20697812	24304507	3606695	204308	205207	AX-116073886	AX-108314668	900	0
Brzl	BR_015	6	26164807	29308173	3143366	205661	206607	AX-116050577	AX-108477272	947	0
Brzl	BR_015	6	29642549	30874547	1231998	206662	207067	AX-108394825	AX-116050950	406	0
Brzl	BR_015	6	31807738	33164113	1356375	207342	207675	AX-108513733	AX-108656888	334	0
Brzl	BR_015	6	33171549	35613688	2442139	207677	208412	AX-108214799	AX-108584976	736	0
Brzl	BR_015	6	35616679	38627678	3010999	208414	209172	AX-108652341	AX-108343488	759	0
Brzl	BR_015	6	38631779	39633465	1001686	209174	209407	AX-108298479	AX-116059962	234	0
Brzl	BR_015	6	40620084	42628857	2008773	209565	210131	AX-108277448	AX-108483970	567	0
Brzl	BR_015	6	42651847	44171052	1519205	210139	210576	AX-108647725	AX-116079228	438	0
Brzl	BR_015	6	44634750	49717073	5082323	210727	211228	AX-108694165	AX-108586903	502	0
Brzl	BR_015	7	2684	1313245	1310561	211229	211457	AX-108188191	AX-116075434	229	0
Brzl	BR_015	7	1318995	2619684	1300689	211459	211765	AX-108427232	AX-108343229	307	0
Brzl	BR_015	7	9092366	10252283	1159917	213630	213857	AX-108723601	AX-108376344	228	0
Brzl	BR_015	7	10277393	11436681	1159288	213859	214118	AX-108145648	AX-108675737	260	0
Brzl	BR_015	7	11442743	12622887	1180144	214120	214464	AX-108421796	AX-116053395	345	0
Brzl	BR_015	8	3028149	4241790	1213641	219967	220265	AX-116055033	AX-108646485	299	0
Brzl	BR_015	8	16863621	18772065	1908444	223017	223518	AX-108291439	AX-108265993	502	0
Brzl	BR_015	8	23137604	24302723	1165119	224160	224374	AX-108636414	AX-108205604	215	0
Brzl	BR_015	8	26613377	28002499	1389122	225057	225471	AX-116056559	AX-108327492	415	0
Brzl	BR_015	8	29190061	31830165	2640104	225869	226585	AX-108712054	AX-108444547	717	0
Brzl	BR_015	8	33145176	34416082	1270906	226921	227372	AX-108148012	AX-108315405	452	0
Brzl	BR_015	9	1338753	3068533	1729780	228104	228573	AX-108665139	AX-108625097	470	0
Brzl	BR_015	10	15718	2291600	2275882	231407	231881	AX-108247925	AX-115968783	475	0
Brzl	BR_015	10	4400126	6830632	2430506	231930	232176	AX-108559914	AX-115969050	247	0
Brzl	BR_015	10	6834429	8568186	1733757	232178	232745	AX-108296885	AX-108364661	568	0
Brzl	BR_015	10	13391015	14773522	1382507	234053	234262	AX-108501932	AX-108114423	210	0
Brzl	BR_015	11	1728333	2744901	1016568	238814	239011	AX-108560849	AX-116064016	198	0
Brzl	BR_015	11	2778081	5853532	3075451	239013	239267	AX-108464375	AX-108280273	255	0
Brzl	BR_015	11	9998072	11585085	1587013	242203	243000	AX-108547912	AX-108510962	798	0
Brzl	BR_015	12	5778	2463261	2457483	250298	250494	AX-108715072	AX-108630615	197	0
Brzl	BR_015	12	8777726	9816019	1038293	253060	254029	AX-108466917	AX-108595206	970	0
Brzl	BR_015	13	5437031	7674525	2237494	263451	264307	AX-108347653	AX-108276706	857	0
Brzl	BR_015	13	8192933	12269968	4077035	264622	265851	AX-108317236	AX-108337003	1230	0
Brzl	BR_015	13	12759688	14076248	1316560	266161	267007	AX-108718907	AX-108636609	847	0
Brzl	BR_015	15	3633	1195814	1192181	281703	281922	AX-108680982	AX-108376759	220	0
Brzl	BR_015	16	2374085	3473223	1099138	294409	294982	AX-108347678	AX-108606341	574	0
Brzl	BR_015	16	7135089	8571836	1436747	297392	298245	AX-108676291	AX-108523893	854	0
Brzl	BR_015	16	10600556	11955361	1354805	299578	300261	AX-108111547	AX-108314197	684	0
Brzl	BR_015	16	12385953	14137774	1751821	300533	300960	AX-108698969	AX-108614186	428	0
Brzl	BR_015	17	3106798	4142875	1036077	303335	303801	AX-108706919	AX-115981643	467	0
Brzl	BR_015	17	9295742	11700292	2404550	306671	307853	AX-115982186	AX-108379514	1183	0
Brzl	BR_015	17	11765944	12793108	1027164	307901	308536	AX-108200750	AX-115982548	636	0
Brzl	BR_015	19	8408214	10291474	1883260	313117	313957	AX-108407302	AX-108462952	841	0
Brzl	BR_015	21	3785852	5450394	1664542	321448	322175	AX-108488237	AX-108507849	728	0
Brzl	BR_015	22	83111	1932823	1849712	324175	324433	AX-108372759	AX-108216487	259	0
Brzl	BR_015	22	10002119	11389490	1387371	327299	327728	AX-108374860	AX-116005245	430	0
Brzl	BR_015	22	11391537	12729078	1337541	327730	328407	AX-108585947	AX-108522901	678	0
Brzl	BR_015	23	2544643	3812157	1267514	330032	330728	AX-108517105	AX-108338688	697	0
Brzl	BR_015	23	3813754	5317386	1503632	330730	331210	AX-108609516	AX-108548121	481	0
Brzl	BR_015	25	2672162	4089175	1417013	335211	335974	AX-116007997	AX-108210469	764	0
Brzl	BR_016	1	1304813	2864940	1560127	650	1318	AX-115923636	AX-108650717	669	0
Brzl	BR_016	1	5531217	7276340	1745123	2475	2931	AX-108685720	AX-115923995	457	0
Brzl	BR_016	1	13790136	15081164	1291028	5339	5705	AX-108434401	AX-115926744	367	0
Brzl	BR_016	1	41231764	42492354	1260590	16106	16541	AX-108587607	AX-108656845	436	0
Brzl	BR_016	1	42495772	44320502	1824730	16543	17155	AX-108221457	AX-115934414	613	0
Brzl	BR_016	1	50688063	52529469	1841406	19723	20762	AX-115935867	AX-108623664	1040	0
Brzl	BR_016	1	52951419	54042269	1090850	20982	21512	AX-108657659	AX-108205322	531	0
Brzl	BR_016	1	54044431	55436797	1392366	21514	21956	AX-108674046	AX-115937360	443	0
Brzl	BR_016	1	56098131	57777359	1679228	22096	22539	AX-108195628	AX-115937860	444	0
Brzl	BR_016	1	57779724	59328436	1548712	22541	22794	AX-115937865	AX-116064229	254	0
Brzl	BR_016	1	60306558	62954796	2648238	23057	24131	AX-108463279	AX-108315454	1075	0
Brzl	BR_016	1	63051241	66218101	3166860	24188	25464	AX-115939193	AX-108573210	1277	0
Brzl	BR_016	1	66220826	67307056	1086230	25466	25956	AX-108466065	AX-108160427	491	0
Brzl	BR_016	1	67709815	71517241	3807426	25993	26490	AX-115940350	AX-108551613	498	0
Brzl	BR_016	1	73129363	77260879	4131516	27114	27267	AX-108376351	AX-108666249	154	0
Brzl	BR_016	1	77286995	79763109	2476114	27269	27953	AX-111999124	AX-115941570	685	0
Brzl	BR_016	1	79768616	81530742	1762126	27955	28349	AX-115941575	AX-108369927	395	0
Brzl	BR_016	1	81666176	83048500	1382324	28405	28890	AX-108626394	AX-108485047	486	0
Brzl	BR_016	1	84610837	85839291	1228454	29349	29858	AX-115942900	AX-108522489	510	0
Brzl	BR_016	1	86228224	88798799	2570575	29936	31042	AX-108592801	AX-115943939	1107	0
Brzl	BR_016	1	90661352	91845426	1184074	31886	32260	AX-115944486	AX-108470833	375	0
Brzl	BR_016	1	91848536	93918992	2070456	32262	33136	AX-108257261	AX-108317768	875	0
Brzl	BR_016	1	94454981	96381207	1926226	33332	33697	AX-115945386	AX-108262987	366	0
Brzl	BR_016	1	103639659	105209449	1569790	36218	37028	AX-108647544	AX-116071012	811	0
Brzl	BR_016	1	105211982	106749551	1537569	37030	37851	AX-115947961	AX-115948401	822	0
Brzl	BR_016	1	107009132	109924891	2915759	37933	39156	AX-108162965	AX-108332956	1224	0
Brzl	BR_016	1	112795866	114202672	1406806	40029	40669	AX-115950081	AX-108132213	641	0
Brzl	BR_016	1	114250367	116100269	1849902	40671	41297	AX-108682419	AX-108669126	627	0
Brzl	BR_016	1	118174525	119370190	1195665	42176	42746	AX-108234700	AX-108399495	571	0
Brzl	BR_016	1	138404217	140068699	1664482	50837	51284	AX-108197866	AX-108569044	448	0
Brzl	BR_016	1	149649811	150682007	1032196	55478	55737	AX-108381734	AX-108666605	260	0
Brzl	BR_016	1	175685448	177944896	2259448	65304	65780	AX-115965501	AX-108411352	477	0
Brzl	BR_016	1	179323991	181360060	2036069	66132	66580	AX-108205880	AX-115966459	449	0
Brzl	BR_016	1	181364261	183464757	2100496	66582	67515	AX-115966460	AX-108243834	934	0
Brzl	BR_016	1	183476943	186498460	3021517	67517	68594	AX-108299260	AX-108370649	1078	0
Brzl	BR_016	1	187079589	188955148	1875559	68855	69295	AX-108237097	AX-108685874	441	0
Brzl	BR_016	2	3719555	6155396	2435841	72206	73280	AX-116061897	AX-108222619	1075	0
Brzl	BR_016	2	29600610	31830078	2229468	83701	84319	AX-115988363	AX-108395292	619	0
Brzl	BR_016	2	62962834	64971047	2008213	97698	98149	AX-108270526	AX-108119015	452	0
Brzl	BR_016	2	66226321	67876200	1649879	98600	99361	AX-116073955	AX-108331459	762	0
Brzl	BR_016	2	68846802	70057339	1210537	99601	100145	AX-115994703	AX-108551348	545	0
Brzl	BR_016	2	70064747	71743046	1678299	100147	100583	AX-108200500	AX-108604149	437	0
Brzl	BR_016	2	103846720	104958161	1111441	112866	113391	AX-115999952	AX-116077797	526	0
Brzl	BR_016	2	105974531	107262791	1288260	113807	114161	AX-108365553	AX-108380939	355	0
Brzl	BR_016	3	66765	2754107	2687342	115047	115196	AX-108416039	AX-108485389	150	0
Brzl	BR_016	3	3171336	5989752	2818416	115326	116658	AX-116011295	AX-116011807	1333	0
Brzl	BR_016	3	6208143	8141632	1933489	116748	117471	AX-108359087	AX-116012191	724	0
Brzl	BR_016	3	8143421	10093858	1950437	117473	118410	AX-116012190	AX-116012593	938	0
Brzl	BR_016	3	10098848	12162038	2063190	118412	119387	AX-116012592	AX-108603842	976	0
Brzl	BR_016	3	12905184	14592796	1687612	119659	120383	AX-116013131	AX-116013470	725	0
Brzl	BR_016	3	14594516	15914647	1320131	120385	120783	AX-108393176	AX-108338233	399	0
Brzl	BR_016	3	15918201	16956678	1038477	120785	121174	AX-108304997	AX-108395289	390	0
Brzl	BR_016	3	18932104	20394988	1462884	121589	122190	AX-108298951	AX-108647116	602	0
Brzl	BR_016	3	20401701	21507346	1105645	122192	122692	AX-116060418	AX-116060283	501	0
Brzl	BR_016	3	43412014	44515257	1103243	130569	131269	AX-108173843	AX-116018584	701	0
Brzl	BR_016	3	47688414	49271922	1583508	132859	133486	AX-108529795	AX-108721926	628	0
Brzl	BR_016	3	49822879	51062186	1239307	133823	134077	AX-108442566	AX-116019734	255	0
Brzl	BR_016	3	51120162	54730550	3610388	134092	135240	AX-108674708	AX-116059864	1149	0
Brzl	BR_016	3	56752963	58704982	1952019	136143	136860	AX-116020751	AX-116021026	718	0
Brzl	BR_016	3	59638625	60979087	1340462	137271	137844	AX-116021182	AX-108396278	574	0
Brzl	BR_016	3	61899689	64266354	2366665	138330	138860	AX-108610631	AX-108428111	531	0
Brzl	BR_016	3	64907109	66787909	1880800	139166	139765	AX-108438899	AX-116060541	600	0
Brzl	BR_016	3	69468718	71408828	1940110	140507	141227	AX-116022545	AX-108309167	721	0
Brzl	BR_016	3	71418926	73086476	1667550	141229	141794	AX-116022802	AX-108291617	566	0
Brzl	BR_016	4	234847	1237031	1002184	149286	149661	AX-108602838	AX-108422187	376	0
Brzl	BR_016	4	1286837	2518408	1231571	149667	149872	AX-108440219	AX-108450181	206	0
Brzl	BR_016	4	2884463	3933929	1049466	149881	150165	AX-108468062	AX-116026761	285	0
Brzl	BR_016	4	4618775	6559888	1941113	150593	151644	AX-108573126	AX-108120715	1052	0
Brzl	BR_016	4	10235705	12977702	2741997	153213	153905	AX-108252124	AX-116028274	693	0
Brzl	BR_016	4	15149096	16187095	1037999	154808	155377	AX-116028634	AX-108256726	570	0
Brzl	BR_016	4	16281737	18006713	1724976	155418	156315	AX-108117530	AX-108475733	898	0
Brzl	BR_016	4	25750973	27730592	1979619	158821	159586	AX-108597292	AX-108113457	766	0
Brzl	BR_016	4	28788374	29839539	1051165	160265	160810	AX-108645721	AX-108223591	546	0
Brzl	BR_016	4	30905658	31923326	1017668	161414	161840	AX-108450668	AX-108362210	427	0
Brzl	BR_016	4	34641935	35687030	1045095	163070	163463	AX-108219957	AX-116031747	394	0
Brzl	BR_016	4	38556603	44552829	5996226	164576	166315	AX-108458929	AX-116032977	1740	0
Brzl	BR_016	4	45118987	46277009	1158022	166461	166694	AX-116064973	AX-108531432	234	0
Brzl	BR_016	4	47814752	50609813	2795061	166832	167377	AX-108595536	AX-108548943	546	0
Brzl	BR_016	4	50876159	52257711	1381552	167478	167767	AX-108534495	AX-108256581	290	0
Brzl	BR_016	4	53668353	54807773	1139420	168002	168159	AX-108319636	AX-116033939	158	0
Brzl	BR_016	4	54868452	57098310	2229858	168161	168671	AX-108245633	AX-108496696	511	0
Brzl	BR_016	4	59624847	62356826	2731979	169583	170653	AX-116034714	AX-108609768	1071	0
Brzl	BR_016	4	64218042	66131505	1913463	171494	172610	AX-108556309	AX-108580734	1117	0
Brzl	BR_016	4	66134480	67465300	1330820	172612	173206	AX-116036024	AX-108713351	595	0
Brzl	BR_016	4	68634441	70656418	2021977	173786	174984	AX-116036502	AX-108109792	1199	0
Brzl	BR_016	5	4785231	6215006	1429775	177162	177699	AX-108205136	AX-108186875	538	0
Brzl	BR_016	5	6287440	7603359	1315919	177716	178125	AX-108278717	AX-108122321	410	0
Brzl	BR_016	5	7873555	9255352	1381797	178218	178501	AX-116069324	AX-108509846	284	0
Brzl	BR_016	5	11147883	12436422	1288539	179028	179495	AX-116041079	AX-116041307	468	0
Brzl	BR_016	5	12481673	13602143	1120470	179511	179915	AX-108282171	AX-108668214	405	0
Brzl	BR_016	5	13605283	17638680	4033397	179917	181195	AX-108351189	AX-108160594	1279	0
Brzl	BR_016	5	17642719	19160217	1517498	181197	181862	AX-108184615	AX-108618590	666	0
Brzl	BR_016	6	2278223	4828288	2550065	199187	199780	AX-116048930	AX-108290475	594	0
Brzl	BR_016	6	13754120	16352404	2598284	202490	203316	AX-108254551	AX-108200199	827	0
Brzl	BR_016	6	16723363	18209614	1486251	203391	203662	AX-108595918	AX-108657125	272	0
Brzl	BR_016	6	18228814	19387568	1158754	203664	203903	AX-108631454	AX-108476155	240	0
Brzl	BR_016	6	20584643	21739699	1155056	204262	204635	AX-108193934	AX-108278539	374	0
Brzl	BR_016	6	21752004	24180303	2428299	204637	205205	AX-108180418	AX-108309652	569	0
Brzl	BR_016	6	26164807	29308173	3143366	205661	206607	AX-116050577	AX-108477272	947	0
Brzl	BR_016	6	29315340	30874547	1559207	206609	207067	AX-116050802	AX-116050950	459	0
Brzl	BR_016	6	32146886	33249441	1102555	207413	207708	AX-108570587	AX-108190264	296	0
Brzl	BR_016	6	33806995	38627678	4820683	207844	209172	AX-116051187	AX-108343488	1329	0
Brzl	BR_016	6	38631779	40399736	1767957	209174	209512	AX-108298479	AX-116051731	339	0
Brzl	BR_016	6	40402943	44171052	3768109	209514	210576	AX-108425009	AX-116079228	1063	0
Brzl	BR_016	6	44381179	49717073	5335894	210640	211228	AX-116052095	AX-108586903	589	0
Brzl	BR_016	7	2684	1851174	1848490	211229	211560	AX-108188191	AX-108370014	332	0
Brzl	BR_016	7	7829424	9088659	1259235	213332	213628	AX-116060065	AX-108279475	297	0
Brzl	BR_016	7	9940932	11297009	1356077	213802	214071	AX-108401523	AX-108367810	270	0
Brzl	BR_016	7	11303124	13389582	2086458	214073	214696	AX-108501673	AX-108274972	624	0
Brzl	BR_016	7	15906845	16982286	1075441	215373	215582	AX-108683388	AX-108223914	210	0
Brzl	BR_016	7	18796057	25400384	6604327	216104	216724	AX-108285466	AX-116054101	621	0
Brzl	BR_016	7	29557954	33925717	4367763	217817	218928	AX-108419612	AX-108281777	1112	0
Brzl	BR_016	7	33934157	34964054	1029897	218930	219236	AX-108557090	AX-108132531	307	0
Brzl	BR_016	7	34966672	36285568	1318896	219238	219784	AX-108543065	AX-108520020	547	0
Brzl	BR_016	8	3028149	4241790	1213641	219967	220265	AX-116055033	AX-108646485	299	0
Brzl	BR_016	8	4344134	5525301	1181167	220294	220603	AX-108660744	AX-116072983	310	0
Brzl	BR_016	8	16854657	18772065	1917408	223013	223518	AX-108546860	AX-108265993	506	0
Brzl	BR_016	8	33145176	34699940	1554764	226921	227526	AX-108148012	AX-108262268	606	0
Brzl	BR_016	9	1021383	3079929	2058546	228010	228576	AX-116057272	AX-108377083	567	0
Brzl	BR_016	9	10505908	12520737	2014829	230331	230731	AX-108356584	AX-116066975	401	0
Brzl	BR_016	9	12528853	15023998	2495145	230733	231156	AX-116064454	AX-108541197	424	0
Brzl	BR_016	9	15041200	18514069	3472869	231158	231361	AX-108164872	AX-108413812	204	0
Brzl	BR_016	10	15718	2398407	2382689	231407	231893	AX-108247925	AX-111999156	487	0
Brzl	BR_016	10	4400126	6830632	2430506	231930	232176	AX-108559914	AX-115969050	247	0
Brzl	BR_016	10	6834429	8568186	1733757	232178	232745	AX-108296885	AX-108364661	568	0
Brzl	BR_016	10	13391015	14773522	1382507	234053	234262	AX-108501932	AX-108114423	210	0
Brzl	BR_016	10	17139083	18440167	1301084	234666	235060	AX-108557035	AX-108690913	395	0
Brzl	BR_016	11	1358470	5515380	4156910	238554	239188	AX-108454034	AX-108706907	635	0
Brzl	BR_016	11	7483683	8767500	1283817	240159	241147	AX-108602278	AX-108525277	989	0
Brzl	BR_016	11	22286240	23332537	1046297	249403	249961	AX-115972423	AX-108317469	559	0
Brzl	BR_016	12	5778	4111704	4105926	250298	251781	AX-108715072	AX-115972720	1484	0
Brzl	BR_016	12	4145226	5413108	1267882	251783	252036	AX-108701406	AX-108510400	254	0
Brzl	BR_016	12	5421357	7046419	1625062	252038	252735	AX-108404065	AX-108243848	698	0
Brzl	BR_016	12	7073985	11391351	4317366	252737	255072	AX-108334651	AX-108279306	2336	0
Brzl	BR_016	12	15904010	17289452	1385442	258427	259365	AX-108710987	AX-108446161	939	0
Brzl	BR_016	13	2673567	4091684	1418117	262097	262634	AX-108549715	AX-108440038	538	0
Brzl	BR_016	13	4094334	5466261	1371927	262636	263475	AX-108361669	AX-108351008	840	0
Brzl	BR_016	13	5467726	10721718	5253992	263477	265606	AX-108259259	AX-108693397	2130	0
Brzl	BR_016	13	11444224	13047069	1602845	265747	266369	AX-108214018	AX-108450156	623	0
Brzl	BR_016	13	13384104	15070581	1686477	266599	267608	AX-115975301	AX-108391571	1010	0
Brzl	BR_016	13	16921319	18242258	1320939	268772	269464	AX-108159572	AX-108715348	693	0
Brzl	BR_016	15	3633	1328562	1324929	281703	282011	AX-108680982	AX-108384763	309	0
Brzl	BR_016	15	6589202	7670521	1081319	285789	286665	AX-108234264	AX-108370556	877	0
Brzl	BR_016	16	240171	1526043	1285872	292905	293811	AX-108504222	AX-115979664	907	0
Brzl	BR_016	16	5967662	7132199	1164537	296673	297390	AX-108131763	AX-108550610	718	0
Brzl	BR_016	16	8090263	9220014	1129751	298032	298623	AX-108672016	AX-108473677	592	0
Brzl	BR_016	16	10861418	14873615	4012197	299686	301282	AX-108120185	AX-108563609	1597	0
Brzl	BR_016	17	3121849	4142875	1021026	303351	303801	AX-108213590	AX-115981643	451	0
Brzl	BR_016	17	7989896	9081832	1091936	305852	306550	AX-108563657	AX-115982163	699	0
Brzl	BR_016	19	7870	1233014	1225144	308783	308960	AX-108439983	AX-115982640	178	0
Brzl	BR_016	19	5975566	7023188	1047622	311767	312384	AX-108681897	AX-108289628	618	0
Brzl	BR_016	19	7864281	9051349	1187068	312927	313449	AX-116072040	AX-108155937	523	0
Brzl	BR_016	19	9052591	10291474	1238883	313451	313957	AX-108571953	AX-108462952	507	0
Brzl	BR_016	20	8157502	9262703	1105201	318199	318845	AX-116001689	AX-108687349	647	0
Brzl	BR_016	20	9280441	10721387	1440946	318847	319867	AX-116001813	AX-108229023	1021	0
Brzl	BR_016	21	441227	2296928	1855701	320105	320723	AX-108493910	AX-108441935	619	0
Brzl	BR_016	21	2303514	3725586	1422072	320725	321417	AX-108432796	AX-108160087	693	0
Brzl	BR_016	21	3785852	7384162	3598310	321448	323026	AX-108488237	AX-108121833	1579	0
Brzl	BR_016	22	83111	2759521	2676410	324175	324579	AX-108372759	AX-108398228	405	0
Brzl	BR_016	22	3147476	4507379	1359903	324849	325210	AX-108606849	AX-108233030	362	0
Brzl	BR_016	22	5884733	7510008	1625275	325610	326393	AX-108114340	AX-116004513	784	0
Brzl	BR_016	22	7513914	8867287	1353373	326395	326888	AX-108672166	AX-116004763	494	0
Brzl	BR_016	22	8871949	10912837	2040888	326890	327515	AX-116004773	AX-116005150	626	0
Brzl	BR_016	22	11391537	12983394	1591857	327730	328462	AX-108585947	AX-108258097	733	0
Brzl	BR_016	23	121418	1226460	1105042	328972	329520	AX-108625354	AX-108256940	549	0
Brzl	BR_016	24	2260260	4081522	1821262	333116	334163	AX-116006975	AX-108118688	1048	0
Brzl	BR_016	25	417934	1804664	1386730	334238	334793	AX-108233735	AX-108218277	556	0
Brzl	BR_016	25	3335943	4928218	1592275	335603	336246	AX-108552485	AX-108115079	644	0
Brzl	BR_016	26	26230	2121030	2094800	336619	337664	AX-108507295	AX-108641374	1046	0
Brzl	BR_016	27	9683	1035697	1026014	339866	340307	AX-108218133	AX-108327039	442	0
Brzl	BR_017	1	5531217	7160046	1628829	2475	2904	AX-108685720	AX-115923575	430	0
[truncated: 18,859 more rows]
