# Supplementary material for: Genetic Diversity and Identification of Homozygosity-Rich Genomic Regions in Seven Italian Heritage Turkey (Meleagris gallopavo) Breeds
Source: Genes (Basel). 2021 Aug 28;12(9):1342. doi: 10.3390/genes12091342 (PMC8470100; doi:10.3390/genes12091342)
Supplement: Supplementary file 1 [file genes-12-01342-s001.zip › Table_S2.xlsx]

## Sheet: Table_S2
Chr	Start	End	Length (bp)	SNP number	Genes in the ROH_islands	QTL: Associated traits
Bronzato Comune Ialiano (BrCl)
1	90932265	92046722	1114457	417
1	145357514	146437749	1080235	386	SLITRK6
2	72136043	73206329	1070286	292	EPHA7
2	82001208	83935025	1933817	288	ADGRB3, SMARCD3, CHPF2, ABCF2, ASB10, GBX1, AGAP3
2	87210702	89080482	1869780	787	LRRC1, MLIP, TINAG, FAM83B, HCRTR2, HMGCLL1, GFRAL, DST, BEND6, ZNF451, RAB23, BAG2
4	60157336	61563431	1406095	567	FGFR3, LETM1, WHSC1, C4H4orf48, NELFA, NAT8L, HAUS3, MXD4, CFAP99, RNF4, FAM193A, TNIP2, SH3BP2, MFSD10, ADD1, NOP14, GRK4	MDX4: Feather pigmentation (QTL:179156); Residual feed intake (QTL:195050); CFAP99: Body weight (28 days) (QTL:65694);
5	34641163	37301923	2660760	933	EGLN3, EAPP, SNX6, CFL2, BAZ1A, SRP54, FAM177A1, PPP2R3C, KIAA0391, PSMA6, NFKBIA, RALGAPA1, BRMS1L, MBIP, NKX2-1, NKX2-8, SLC25A21, MIPOL1, FOXA1, TTC6, SSTR1, SEC23A, GEMIN2, TRAPPC6B, PNN, MIA2, FBXO33, ZNF410, FAM161B, COQ6, ENTPD5, BBOF1, ALDH6A1, LIN52, VSX2, ABCD4, VRTN, SYNDIG1L, ISCA2, NPC2, LTBP2, AREL1, FCF1, YLPM1, PROX2, DLST, RPS6KL1, PGF, EIF2B2, MLH3, ACYP1, ZC2HC1C, NEK9, TMED10	EGLN3: Feather pecking (QTL:15660); RALGAPA1: Age at first egg (QTL:17165; QTL:17155; QTL:17161; QTL:17153; QTL:17159; QTL:17157); Egg number (QTL:17160; QTL:17152; QTL:17158; QTL:17156; QTL:17164; QTL:17154); MIPOL1: Feather pigmentation (QTL:137129);
5	41036547	42370292	1333745	479	FLRT2, GALC, GPR65, KCNK10, SPATA7, PTPN21, ZC3H14, EML5	GALC: Viral load (QTL:218347); Yolk weight (QTL:62005);
6	28369979	29398339	1028360	271	HDAC9, FERD3L, TWISTNB, TMEM196, MACC1, ITGB8, ABCB5
7	15781590	16965319	1183729	249	GYPC, BIN1, ERCC3, MAP3K2, PECR, XRCC5, TMEM169, SMARCAL1, RPL37A, IGFBP2
7	29648690	31129536	1480846	335	RBM43, RND3, LYPD6, MMADHC, LYPD6B, KIF5C, EPC2, MBD5, ACVR2A, ORC4
9	11400668	12737859	1337191	247	KLF8, RRAGA, C9H8orf48, MTMR8, ASB12, AMER1, ARHGEF9, CDX4, CHIC1, RLIM, KIAA2022, ABCB7, UPRT, ZDHHC15, FGF16, ATRX
9	12768468	14162682	1394214	157	MAGT1, ATP7A, PGK1, AMOT, TRPC5, DCX, PAK3, CHRDL1, AMMECR1, TMEM164, ACSL4, NXT2, IRS4, COL4A5, COL4A6, ATG4A, PSMD10, VSIG1, RAB39B, VBP1, GAB3
9	14166574	15370901	1204327	267	GAB3, SMARCA1, TENM1, SH2D1A
10	311121	2081496	1770375	360	HMCN1, PRG4, TPR, C10H1orf27, PDC, PTGS2, PLA2G4A, BRINP3
13	8804570	9987519	1182949	429	MMP2, LPCAT2, CAPNS2, SLC6A2, SLC6A2, SLC12A4, DDX28, DUS2, NFATC3, ESRP2, PLA2G15, SMPD3, PRMT7, SLC7A6, SLC7A6OS
15	427627	1675064	1247437	435	SLC4A9, HBEGF, PFDN1, NRG2, EIF4EBP3, SRA1, ANKHD1, PCDHGC3, HDAC3, RELL2, FCHSD1, ARAP3, PCDH1, KIAA0141, PCDH12, ECSCR, DNAJC18, PROB1, MZB1, SLC23A1, PAIP2
Brianzolo (Brzl)
1	1304813	2864940	1560127	669	SLC35B4, LRGUK, EXOC4, CHCHD3, PLXNA4
1	80152964	81284840	1131876	205	GAP43, ZBTB20, DRD3, QTRT2, CCDC191, ZDHHC23, GRAMD1C, CLDND1, GPR15, ILDR1, CFAP44, BOC
1	138631880	140068699	1436819	332	EFNB2
2	106019973	107545271	1525298	403	OPN5, ADGRF4, TNFRSF21, ANKRD66, MEP1A, ADGRF5, IMP3, TDRD6, PLA2G7, RCAN2, ENPP4, CLIC5, RUNX2, SUPT3H, MUT, RHAG, CENPQ	RUNX2: Body weight (21 days) (QTL:137385); Feed intake (QTL:137384); Femur weight (QTL:137388); Growth (35-41 days) (QTL:138385); Lung weight (QTL:137387); Wing weight (QTL:137386);
3	52704651	53718329	1013678	312	UBE2V2, MCM4, PRKDC, SPIDR, MAPRE2, DTNA, NOL4
7	2684	1851174	1848490	332	SLC38A11, ADARB1, FAM207A, ITGB2, KMO, C7H21orf58, PCNT, DIP2A, S100B, LSS, POFUT2, MCM3AP, FTCD, COL6A2, COL6A1, PCBP3, SLC19A1, COL18A1, NDUFA10, HDAC4, TWIST2, ASB1, TRAF3IP1, USP40, SH3BP4, ARL4C, SPP2, TRPM8, AGAP1	TRPM8: Eggshell color (QTL:193596);
7	9092366	12622887	3530521	835	DNAH7, BIRC5, STK17B, HECW2, GTF3C3, C7H2orf66, PGAP1, ANKRD44, SF3B1, COQ10B, HSPD1, RFTN2, BOLL, PLCL1, SATB2, C7H2orf69, TYW5, MAIP1, SPATS2L, KCTD18, SGO2, AOX1, BZW1, CLK1, PPIL3, NIF3L1, ORC2, FAM126B, NDUFB3, CFLAR, CASP10, CASP8, TRAK2, STRADB, TMEM237, MPP4, ALS2, CDK15, FZD7, SUMO1, NOP58, BMPR2, FAM117B, WDR12, CARF, PLEKHM3, FZD5, CCNYL1, METTL21A, CREB1, KLF7, CPO, FASTKD2, MDH1B, DY…	BIRC5: Eggshell color (QTL:1914);
8	2086956	4241790	2154834	354	BMS1, PLAC9, ANXA11, ECD, FAM149B1, DNAJC9, TFAM, UBE2D1, CISD1, IPMK, PCDH15, PRKG1, A1CF, ASAH2, SGMS1
8	4344134	5525301	1181167	310	PAPSS2, ATAD1, PTEN, RNLS, PAOX, ECHS1, ZNF511, TUBGCP2, ADAM8, ERLIN1, CHUK, CWF19L1, CDHR1, LRIT2, LRIT1, RGR, SLC18A3, CHAT, OGDHL, PARG, NCOA4, GPRIN2, SYT15, FAM35A, GLUD1, ADIRF, SNCG, MMRN2, BMPR1A, LDB3	PARG: Abdominal fat weight (QTL:13636);
8	5536601	6787697	1251096	414	OPN4, WAPL, GRID1, PHYHIPL, BICC1
8	16863621	18772065	1908444	502	SCD, PKD2L1, ABCG2, BLOC1S2, ALOX5, MARCH8, ZFAND4, WASHC2C, NPY4R2, ANXA8L1, ANTXRL, ZNF488, RBP3, GDF2, GDF10, FRMPD2, MAPK8, ARHGAP22, WDFY4, LRRC18, VSTM4, C8H10orf128, C8H10orf71, DRGX, ERCC6, CXCL12, TMEM72, ANKRD22, STAMBPL1, ACTA2, FAS, CH25H, LIPA, SLC16A12	SCD: Linoleic acid content (QTL:193113); Oleic acid content (QTL:193106); Stearic acid content (QTL:193105); CXCL12: Alternative complement activation by BRBC (QTL:14582; QTL:14584)
8	23137604	24302723	1165119	215	NEURL1, SH3PXD2A, STN1, SLK, COL17A1, SFR1, ITPRIP, CFAP58, SORCS3
10	15718	1906510	1890792	350	TRMT1L, SWT1, IVNS1ABP, HMCN1, PRG4, TPR, C10H1orf27, PDC, PTGS2, PLA2G4A, BRINP3
10	13391015	14773522	1382507	210	TNR, KIAA0040, TNN, MRPS14, GPR52, RABGAP1L, CACYBP, ZBTB37, SERPINC1, DHX9, NPL, LAMC1, NMNAT2, LAMC2, ARPC5, NCF2, SMG7, APOBEC4, RGL1, COLGALT2, C10H1orf21, ZNF326, LRRC8D, LRRC8C, LRRC8B, KYAT3, GTF2B, PKN2
11	2817886	5515380	2697494	157	C11H3orf58, SLC9A9, CHST2, U2SURP, PAQR9, TRPC1, PCOLCE2, PLS1, ATR, XRN1, TFDP2, ATP1B3, GRK7, RASA2, ZBTB38, SLC16A14, TRIP12, PID1, SPHKAP, DAW1, CCL20, AGFG1, SLC19A3, MRPL44, MFF, COL4A3, COL4A4, RHBDD1, IRS1, NYAP2	SLC9A9: Triglyceride level (QTL:165716); SLC16A14: Cholesterol level (QTL:165719);
13	5517978	7556271	2038293	785	LONP2, SIAH1, N4BP1, CBLN1, ZNF423, CNEP1R1, HEATR3, ADCY7, BRD7, NKD1, SNX20, CYLD, SALL1
19	34288	1233014	1198726	159	PRF1, CCDC189, ANKMY1, DPP7, MAN1B1, UAP1L1, SAPCD2, ENTPD2, TMEM141, C19H9orf142, CLIC3, ABCA2, FUT7, NPDC1, C8G, FBXW5, TRAF2, EDF1, MAMDC4, PHPT1, C19H9orf172, RABL6, AMBP, EXD3, NOXA1, TMEM203, NDOR1, RNF208, RNF224, LRRC26, GRIN1, ZNF618
21	644935	2263265	1618330	538	NCBP3, TMEM248, RABGEF1, KCTD7, TPST1, CRCP, VKORC1L1, GUSB, CHCHD2, CCT6A, SUMF2, PHKG1, GBAS, PSPH, MRPS17, CCL13, CCL1, CCL5, TMEM132E, RFFL, LIG3, PEX12, UNC45B, RAD51D, AP2B1, MMP28, GAS2L2, RASL10B, TAF15, RHBDD2, TMEM120A, POR, MDH2, STYXL1, SRRM3, HSPB1, YWHAG, SSC4D, UPK3BL2, UPK3B, DTX2, LRWD1, POLR2J, ORAI2, ALKBH4, PRKRIP1, SH2B2, CUX1, COL26A1, MYL10	PSPH: Earlobe color (QTL:156553); HSPB1: Alternative complement activation by BRBC (QTL:14622); Feather pecking (QTL:15676);
21	2311041	3631973	1320932	653	RABEP1, C1QBP, RPAIN, DHX33, DERL2, CAMKK1, MIS12, P2RX1, ATP2A3, ZZEF1, ANKFY1, UBE2G1, SPNS3, SPNS2, MYBBP1A, EIF4H, CLIP2, RFC2, LAT2, GTF2IRD1, NCF1, GTF2I, RCC1L, GATSL2
21	4048160	6881999	2833839	1184	AUTS2, CALN1, TYW1, SEPT4, CCDC183, SBDS, LIMK1, ELN, CLDN3, ABHD11, MTMR4, HSF5, RNF43, STX1A, WBSCR22, MKS1, BCL7B, TBL2, MLXIPL, BAZ1B, FZD9, POM121C, NSUN5, HIP1, LPO, CCL26, CCL24 (SCYA4), TSPOAP1, SUPT4H1, PITPNM3, FAM64A, FBXO39, TEKT1, SMTNL2, KIAA0753, MED31, TXNDC17, SLC13A5, XAF1, WSCD1, RAP1GAP2, PAFAH1B1, CLUH, MNT, SGSM2, TNFAIP1, TMEM97, IFT20, NLK, KSR1, NOS2, WSB1, NF1, EVI2A, EV…	SGSM2: Body weight (112 days) (QTL:65719); NLK: Body weight (112 days) (QTL:65728; QTL:65723); NOS2: Cecal bacterial burden after challenge with Salmonella E (QTL:13647); NF1: Body weight (112 days) (QTL:65726);
22	83111	1348961	1265850	169	L3MBTL1, SRSF6, EPB41L1, DLGAP4, TGIF2, MYL9, C22H20orf24, GGT7, NCOA6, TP53INP2, PIGU, TLDC2, SAMHD1, RBL1, CHD6, RALGAPB, NDRG3, SLA2, PHF20, RBM39, ROMO1, NFS1, CPNE1, RBM12, ERGIC3, CEP250, GDF5, FAM83C
Colle Euganei (CoEu)
1	5531217	7117134	1585917	415	SEMA3D, GRM3, KIAA1324L, DMTF1, TMEM243, MEIG1, DCLRE1C, SUV39H2, HSPA14
1	183452607	185433462	1980855	596	INTS4, AAMDC, NDUFC2, ALG8, KCTD21, GAB2, USP35, NARS2, ODZ4
1	187310011	188368941	1058930	209	ME3, PRSS23, FZD4, RAB38, CTSC, TYR	ME3: Body weight (28 days) (QTL:160882; QTL:160883; QTL:160881)
5	7242173	10024527	2782354	660	TRIM66, ST5, RPL27A, TMEM9B, ASCL3, C5H11orf16, AKIP1, NRIP3, SCUBE2, DENND5A, ZNF143, WEE1, SWAP70, AMPD3, RNF141, MRVI1, LYVE1, EIF4G2, GALNT18, GALNTL4, DKK3, USP47, MICAL2, PARVA, TEAD1, RASSF10, PTH, BTBD10, ARNTL, OVCH2, PPFIBP2	PTH: Eggshell percentage (QTL:12860); Eggshell strength (QTL:12861);
6	38179614	40399736	2220122	495	RBMS3, TGFBR2, GADL1, STT3B, OSBPL10, GPD1L, CMTM8, CMTM7, DYNC1LI1, CNOT10, TRIM71, TCAIM, TOPAZ1, ABHD5, ANO10, SNRK, POMGNT2, FAM198A, RPL14, ENTPD3, GGCT, NOD1, MTURN, EAF1, SH3BP5, CAPN7, COL6A6, PIK3R4, ATP2C1	SNRK: Thymus weight (QTL:101188);
7	2684	2619684	2617000	537	SLC38A11, ADARB1, FAM207A, ITGB2, KMO, C7H21orf58, PCNT, DIP2A, S100B, LSS, POFUT2, MCM3AP, FTCD, COL6A2, COL6A1, PCBP3, SLC19A1, COL18A1, NDUFA10, HDAC4, TWIST2, ASB1, TRAF3IP1, USP40, SH3BP4, ARL4C, SPP2, TRPM8, AGAP1, ASB18, IQCA1, ACKR3, COPS8, COL6A3, MLPH, RAB17, PRLH, LRRFIP1	TRPM8: Eggshell color (QTL:193596);
7	9092366	12612689	3520323	830	DNAH7, BIRC5, STK17B, HECW2, GTF3C3, C7H2orf66, PGAP1, ANKRD44, SF3B1, COQ10B, HSPD1, RFTN2, BOLL, PLCL1, SATB2, C7H2orf69, TYW5, MAIP1, SPATS2L,KCTD18, SGO2, AOX1, BZW1, CLK1, PPIL3, NIF3L1, ORC2, FAM126B, NDUFB3, CFLAR, CASP10, CASP8, TRAK2, STRADB, TMEM237, MPP4, ALS2, CDK15, FZD7, SUMO1, NOP58, BMPR2, FAM117B, WDR12, CARF, PLEKHM3, FZD5, CCNYL1, METTL21A, CREB1, KLF7, CPO, FASTKD2, MDH1B, DYT…	BIRC5: Eggshell color (QTL:1914);
8	17575286	18772065	1196779	329	FRMPD2, MAPK8, ARHGAP22, WDFY4, LRRC18, VSTM4, C8H10orf128, C8H10orf71, DRGX, ERCC6, CXCL12, TMEM72, ANKRD22, STAMBPL1, ACTA2, FAS, CH25H, LIPA, SLC16A12	CXCL12: Alternative complement activation by BRBC (QTL:14582; QTL:14584)
8	19916619	22013912	2097293	179	EXOC6, HHEX, KIF11, IDE, MARCH5, CPEB3, BTAF1, CCNJ, ZNF518A, BLNK, DNTT, VENTX, KNDC1, ADGRA1, ENTPD1, CPN1, DNMBP, ABCC2, CUTC, ENTPD7, SLC25A28, GOT1, CNNM1, HPSE2, HPS1, PYROXD2, LOXL4, R3HCC1L, CRTAC1, GOLGA7B, SFRP5, ZFYVE27, MARVELD1, PI4K2A, MORN4, HOGA1, ANKRD2, UBTD1, MMS19, ZDHHC16, EXOSC1, PGAM1, RRP12, ARHGAP19, SLIT1, C8H10orf12, LCOR, PPRC1, LDB1, HPS6, C8H10orf76
8	23299696	24392187	1092491	193	SH3PXD2A, STN1, SLK, COL17A1, SFR1, ITPRIP, CFAP58, SORCS3
9	9522827	11249410	1726583	272	CLCN5, SLITRK4, GABRA3, GABRE, CNGA2, PRRG3, RIPPLY1, CLDN2, TMLHE, SPRY3, VAMP7, ZNF185, NSDHL, CETN2
9	11695727	13273536	1577809	221	ARHGEF9, CDX4, CHIC1, RLIM, KIAA2022, ABCB7, UPRT, ZDHHC15, FGF16, ATRX, MAGT1, ATP7A, PGK1, AMOT, TRPC5, ALG13, DCX, CAPN6, PAK3
11	2546210	5569245	3023035	273	PLSCR5, PLSCR1, PLOD2, C11H3orf58, SLC9A9, CHST2, U2SURP, PAQR9, TRPC1, PCOLCE2, PLS1, ATR, XRN1, TFDP2, ATP1B3, GRK7, RASA2, ZBTB38, SLC16A14, TRIP12, PID1, SPHKAP, DAW1, CCL20, AGFG1, SLC19A3, MRPL44, MFF, COL4A3, COL4A4, RHBDD1, IRS1, NYAP2	SLC9A9: Triglyceride level (QTL:165716); SLC16A14: Cholesterol level (QTL:165719);
19	34288	1233014	1198726	159	PRF1, CCDC189, ANKMY1, DPP7, MAN1B1, UAP1L1, SAPCD2, ENTPD2, TMEM141, C19H9orf142, CLIC3, ABCA2, FUT7, NPDC1, C8G, FBXW5, TRAF2, EDF1, MAMDC4, PHPT1, C19H9orf172, RABL6, AMBP, EXD3, NOXA1, TMEM203, NDOR1, RNF208, RNF224, LRRC26, GRIN1, ZNF618
22	999	1297642	1296643	159	ATF7, TARBP2, L3MBTL1, SRSF6, EPB41L1, DLGAP4, TGIF2, MYL9, C22H20orf24, GGT7, NCOA6, TP53INP2, PIGU, TLDC2, SAMHD1, RBL1, CHD6, RALGAPB, NDRG3, SLA2, PHF20, RBM39, ROMO1, NFS1, CPNE1, RBM12, ERGIC3, CEP250, GDF5
Ermellinato di Rovigo (ErRo)
1	4962537	7526266	2563729	662	SEMA3D, GRM3, KIAA1324L, DMTF1, TMEM243, MEIG1, DCLRE1C, SUV39H2, HSPA14, FAM107B, FRMD4A
1	8551361	9772746	1221385	476	USP6NL, CELF2, TBC1D22A, CERK
1	9875995	11043143	1167148	502	TRMU, CELSR1, TPRKB, GTSE1, ALG10, CPNE8, KIF21A, ABCD2, C1H12orf40, LRRK2, ERGIC2, LAMB4, DLD, LAMB1, CBLL1, SLC26A3, SLC26A4, BCAP29, DUS4L, GPR22
1	13240675	15474599	2233924	566	MAGI2, GNAI1, GNAT3, CD36, SEMA3C, HGF	MAGI2: Thymus weight (QTL:101268)
1	15875172	17500556	1625384	574	SEMA3E
1	17502727	18957092	1454365	433	BRD1, ZBED4, ALG12, CRELD2, PIM3
1	40509445	42376367	1866922	634	RASSF9, NTS, MGAT4C, C1H12orf50, C1H12orf29, CEP290, TMTC3, KITLG, DUSP6, POC1B, GALNT4, ATP2B1, EPYC, KERA, LUM
1	43723835	45902808	2178973	922	NR2C1, FGD6, VEZT, METAP2, USP44, NTN4, SNRPF, AMDHD1, HAL, LTA4H, ELK3, CDK17, CFAP54, NEDD1, TMPO, SLC25A3, IKBIP, APAF1, ANKS1B, UHRF1BP1L, ACTR6, SCYL2, SLC17A8, NR1H4, GAS2L3, ANO4, SLC5A8	SLC25A3: Earlobe color (QTL:156546)
1	46726561	48652186	1925625	636	GRIN2B, ATF7IP, PLBD1, GUCY2C, TTC26, UBN2, POLDIP3, RRP7A, SERHL2, NFAM1, TCF20, NDUFA6, SMDT1, FAM109B, NAGA, WBP2NL, SEPT3, CENPM, TNFRSF13C, SHISA8, SREBF2, CCDC134, MEI1, SNU13, XRCC6, DESI1, PMM1, CSDC2, POLR3H, ACO2, PHF5A, TOB2, TEF, ZC3H7B, RANGAP1, CHADL, L3MBTL2, EP300, RBX1, XPNPEP3, ST13, SLC25A17, MKL1, SGSM3, ADSL, TNRC6B, FAM83F, GRAP2	TTC26: Visceral peritoneum pigmentation (QTL:24827); SERHL2: Visceral peritoneum pigmentation (QTL:24828); SREBF2: Body weight (QTL:122519); Breast muscle weight (QTL:122523); Carcass weight (QTL:122517; QTL:122520; QTL:122518; QTL:122521; QTL:122522); Drumstick and thigh muscle weight (QTL:122524)
1	48670919	50087351	1416432	602	GRAP2, CACNA1I, RPS19BP1, ATF4, MIEF1, MGAT3, TAB1, SYNGR1, RPL3, PDGFB, CBX7, DNAL4, SUN2, GTPBP1, JOSD1, TOMM22, CBY1, DMC1, DDX17, KDELR3, KCNJ4, CSNK1E, TMEM184B, MAFF, PLA2G6, BAIAP2L2, SLC16A8, PICK1, SOX10, POLR2F, C1H22orf23, MICALL1, EIF3L, ANKRD54, GALR3, GCAT, TRIOBP, NOL12, LGALS1, PDXP, SH3BP1, GGA1, LGALS2, CDC42EP1, CARD10, MFNG, ELFN2, CYTH4, RAC2, SSTR3, C1QTNF6, IL2RB, TMPRSS6, …	CACNA1I: Visceral peritoneum pigmentation (QTL:24833); PDGFB: Visceral peritoneum pigmentation (QTL:24830); PLA2G6: Visceral peritoneum pigmentation (QTL:24823); LGALS2: Visceral peritoneum pigmentation (QTL:24834);
1	51333008	52503266	1170258	737	C1H12orf75, NUAK1, POLR3B, TCP11L2, RFX4, RIC8B, MTERF2, TMEM263, CRY1, BTBD11, PRDM4, PWP1, ASCL4, RTCB, FBXO7, SYN3, TIMP3	NUAK1: Feather pigmentation (QTL:137118; QTL:137117); TMEM263: Aggressive behavior (QTL:119902); Monocyte number (QTL:171502); CRY1: Aggressive behavior (QTL:119901);
1	55524006	56725973	1201967	302	STAB2, NT5DC3, SOX5	SOX: Body weight (QTL:167282);
1	57743690	60278981	2535291	530	PLEKHA5, CAPZA3, RERGL, LMO3, MGST1, DERA, STRAP, EPS8, PTPRO, RERG, CALD1, BPGM, AKR1B1, USP18, PEX26, MICAL3
1	66069239	67711795	1642556	602	FGFR1OP2, INTS13, ITPR2, SSPN, BHLHE41, RASSF8, KRAS, ETFRF1, CASC1, LRMP, SPX, GYS2, LDHB, KCNJ8, ABCC9, CMAS, C3AR1, ST8SIA1, C2CD5, ETNK1, WNT7B
1	70688925	71713637	1024712	178	NUP50, KCNA5, KCNA1, KCNA6, NDUFA9, CCND2, TIGAR, FGF23, TXNDC9, MRPL30, MITD1, LIPT1, REV1, EIF5B, AFF3
1	76635991	78276298	1640307	309	WARS2, TBX15, SPAG17, WDR3, GDAP2, FAM46C, DUSP12, ATP6V1A, NAA50, USF3, SIDT1, SPICE1, TRIM45, VTCN1, CTC1, TNFRSF1A, METTL16, POLQ, STXBP5L, GTF2E1, RABL3, HGD, NDUFB4, FSTL1, LRRC58, GPR156, GSK3B, MAATS1, POPDC2, PLA1A
1	81065017	82237898	1172881	416	CCDC191, ZDHHC23, GRAMD1C, CLDND1, GPR15, ILDR1, CFAP44, BOC, NEPRO, TAF13, GTPBP8, CD200R1, CCDC80, SLC35A5, ATG3, F5, SLC19A2, CCDC181, BLZF1, NME7, ATP1B1, DPT, TBX19, SFT2D2, TIPRL, GPR161, TTF2, CPOX, ST3GAL6
1	111668289	112791968	1123679	395	CFAP47, TMEM47, DMD
1	121822549	123450138	1627589	522	MID1, CLCN4, WWC3, CLDN34, SHROOM2, GPR143, TBL1X, ANOS1
1	123458079	124819366	1361287	501	PNPLA4, STS, PUDP, NLGN4X, SNAPIN, ILF2, OCA2
1	126452625	127529628	1077003	428	P2RY8, ASMT, AKAP17A, ZBED1, CD99, XG, GYG2, MXRA5, PRKX
1	133042559	134132237	1089678	409	SH3RF3, SEPT10, SOWAHC, CHAMP1, UPF3A, CDC16, RASA3, CFAP97D2, GAS6, TMEM255B, ATP4B, TFDP1, TMCO3, DCUN1D2, ADPRHL1, GRTP1, LAMP1, CUL4A, PCID2, PROZ, F10, F7, MCF2L, ATP11A
1	141650816	143272804	1621988	763	DCT, TGDS, ABCC4, DZIP1, CLDN10, DNAJC3, UGGT2, HS6ST3, OXGR1
1	146562826	147819221	1256395	583	SLITRK1
1	156091099	157316674	1225575	560	PCDH20
1	164972848	166622829	1649981	644	NAA16, MTRF1, WBP4, ELF1, SUGT1, CNMD, PCDH8, OLFM4, RNF169, XRRA1, SPCS2
1	166829816	168269002	1439186	482	SGCG, SACS, TNFRSF19, MIPEP, SPATA13, AMER2l, MTMR6, NUP58, SHISA2, ATP8A2, RNF6, CDK8, GPR12, WASF3, USP12
1	173607994	177292351	3684357	648	ARHGAP42, PGR, TRPC6, ANGPTL5, CEP126, C1H11orf70, YAP1, BIRC2, TMEM123, MMP7, DCUN1D5, DYNC2H1, PDGFD, MSANTD4, KBTBD3, AASDHPPT, GUCY1A2, VMO1, CWF19L2, ALKBH8, ELMOD1, SLC35F2, SLN, RAB39A, CUL5, NPAT, ACAT1, ATM, KDELC2, EXPH5, C1H11orf87, RDX, ZC3H12C, FDX1, ARHGAP20	TRPC6: Eggshell color (QTL:193594); BIRC2: Cecal bacterial burden after challenge with Salmonella E (QTL:13643); Spleen bacterial burden after challenge with Salmonella E (QTL:10424);
1	177296953	178545201	1248248	274	ARHGAP20, RNF17, PARP4, MPHOSPH8, ZMYM5, ZMYM2, GJA3, GJB2, CRYL1, IFT88, EEF1AKMT1, XPO4, LATS2, SKA3, SAP18, ZDHHC20, MRPL57, MICU2	XPO4: Feather pigmentation (QTL:179167);
2	15639304	17272486	1633182	926	MAP4K3, THUMPD2, GPCPD1, CHGB, TRMT6, MCM8, CRLS1, PARP1, LIN9, ACBD3, SDE2, LEFTY1, TMEM63A, EPHX1, SRP9, ENAH, LBR, DNAH14, CNIH3, WDR26, CNIH4, NVL, DEGS1, FBXO28, TP53BP2, CAPN2, CAPN8, SUSD4, TLR5, DISP1, BROX, AIDA, MIA3, TAF1A, HHIPL2	DEGS1: Eicosenoic acid content (QTL:193114);
2	26700168	28188071	1487903	677	CHRM3, GREM2, RGS7, PIGM, OPN3, WDR64, EXO1, MAP1LC3C, PLD5, CEP170, AKT3, SDCCAG8	AKT3: Feather pigmentation (QTL:179153; QTL:179170); Muscle fiber number (QTL:19622);
2	32585980	35735534	3149554	1339	MRPL14, CAPN11, SLC35B2, HSP90AB1, SLC29A1, NFKBIE, AARS2, TCTE1, TMEM151B, RNF8, CCDC167, CMTR1, MDGA1, ZFAND3, BTBD9, GLO1, DNAH8, SAYSD1, GLP1R, KCNK5, KCNK16, DAAM2, MOCS1, LRFN2, SUPT7L, SLC4A1AP, MRPL33, RBKS, BRE
2	39989797	41051302	1061505	551	ERMARD, TCTE3, PHF10, C2H6orf120, WDR27, THBS2, SMOC2, DACT2, FRMD1, KIF25, AFDN	PHF10: Feather pigmentation (QTL:137126);
2	44677198	46248697	1571499	633	FNDC1, SF3B5, STX11, UTRN, EPM2A, FBXO30, SHPRH, GRM1, RAB32, ADGB, STXBP5, SASH1
2	47683077	48688576	1005499	499	AKAP12, ZBTB2, RMND1, ARMT1, CCDC170, ESR1, SYNE1, MYCT1, VIP, FBXO5, MTRF1L, RGS17	ESR1: Eggshell stiffness (QTL:11828); VIP: Duration of broodiness (QTL:13604); Egg number (QTL:13602; QTL:13600); Qualifying egg number (QTL:13603; QTL:13601);
2	51076993	52659826	1582833	430	NMBR, VTA1, ADGRG6, HIVEP2, AIG1, PEX3, FUCA2, PHACTR2, LTV1, PLAGL1, ZC2HC1B, RSPH3	ADGRG6: Pullorum disease susceptibility (QTL:170739)
2	53457860	55134967	1677107	412	AHI1, MYB, HBS1L, ALDH8A1
2	55365866	57895744	2529878	984	RNF217, TPD52L1, HDDC2, HEY2, NCOA7, HINT3, TRMT11, CENPW, RSPO3, RNF146, SOGA3, KIAA0408, C2H6orf58, THEMIS, PTPRK, LAMA2, ARHGAP18, TMEM244, L3MBTL3, SAMD3, TMEM200A	NCOA7: Breast muscle weight (QTL:24413); LAMA2: Bursa of Fabricius weight (QTL:101222)
2	59452266	60480616	1028350	369	TAB3, GK, C2HXorf21, NR0B1, IL1RAPL1, TRDN, CLVS2, SMPDL3A, FABP7, PKIB, SERINC1, HSF2
2	61170691	62483000	1312309	608	ZUFSP, KPNA5, FAM162B, GPRC6A, RFX6, VGLL2, ROS1, GOPC, DCBLD1, NUS1, SLC35F1, PLN
2	63564841	66186545	2621704	685	METTL24, SLC22A16, DDO, CDK19, AMD1, RPF2, GTF3C6, SLC16A10, MFSD4B, REV3L, TRAF3IP2, WISP3, TUBE1, LAMA4, HDAC2, HS3ST5, FRK, COL10A1, NT5DC1
2	67871787	69458718	1586931	504	LIN28B, HACE1, GPR63, NDUFAF4, KLHL32
2	70132711	73206329	3073618	885	SIM1, ASCC3, FHL5, UFL1, FUT9, MANEA, EPHA7
2	78602992	80989333	2386341	457	IRAK1BP1, MEI4, COL12A1, TMEM30A, FILIP1, SENP6, MYO6, CD109, SLC17A5, EEF1A1, MTO1, MB21D1, DDX43, KCNQ5, RIMS1
2	82001208	83969962	1968754	311	ADGRB3, SMARCD3, CHPF2, ABCF2, ASB10, GBX1, AGAP3
2	83972446	85822339	1849893	252	CLN8, DLGAP2, ARHGEF10, KBTBD11, MYOM2, CSMD1
2	87210702	89080482	1869780	787	LRRC1, MLIP, TINAG, FAM83B, HCRTR2, HMGCLL1, GFRAL, DST, BEND6, ZNF451, RAB23, BAG2
2	89087621	91624720	2537099	1080	KHDRBS2, LGSN, PTP4A1, PHF3, ERICH1, TDRP, FBXO25, FAM110C, SH3YL1, ACP1, FAM150B, TMEM18
2	94790147	96529316	1739169	819	CMPK2, SOX11, COLEC11, RPS7, RNASEH1, ADI1, TRAPPC12, TSSC1
2	105974531	108990847	3016316	799	SCX, OPN5, ADGRF4, TNFRSF21, ANKRD66, MEP1A, ADGRF5, IMP3, TDRD6, PLA2G7, RCAN2, ENPP4, CLIC5, RUNX2, SUPT3H, MUT, RHAG, CENPQ, PKHD1, MCM3, TRAM2, EFHC1, PAQR8, XKR5, THP2, FDFT1, CTSB, GATA-4, NEIL2, BLK, FAM167A, MTMR9	RUNX2: Body weight (21 days) (QTL:137385); Feed intake (QTL:137384); Femur weight (QTL:137388); Growth (35-41 days) (QTL:138385); Lung weight (QTL:137387); Wing weight (QTL:137386); BLK: Eggshell weight (QTL:16740);
3	13722188	18485061	4762873	1324	SERPINB10, SERPINB14, SERPINB12, SERPINB5, VPS4B, KDSR, BCL2, PHLPP1, ZCCHC2, TNFRSF11A, KIAA1468, PIGN, RNF152, CDH20, MC4R, C3H5orf22, DROSHA, CDH6	OVAL (SERPINB14): Eggshell stiffness (QTL:11834); Eggshell strength (QTL:11833); Eggshell thickness (QTL:11830; QTL:11831; QTL:11832);
3	19098428	20117350	1018922	450	MBOAT1, CDH12
3	20127460	21333791	1206331	471	CDH18
3	22718178	26065021	3346843	767	ANKH, OTULIN, FAM105A, TRIO, DNAH5, CTNND2, DAP, ANKRD33B, SNRNP48, ROPN1L, MARCH6, CMBL, SBK2, CCT5, FAM173B, SEMA5A, MTRR, FASTKD3, C3H5orf49, ADCY2, PAPD7	FAM105A: Muscle dry matter content (QTL:24477);
3	31879559	33269062	1389503	201	CLPTM1L, LPCAT1, NDUFS6, IRX4, NR4A3, STX17, ERP44, INVS, TEX10, MSANTD3
3	39790531	41118747	1328216	471	CDH19, DSEL
3	62550298	64473722	1923424	425	PEX2, ZFHX4, HNF4G, CRISPLD1, PI15, GDAP1, JPH1, TMEM70, LY96, ELOC, UBE2W
3	64656696	67707026	3050330	1000	RDH10, RPL7, TERF1, SBSPON, KCNB2, PKIA, ZC2HC1A, STMN2, HEY1, MRPS28, TPD52, ZBTB10, ZNF704, PAG1, MRPL53, IMPA1, ZFAND1, CHMP4C, SNX16
3	73396301	78430634	5034333	2091	ANKRD46, PABPC1, YWHAZ, ZNF706, GRHL2, NCALD, RRM2B, UBR5, KLF10, AZIN1, ATP6V1C1, FZD6, CTHRC1, SLC25A32, DCAF13, CSMD3, KCNV1, EBAG9, SYBU, ENY2, TRHR, TMEM74, EMC2, EIF3E, RSPO2, ANGPT1, ABRA, OXR1, ZFPM2, LRP12, DPYS, DCSTAMP, RIMS2	ANGPT1: Muscle dry matter content (QTL:24453); ZFPM2: Intramuscular fat percentage (QTL:62102);
3	84428140	86753337	2325197	667	FAM49B, ASAP1, ADCY8, NAPRT, EEF1D, TIGD5, PYCRL, TSTA3, ZC3H3, MAFA, RHPN1, TOP1MT, PSCA, ARC, ADGRB1
3	88394723	92957545	4562822	1155	AGO2, TRAPPC9, KCNK9, COL22A1, FAM135B, KHDRBS3, ZFAT, ST3GAL1, NDRG1, WISP1, PHF20L1, SLA, TMEM71, LRRC6, HHLA1, KCNQ3, OC90, EFR3A
4	121301	1167212	1045911	408	TLR2, SFRP2, DCHS2, PLRG1, FGB, FGA, FGG, LRAT, RBM46, NPY2R, MAP9, GUCY1A3, GUCY1B3, ASIC5, TDO2, CTSO
4	1286837	3580154	2293317	264	PDGFC, GLRB, GRIA2, FAM198B, TMEM144, RXFP1, C4H4orf46, ETFDH, PPID, FNIP2, C4H4orf45, RAPGEF2, FSTL5, NAF1, NPY1R, NPY5R, TMA16, MARCH1
4	5338052	6701648	1363596	640	SH3RF1, CBR4, PCDH10
4	10870467	11952495	1082028	208	ZNF827, LSM6, REELD1, SLC10A7, TTC29, EDNRA, TMEM184C, PRMT9, ARHGAP10, NR3C2	TMEM184C: Avian influenza susceptibility (QTL:193665; QTL:193664); ARHGAP10: Avian influenza susceptibility (QTL:193662);
4	20116551	22219944	2103393	786	CDS1, GPAT3, HPSE, HELQ, MRPS18C, FAM175A, PLAC8, COQ2, HNRNPD, HNRNPDL, TMEM150C, ENOPH1, SCD5, SEC31A, LIN54, THAP9, COPS4, ARHGAP24, MAPK10, KLHL8, AFF1, SPARCL1, NUDT9, DMP1, SPP1, IBSP, PKD2, PRKG2, RASGEF1B, BMP3, FGF5, ANTXR2, BMP2K, PAQR3, G3BP2, AREG, USO1, EPGN, EREG	SPP1: Eggshell strength (QTL:11826); BMP3: Antibody titer to KLH antigen (QTL:37497);
4	27468362	28726679	1258317	823	SNX25, UFSP2, LRP2BP, TACR3, TET2, PPA2, INTS12, GSTCD, NPNT, TBCK, GIMD1, AIMP1, DKK2, PAPSS1	TET2: Feed intake (QTL:195041; QTL:195044; QTL:195047; QTL:195036; QTL:195039; QTL:195042; QTL:195045; QTL:195048; QTL:195037; QTL:195040; QTL:195043; QTL:195046; QTL:195049; QTL:195035; QTL:195038);
4	49551061	50888238	1337177	349	NWD2, DTHD1, ARAP2
4	50916954	53337091	2420137	411	PCDH7, STIM2, TBC1D19, CCKAR, RBPJ, SMIM20, SEL1L3, SLC34A2, ANAPC4, ZCCHC4, PI4K2B, SEPSECS, LGI2, CCDC149, SOD3	RBPJ: Body weight (QTL:193593);
5	4785231	6215006	1429775	538	MYRF, UNC93B1, NDUFS8, TCIRG1, TBX10, MAX, CHURC1, GPX2, PLEKHG3, SPTB, NUP160, MTCH2, AGBL2, FNBP4, NDUFV1, NUDT8, CABP2, AIP, PITPNM1, PDDC1, CEND1, TMEM80, EPS8L2, DRD4, DEAF1, SCT, CDHR5, PAK6, PLCB2, C5H15orf52, KNSTRN, DISP2, IVD, BAHD1, CHST14, RPUSD2, C5H15orf57, KNL1, RMDN3, RAD51, DNAJC17, C5H15orf62, GCHFR, IGHMBP2, MRPL21, SYT12, PTDSS2, PKP3, SIGIRR, ANO9, B4GALNT4, PSMD13, PGGHG, IF…	MRPL21: Cell-mediated immune response (QTL:137223);
5	6229512	10542581	4313069	1133	INSC, CALCA, PDE3B, PSMA1, COPB1, RRAS2, TUB, RIC3, TRIM66, ST5, RPL27A, TMEM9B, ASCL3, C5H11orf16, AKIP1, NRIP3, SCUBE2, DENND5A, ZNF143, WEE1, SWAP70, AMPD3, RNF141, MRVI1, LYVE1, EIF4G2, GALNT18, GALNTL4, DKK3, USP47, MICAL2, PARVA, TEAD1, RASSF10, PTH, BTBD10, ARNTL, OVCH2, PPFIBP2, OLFML1, SYT9, DUSP8, IFITM10, CTSD, SYT8, TNNI2, LSP1, PRR33, MRPL23, TNNT3	PTH: Eggshell percentage (QTL:12860); Eggshell strength (QTL:12861); CTSD: Yolk height (QTL:24386); Yolk weight (QTL:24385; QTL:24384);
5	10844563	12059824	1215261	493	TSPAN32, CD81, TSSC4, TRPM5, KCNQ1, PHLDA2, NAP1L4, CARS, OSBPL5, PTPRJ, PTPN5, TMEM86A, SPTY2D1, LDHC, TSG101, GTF2H1, HPS5, SAAL1, TPH1
5	12077358	13726864	1649506	602	SERGEF, KCNC1, MYOD1, USH1C, ABCC8, KCNJ11, RPS13, PLEKHA4, PLEKHA7, C5H11orf58, MOB2, BRSK2
5	18592206	20955747	2363541	867	RAG2, C5H11orf74, LRRC4C, PLA2G4F, VPS39, EHD4, SPTBN5, JMJD7, MAPKBP1, TYRO3
5	31624786	33424936	1800150	816	THBS1, GPR176, SRP14, EIF2AK4, BMF, FOXG1, PRKD1, G2E3, SCFD1, COCH, STRN3, AP4S1, HECTD1, HEATR5A
5	33581614	37301923	3720309	1375	NUBPL, ARHGAP5, AKAP6, NPAS3, EGLN3, EAPP, SNX6, CFL2, BAZ1A, SRP54, FAM177A1, PPP2R3C, KIAA0391, PSMA6, NFKBIA, RALGAPA1, BRMS1L, MBIP, NKX2-1, NKX2-8, SLC25A21, MIPOL1, FOXA1, TTC6, SSTR1, SEC23A, GEMIN2, TRAPPC6B, PNN, MIA2, FBXO33, ZNF410, FAM161B, COQ6, ENTPD5, BBOF1, ALDH6A1, LIN52, VSX2, ABCD4, VRTN, SYNDIG1L, ISCA2, NPC2, LTBP2, AREL1, FCF1, YLPM1, PROX2, DLST, RPS6KL1, PGF, EIF2B2, MLH3,…	NPAS3: Feather pecking (QTL:15659); EGLN3: Feather pecking (QTL:15660); RALGAPA1: Age at first egg (QTL:17165; QTL:17155; QTL:17161; QTL:17153; QTL:17159; QTL:17157); Egg number (QTL:17160; QTL:17152; QTL:17158; QTL:17156; QTL:17164; QTL:17154); MIPOL1: Feather pigmentation (QTL:137129);
5	37303788	38349991	1046203	330	JDP2, BATF, FLVCR2, TTLL5, TGFB3, IFT43, GPATCH2L, ESRRB, VASH1, ANGEL1, LRRC74A, IRF2BPL, CIPC, ZDHHC22, TMEM63C, NGB, POMT2, GSTZ1, TMED8, SAMD15, NOXRED1, VIPAS39, AHSA1, ISM2, SPTLC2	TGFB3: Abdominal fat percentage (QTL:9545); Abdominal fat weight (QTL:9542); Body weight (42 days) (QTL:9526); Body weight (56 days) (QTL:9527); Breast muscle percentage (QTL:9544); Breast muscle weight (QTL:9541); Growth (0-14 days) (QTL:9528); Growth (14-28 days) (QTL:9529); Growth (28-42 days) (QTL:9530); Growth (42-56 days) (QTL:9531); Muscle fiber density (QTL:19625); Muscle fiber diameter (…
6	7291724	9287078	1995354	473	EN2, RBM33, SHH, RNF32, LMBR1, NOM1, MNX1, UBE3C, DNAJB6, PTPRN2, NCAPG2, ESYT2, WDR60, VIPR2	SHH: Heart weight (QTL:170535); UBE3C: Feather pigmentation (QTL:137125); PTPRN2: Feather pigmentation (QTL:137121; QTL:137122; QTL:137120; QTL:137123);
6	11159488	13683900	2524412	900	ENKUR, THNSL1, GPR158, MYO3A, GAD2, PDSS1, ABI1, ACBD5, MASTL, YME1L1, PTCHD3, RAB18, MKX, ARMC4, MPP7, WAC, BAMBI, MAP3K8, KIAA1462, SVIL, ZNF438, ZEB1, ARHGAP12, KIF5B	GPR158: Body weight (28 days) (QTL:65699);
6	13693463	14869098	1175635	389	EPC1, ITGB1, NRP1, PARD3, CUL2, CREM
6	15241368	18893054	3651686	823	KLF6, PITRM1, PFKP, ARL4A, VWDE, TMEM106B, THSD7A, NDUFA4, NXPH1, GLCCI1, ICA1, UMAD1
6	23759976	25786930	2026954	381	TRDMT1, VIM, ST8SIA6, HACD1, STAM, SLC39A12, CACNB2, NSUN6, ARL5B, MALRD1, PLXDC2, SKIDA1, DNAJC1, MLLT10
6	25794114	27872540	2078426	643	SPAG6, PIP4K2A, ARMC3, ETV1, DGKB, AGMO, MEOX2, ISPD, SOSTDC1, LRRC72, ANKMY2, BZW2, TSPAN13, AGR2, AGR3, AHR
6	35869374	37987980	2118606	464	UBE2E1, NKIRAS1, RPL15, NR1D2, THRB, RARB, TOP2B, NGLY1, OXSM, LRRC3B, NEK10, SLC4A7, EOMES, CMC1, AZI2, RBMS3
6	41795509	44686468	2890959	813	EXOSC7, ZDHHC3, TGM4, KIF15, KIAA1143, CTNNB1, ULK4, TRAK1, CCK, EIF1B, MYRIP, TMC2, RPSA, SLC25A38, CCR8, CX3CR1, CCR4, GLB1, TMPPE, CRTAP, SUSD5, FBXL2, UBP1, CLASP2, PDCD6IP, ARPP21, STAC, DCLK3, TRANK1, MLH1, STARD3NL
6	44705658	49717073	5011415	485	EPDR1, SFRP4, NME8, GPR141, ELMO1, AOAH, ANLN, KIAA0895, EEPD1, SEPT7, HERPUD2, TBX20, DPY19L1, NPSR1, BMPER, BBS9, NT5C3A, FKBP9, RP9, KBTBD2, AVL9, LSM5, PDE1C, PPP1R17, CCDC129, NEUROD6, ITGA9, GOLGA4, LRRFIP2, AMPH, VPS41, POU6F2, YAE1D1, RALA, CDK13, MPLKIP, SUGCT, INHBA, GLI3, C6H7orf25, PSMA2, MRPL32	GLI3: Body weight (14 days) (QTL:65692); Body weight (28 days) (QTL:65697);
7	15764836	16965319	1200483	253	HOXD4, GYPC, BIN1, ERCC3, MAP3K2, PECR, XRCC5, TMEM169, SMARCAL1, RPL37A, IGFBP2
7	16971212	18126619	1155407	375	IGFBP5, TNS1, RUFY4, AAMP, ARPC2, TMBIM1, SLC11A1, CATIP, CTDSP1, VIL1, USP37, ZNF142, PLCD4, RNF25, STK36, TTLL4, PRKAG3, WNT6, WNT10A, FEV, CRYBA2, CFAP65, IHH, SLC23A3, CNPPD1, FAM134A, ABCB6, ZFAND2B, ATG9A, GLB1L, ANKZF1, STK16, DNAJB2, PTPRN, DES, SPEG, GMPPA	SLC11A1: Cecal bacterial burden after challenge with Salmonella E (QTL:13642; QTL:13641); Liver bacterial burden after challenge with Salmonella E (QTL:13650); PRKAG3: Body weight (49 days) (QTL:101402); Body weight (70 days) (QTL:101403); Feed conversion ratio (QTL:101405); Feed intake (QTL:101404); Muscle fiber density (QTL:19620); WNT6: Drumstick and thigh muscle weight (QTL:19207); Shank circ…
7	18134158	22642645	4508487	279	CHPF, ASIC4, INHA, OBSL1, TMEM198, STK11IP, SLC4A3, PLA2R1, ITGB6, RBMS1, TANK, PSMD14, SLC4A10, FAP, GCG, IFIH1, KCNH7, FIGN, COBLL1, CSRNP3, GALNT3, TTC21B, XIRP2, B3GALT1, STK39, CERS6, SPC25, ABCB11, DHRS9, G6PC2, LRP2, BBS5, KLHL41, FASTKD1, PPIG, CCDC173, KLHL23, PHOSPHO2, METTL5, SSB, UBR3, MYO3B, GORASP2, METTL8, DCAF17, DYNC1I2, HAT1, METAP1D, ITGA6, PDK1	LRP2: Albumen height (QTL:16730); Albumen percentage (QTL:16731); Albumen weight (QTL:16732); Egg weight (QTL:16734); Eggshell percentage (QTL:16733);
7	24182338	26616213	2433875	503	ESYT3, DTX3L, PARP15, PARP14, LMLN, OSBPL11, SNX4, ZNF148, SLC12A8, MUC13, HEG1, ITGB5, UMPS, CCDC14, MYLK, HACD2, ADCY5, SEC22A, PDIA5, SEMA5B, DIRC2, SLC15A2, HSPBAP1, EAF2, IQCB1, TSN, NIFK, CLASP1, TFCP2L1, GLI2	PARP14: Feather pecking (QTL:15670); SNX4: Feather pecking (QTL:15669);
7	26639874	28469475	1829601	500	INHBB, RALB, PTPN4, TMEM177, MRAS, CNTNAP3C, NAA20, MARCH7, BAZ2B, TANC1, WDSUB1, PKP4, CCDC148, UPP2, ACVR1
7	29839072	31129536	1290464	280	LYPD6B, KIF5C, EPC2, MBD5, ACVR2A, ORC4
7	31132771	32966861	1834090	509	ZEB2, GTDC1, ARHGAP15, KYNU
8	23527407	25345496	1818089	342	COL17A1, SFR1, ITPRIP, CFAP58, SORCS3, SORCS1, XPNPEP1, ADD3, MXI1, SMNDC1
8	29212947	30400743	1187796	321	PTPRE, CLRN3, FOXI2, NPS, FAM196A, C8H10orf90, ADAM12, BCCIP, DHX32, EDRF1, UROS, TEX36, ZRANB1, CTBP2, FAM175B, METTL10, FAM53B
8	30407587	32814370	2406783	608	LHPP, OAT, CHST15, CPXM2, GPR26, HMX2, BUB3, HMX3, ACADSB, PSTK, IKZF5, CUZD1, C8H10orf88, HTRA1, PLEKHA1, TACC2, NSMCE4A, ATE1, FGFR2, WDR11, PLPP4, SEC23IP, INPP5F, MCMBP, BAG3, TIAL1, RGS10, PRDX3, FAM45A, SFXN4, EIF3A, CACUL1, PRLHR
9	1548902	3021234	1472332	392	LPAR4, GPR174, ITM2A, CYSLTR1, RAB41, PDZD11, KIF4A, TAF9B, ARR3, IGBP1, P2RY4, EDA, NALF2, EFNB1, STARD8, YIPF6, OPHN1, AR, EDA2R, HEPH, VSIG4, MSN, ZC3H12B, ZC4H2, ATRAID, SLC5A6, ABHD1
9	5293363	8645749	3352386	656	DIAPH2, PCDH11X, KLHL4, DACH2, CHM
9	8660735	12737859	4077124	870	POF1B, ZNF711, APOOL, HDX, RPS6KA6, SH3BGRL, BRWD3, FAM46D, RGCC, CLCN5, SLITRK4, GABRA3, GABRE, CNGA2, PRRG3, RIPPLY1, CLDN2, TMLHE, SPRY3, VAMP7, ZNF185, NSDHL, CETN2, GLOD5, KLF8, RRAGA, C9H8orf48, MTMR8, ASB12, AMER1, ARHGEF9, CDX4, CHIC1, RLIM, KIAA2022, ABCB7, UPRT, ZDHHC15, FGF16, ATRX
9	12768468	14162682	1394214	157	MAGT1, ATP7A, PGK1, AMOT, TRPC5, DCX, PAK3, CHRDL1, AMMECR1, TMEM164, ACSL4, NXT2, IRS4, COL4A5, COL4A6, ATG4A, PSMD10, VSIG1, RAB39B, VBP1, GAB3
9	14166574	15370901	1204327	267	GAB3, SMARCA1, TENM1, SH2D1A
10	15718	4266579	4250861	516	TRMT1L, SWT1, IVNS1ABP, HMCN1, PRG4, TPR, C10H1orf27, PDC, PTGS2, PLA2G4A, BRINP3, RNF2, FAM129A, EDEM3, ORMDL2, SARNP, DNAJC14, GLI1, INHBC, SNRNP200, CIAO1, BARHL2, ZNF644, HFM1, CDC7, TGFBR3, EPHX4, KIAA1107, GLMN, C10H1orf146, RPAP2, GFI1, EVI5L, FAM69A, RPL5, TMED5, CCDC18, DR1, BCAR3, DNTTIP2, GCLM, TECR, ABCA4, ARHGAP29, F3, SLC44A3, CNN3, ALG14, RWDD3
10	7902808	11024772	3121964	856	NR5A2, PTPRC, ATP6V1G3, NEK7, LHX9, DENND1B, CRB1, ZBTB41, ASPM, CFH, KCNT2, B3GALT2, CDC73, TROVE2, GLRX2, UCHL5, RGS2, RGS1, RGS13, HTATIP2, RGS5, RGS4, RGS18, RGS21, SELP, OLFML2B, ATF6, DDR2, HSD17B7, UAP1, UHMK1, NOS1AP, SPATA46, C10H1orf226, C10H14orf80, CRIP1, MTA1, PACS2, SEC22B, NOTCH2NL, PHGDH, HMGCS2, REG4, NOTCH2, PRKAB2, PLPP6, PRDX6, FAM78B, TADA1, TNFSF4, SUCO, FASLG, PIGC	ZBTB41: Feed conversion ratio (QTL:170583); KCNT2: Feed conversion ratio (QTL:170584); RGS1: Egg weight (QTL:64513);
10	11657538	13066418	1408880	387	PBX1, NUF2, LRRC52, MGST3, ALDH9A1, TMCO1, UCK2, CENPL, KLHL20, DARS2, RNASEL, RGS16, RGS8, RGSL1, GLUL, ZNF648, CACNA1E, IER5, KIAA1614, STX6, XPR1, ACBD6, LHX4, QSOX1, CEP350, TOR1AIP1, FAM163A, AXDND1, NPHS2, TDRD5, SOAT1, TOR3A, ABL2, FAM20B, RALGPS2, ANGPTL1, RASAL2, SEC16B	CACNA1E: Body weight (98 days) (QTL:65716);
10	13070291	14421595	1351304	292	BRINP2, ASTN1, PAPPA2, RFWD2, TNR, KIAA0040, TNN, MRPS14, GPR52, RABGAP1L, CACYBP, ZBTB37, SERPINC1, DHX9, NPL, LAMC1, NMNAT2, LAMC2, ARPC5, NCF2, SMG7, APOBEC4, RGL1, COLGALT2, C10H1orf21, ZNF326, LRRC8D, LRRC8C
10	17467807	18568082	1100275	400	MSH4, SGF29, RABGGTB, SLC44A5, LHX8, TYW3, CRYZ, TNNI3K, ERICH3, FPGT, ZRANB2, CTH, SRSF11, ANKRD13C, LRRC40, LRRC7, DEPDC1, RPE65, WLS
10	18924959	20414833	1489874	483	LEPR, DNAJC6, LEPROT, AK4, RAVER2, CACHD1, ROR1, PGM1, EFCAB7, ALG6, ITGB3BP, ATG4C, ANGPTL3, USP1, KANK4, INADL, TM2D1, NFIA	LEPR: Body weight (49 days) (QTL:216441); Body weight (70 days) (QTL:216442); Feed conversion ratio (QTL:216444); Feed intake (QTL:216443);
10	20541613	22009635	1468022	448	HOOK1, FGGY, JUN, OMA1, TACSTD2, DAB1, C8B, C8A, PRKAA2, C10H1orf168, PLPP3, USP24, PCSK9
10	22833303	25564702	2731399	640	ECHDC2, FAM159A, GPX7, ZCCHC11, PRPF38A, ORC1, CC2D1B, ZFYVE9, BTF3L4, TXNDC12, OSBPL9, NRDC, EPS15, RNF11, TTC39A, CDKN2C, FAF1, ELAVL4, AGBL4, BEND5, SPATA6, SLC5A9, TRABD2B, FOXE3, CMPK1, STIL, TAL1, PDZK1IP1, EFCAB14, ATPAF1, MOB3C, MKNK1
11	15344879	17627920	2283041	1162	SENP5, AHSG, FETUB, HRG, KNG1, EIF4A2, RFC4, MCF2L2, B3GNT5, LAMP3, MCCC1, DCUN1D1, ATP11B, DNAJC19, FXR1, CCDC39, TTC14, PEX5L, USP13, MRPL47, NDUFB5, ACTL6A, GNB4, MFN1, ZNF639, PIK3CA, ZMAT3, KCNMB2, TBL1XR1
12	16375955	17408705	1032750	751	ADAMTS17, CERS3, LINS1, ASB7, ALDH1A3, LRRK1, CHSY1, SELENOS, SNRPA1, PCSK6, PLEKHO2, ANKDD1A, SPG21, CLPX, PDCD7, UBAP1L, KBTBD13, RASL12, SLC51B, MTFMT, CILP, PARP16, IGDCC3, IGDCC4, DPP8, HACD3, INTS14, SLC24A1, DENND4A
12	17409902	18455555	1045653	747	RAB11A, MEGF11, DIS3L, TIPIN, MAP2K1, SNAPC5, RPL4, ZWILCH, SMAD6, SMAD3, AAGAB, IQCH, C12H15orf61, MAP2K5, PIAS1, CALML4, CLN6, FEM1B, ITGA11
13	2598419	4577193	1978774	880	CEBPG, PEPD, SLC7A10, LRP3, WDR88, GPATCH1, FAAP24, CEP89, SLC7A9, TDRD12, NUDT19, RGS9BP, PDCD5, ANKRD27, DPY19L3, ZNF507, TSHZ3, ZNF536	ZNF536: Eggshell weight (QTL:16741)
13	6306916	7466233	1159317	455	CNEP1R1, HEATR3, ADCY7, BRD7, NKD1, SNX20, CYLD, SALL1
13	8418778	10869335	2450557	868	MMP2, LPCAT2, CAPNS2, SLC6A2, SLC12A4, DDX28, DUS2, NFATC3, ESRP2, PLA2G15, SMPD3, PRMT7, SLC7A6, SLC7A6OS, NDRG4, GINS3, CCDC113, CSNK2A2, MMP15, CFAP20, USB1, CNGB1, ZNF319, KIFC3, KATNB1, ADGRG1, ADGRG3, DRC7, ADGRG5, CCDC102A, DOK4, POLR2C, COQ9, CIAPIN1, GFOD2, PARD6A, ENKD1, CETP, HERPUD1, FAM192A, CPNE2, RSPRY1, PLLP, ARL2BP, RANBP10, CCL17, CX3CL1, TSNAXIP1, CENPT, NUTF2, NRN1L, EXOC3L1, …	CSNK2A2: Breast muscle percentage (QTL:19341); Breast muscle weight (QTL:19340);
13	12832001	16110461	3278460	2157	MAF, CLEC3A, VAT1L, NUDT7, ADAMTS18, CMIP, PLCG2, SDR42E1, HSD17B2, MPHOSPH6, CDH13, MLYCD, HSBP1, KCNG4, WFDC1, ATP2C2, TLDC1, COTL1, KLHL36
14	6548085	7564667	1016582	798	TMEM40, TKT, DCP1A, CACNA1D, CHDH, ACTR8, SELENOK, CACNA2D3, LRTM1, WNT5A, ERC2
16	11813783	13514137	1700354	442	TRRAP, TMEM130, NPTX2, BRI3, BAIAP2L1, TECPR1, LMTK2, BHLHA15, CCZ1, RSPH10B, PMS2, EIF2AK1, ANKRD61, AIMP2, LITAF, USP42, TXNDC11, SNN, ZC3H7A, BFAR, PLA2G10, PARN, MKL2, ERCC4, SHISA9, CPPED1, GSPT1, RSL1D1, RRN3, NTAN1, PDXDC1
17	6806201	7874782	1068581	467	MYO1H, KCTD10, UBE3B, MMAB, MVK, CABP1, MLEC, UNC119B, ACADS, SPPL3, C17H12orf43, HNF1A, RNF185, PIK3IP1, LIMK2, PATZ1, EIF4ENIF1, DRG1, PISD, SFI1, PRR14L, DEPDC5, YWHAH, SLC5A1, RSPH14, GNAZ, RAB36, BCR, SPECC1L, ADORA2A, GUCD1, UPB1, LRRC75B, SNRPD3, GGT1, GGT5, MED15, SMPD4, KLHL22, CRKL
17	9487700	10739583	1251883	612	MTMR3, LIF, GATSL3, TBC1D10A, RNF215, CCDC157, SF3A1, MTFP1, SEC14L2, GAL3ST1, PES1, TCN2, IQCD, C17H5orf52, DUSP18, SLC35E4, OSBP2, RTN4R, SCARF2, DGCR6L, SLC7A4, AIFM3, P2RX6, LRRC74B, P2RX2, POLE, INPP5J, SMTN, SELENOM, MORC2, VSIG10, CFAP73, DDX54, MAJIN, TAOK3, PEBP1, SRRM4, SUDS3, HSPB8, CCDC60, TMEM233
19	331745	1482274	1150529	265	FUT7, NPDC1, C8G, FBXW5, TRAF2, EDF1, MAMDC4, PHPT1, C19H9orf172, RABL6, AMBP, EXD3, NOXA1, TMEM203, NDOR1, RNF208, RNF224, LRRC26, GRIN1, ZNF618, RGS3, POLE3, ALAD, HDHD3, BSPRY, WDR31, PRPF4, SLC31A1, FKBP15, LRSAM1, RPL12, STPG3, ZMYND19, DPH7, MRPL41, PNPLA7	RGS3: Yolk weight (QTL:62013)
21	4202233	6435093	2232860	987	AUTS2, CALN1, TYW1, SEPT4, CCDC183, SBDS, LIMK1, ELN, CLDN3, ABHD11, MTMR4, HSF5, RNF43, STX1A, WBSCR22, MKS1, BCL7B, TBL2, MLXIPL, BAZ1B, FZD9, POM121C, NSUN5, HIP1, LPO, CCL26, CCL24 (SCYA4), TSPOAP1, SUPT4H1, PITPNM3, FAM64A, FBXO39, TEKT1, SMTNL2, KIAA0753, MED31, TXNDC17, SLC13A5, XAF1, WSCD1, RAP1GAP2, PAFAH1B1, CLUH, MNT, SGSM2, TNFAIP1, TMEM97, IFT20, NLK, KSR1, NOS2, WSB1	SGSM2: Body weight (112 days) (QTL:65719); NLK: Body weight (112 days) (QTL:65728; QTL:65723); NOS2: Cecal bacterial burden after challenge with Salmonella E (QTL:13647); NF1: Body weight (112 days) (QTL:65726);
21	6443945	7532329	1088384	437	NF1, EVI2A, EVI2B, OMG, AKAP1, CUEDC1, MRPS23, VEZF1, DYNLL2, HEATR6, HNF1B, DDX52, DUSP14, SYNRG, TADA2A, AATF, LHX1, MRM1, DHRS11, GGNBP2, PIGW, ZNHIT3, MYO19, USP32, CA4, APPBP2, C21H17orf64
22	3178433	4511513	1333080	350	EMILIN3, LPIN3, PLCG1, ZHX3, TOP1, MAFB, DHX35, PPP1R16B, ACTR5, ARHGAP40, SLC32A1, IFT52
22	9249227	10497677	1248450	312	SULF2, NCOA3, ZMYND8, EYA2, SLC2A10, TP53RK, SLC13A3, OCSTAMP, OSER1, JPH2, B4GALT5, SLC9A8, SPATA2, RNF114, SNAI1, UBE2V1, CEBPB, PTPN1, PARD6B, ADNP, KCNG1, MOCS3, NFATC2
22	12198430	13389827	1191397	490	C22H20orf85, ANKRD60, RAB22A, APCDD1L, VAPB, STX16, NPEPL1, GNAS, CTSZ, NELFCD, TUBB1, ATP5E, PRELID3B, ZNF831, EDN3, SNRPB, DDX27, ELMO2, SLC35C2, CDH22, CD40, SLC12A5, NCOA5, MMP9, ZNF335, PCIF1, CTSA, PLTP, ZSWIM1, NEURL2, ACOT8, TNNC2, DNTTIP1, WFDC3, SPINT4, CTNNBL1, VSTM2L, TTI1, RPRD1B, TGM2, KIAA1755, MAPRE1, tenp, BPIFB6	APCDD1L: Comb color (QTL:179971); VAPB: Comb color (QTL:179974; QTL:179972; QTL:179975; QTL:179973; QTL:179976); Egg number (QTL:180086; QTL:180087; QTL:180088); STX16: Egg number (QTL:180085); GNAS: Comb color (QTL:179968; QTL:179969; QTL:179970); Egg number (QTL:180084); Visceral peritoneum pigmentation (QTL:24837); CTSZ: Comb color (QTL:179963); NELFCD: Comb color (QTL:179966; QTL:179964; QTL:…
23	4083434	5232267	1148833	287	DDI2, KIF17, DDOST, HP1BP3, SH2D5, EIF4G3, ECE1, RAP1GAP, USP48, HSPG2, TMEM269, ERMAP, TRIM62, F362, C104914206, SLC2A1, ZMYND12, PPCS, CCDC30, PPIH, YBX1, CLDN19, P3H1, C23H1orf50, WNT4, CDC42, ZBTB40, EPHA8, C1QB, C1QC, C1QA, EPHB2, LACTBL1, DISP3, FBXO2, MAD2L2, MTHFR, C23H1orf167, AGTRAP, DRAXIN	WNT4: Breast muscle percentage (QTL:19300); Breast muscle weight (QTL:19299); Drumstick and thigh muscle percentage (QTL:19298); Drumstick and thigh muscle weight (QTL:19297);
24	832098	2533401	1701303	969	PPP2R2A, BNIP3L, DPYSL2, RASSF2, PRNP, PROM2, SLC23A2, PCNA, TMEM230, ARHGAP25, CDS2, BMP10, GKN1, GKN2, GFPT1, NFU1, XPO7, DOK2, GFRA2, LZTS1, ATP6V1B2, SLC18A1, MAK16, TTI2, RNF122, DUSP26, UNC5D, KCNU1, ZNF703, ERLIN2, PROSC, ADGRA2, BRF2, RAB11FIP1, ADRB3, EIF4EBP1, NODAL, ASH2L, STAR, LSM1, BAG4, DDHD2, PLPP5, NSD3, LETM2, FGFR1, TACC1, PLEKHA2, TM2D2, ADAM9, IDO2, C24H8orf4, ZMAT4
28	3088794	4958563	1869769	582	LRRN2, MDM4, PIK3C2B, PPP1R15B, PLEKHA6, REN, GOLT1A, SOX13, ETNK2, SNRPE, MTCH1, C28H6orf89, PI16, CDKN1A, RAB44, SRSF3, STK38, PNPLA1, ETV7, KCTD20, KCNA2, SLC16A4, LAMTOR5, PROK1, KCNA10, RBM15, KCNC4, SLC6A17, STRIP1, ALX3, AHCYL1, EPS8L3, NFYA, APOBEC2, OARD1, BAK1, TSPO2, LEMD2, IP6K3, ITPR3, MLN, SMIM29, NUDT3, RPS10, SPDEF, PACSIN1, C28H6orf106, SNRPC, TAF11, UHRF1BP1, ANKS1A, TCP11, RPL1…	ANKS1A: Eggshell biliverdin amount (QTL:171281);
29	787926	2249954	1462028	752	DDX42, MYL4, RNF113A, STRADA, CCDC47, MAP3K3, LIMD2, DCAF7, KCNH6, ACE, TANC2, MRC2, TLK2, METTL2A, ITGB3, EFCAB3, RPRML, CRHR1, ACCN1 (ASIC2), SMARCD2, PSMC5, PRR29, A2ML1, FTSJ3, GH (GH1), CD79B, SCN4A, LRRC37A3, PLEKHM1, SSPO, GIMAP8, KCNH2, NOS3	MRC2: Average daily gain (QTL:194988; QTL:194989; QTL:194987; QTL:194990); GH: Marek's disease susceptibility (QTL:9273);
Nero di Italia (NeIt)
4	40195799	41803565	1607766	182	NFKB1, MANBA, UBE2D3, CISD2, SLC9B2, BDH2, CENPE, C4H4orf47, CCDC110, PDLIM3, SORBS2, TLR3, FAM149A, KLKB1, MTNR1A, FAT1
4	42936139	43945288	1009149	277	KIAA1456, SGCZ, TUSC3
19	21409	1313223	1291814	199	PRF1, CCDC189, ANKMY1, DPP7, MAN1B1, UAP1L1, SAPCD2, ENTPD2, TMEM141, C19H9orf142, CLIC3, ABCA2, FUT7, NPDC1, C8G, FBXW5, TRAF2, EDF1, MAMDC4, PHPT1, C19H9orf172, RABL6, AMBP, EXD3, NOXA1, TMEM203, NDOR1, RNF208, RNF224, LRRC26, GRIN1, ZNF618, RGS3	RGS3: Yolk weight (QTL:62013)
Romagnolo (Roma)
10	311121	1643695	1332574	230	HMCN1, PRG4, TPR, C10H1orf27, PDC, PTGS2, PLA2G4A
