# Supplementary material for: Genetic Diversity and Identification of Homozygosity-Rich Genomic Regions in Seven Italian Heritage Turkey (Meleagris gallopavo) Breeds
Source: Genes (Basel). 2021 Aug 28;12(9):1342. doi: 10.3390/genes12091342 (PMC8470100; doi:10.3390/genes12091342)
Supplement: Supplementary file 1 [file genes-12-01342-s001.zip › Table_S3.xlsx]

## Sheet: Brzl
Category	Term	Count	PValue	Genes
GOTERM_BP_DIRECT	GO:0006874~cellular calcium ion homeostasis	5	0.0149348	TMEM203, TRPM8, DRD3, GRIN1, CCL26
GOTERM_BP_DIRECT	GO:0060134~prepulse inhibition	3	0.0175571	PTEN, DRD3, GRIN1
GOTERM_BP_DIRECT	GO:0090026~positive regulation of monocyte chemotaxis	3	0.0175571	CXCL12, PLA2G7, CCL26
GOTERM_BP_DIRECT	GO:0070507~regulation of microtubule cytoskeleton organization	3	0.0312529	CYLD, TRAF3IP1, PAFAH1B1
GOTERM_BP_DIRECT	GO:0070207~protein homotrimerization	3	0.0571992	PKD2L1, TRAF2, TRPM8
GOTERM_BP_DIRECT	GO:0007067~mitotic nuclear division	4	0.0590138	FBXW5, MIS12, WAPL, PAFAH1B1
GOTERM_BP_DIRECT	GO:0001933~negative regulation of protein phosphorylation	4	0.0650047	RABGEF1, PID1, TRAF3IP1, PRKDC
GOTERM_BP_DIRECT	GO:0007611~learning or memory	3	0.0774129	FZD9, PTEN, PAFAH1B1
GOTERM_BP_DIRECT	GO:0042733~embryonic digit morphogenesis	4	0.0845511	SALL1, TRAF3IP1, MKS1, BMPR1A
GOTERM_BP_DIRECT	GO:0030513~positive regulation of BMP signaling pathway	3	0.0994787	GDF2, ZNF423, GDF5
GOTERM_BP_DIRECT	GO:0035176~social behavior	3	0.111092	PTEN, DNAJC9, GRIN1
GOTERM_BP_DIRECT	GO:0071456~cellular response to hypoxia	4	0.121839	TBL2, PTEN, ADAM8, PTGS2
GOTERM_BP_DIRECT	GO:0010862~positive regulation of pathway-restricted SMAD protein phosphorylation	3	0.123037	GDF10, GDF2, BMPR1A
GOTERM_BP_DIRECT	GO:0035058~nonmotile primary cilium assembly	3	0.135274	MKS1, PCDH15, CEP250
GOTERM_BP_DIRECT	GO:0051726~regulation of cell cycle	4	0.138179	MNT, RAD51D, RBL1, ADARB1
GOTERM_BP_DIRECT	GO:0045444~fat cell differentiation	4	0.138179	GDF10, TMEM120A, ADGRF5, LRRC8C
GOTERM_BP_DIRECT	GO:0051260~protein homooligomerization	6	0.190313	CLDN3, TMEM120A, PRF1, TNFAIP1, MFF, KCTD7
GOTERM_BP_DIRECT	GO:0009615~response to virus	3	0.199656	ACTA2, HSPB1, CCL26
GOTERM_BP_DIRECT	GO:0060326~cell chemotaxis	3	0.199656	CXCL12, CCL20, CCL1
GOTERM_BP_DIRECT	GO:0008152~metabolic process	5	0.205093	ECHS1, UAP1L1, DIP2A, ENPP4, NPL
GOTERM_BP_DIRECT	GO:0007368~determination of left/right symmetry	3	0.212961	MKS1, DAW1, BICC1
GOTERM_BP_DIRECT	GO:0007613~memory	3	0.212961	ATAD1, S100B, SORCS3
GOTERM_BP_DIRECT	GO:0071356~cellular response to tumor necrosis factor	3	0.226348	PID1, CHUK, CCL26
GOTERM_BP_DIRECT	GO:0006919~activation of cysteine-type endopeptidase activity involved in apoptotic process	3	0.226348	HIP1, P2RX1, COL4A3
GOTERM_BP_DIRECT	GO:0006955~immune response	5	0.228	CXCL12, CCL20, CCL1, TNFAIP1, BMPR1A
GOTERM_BP_DIRECT	GO:0008344~adult locomotory behavior	3	0.253276	SNCG, GRIN1, PAFAH1B1
GOTERM_BP_DIRECT	GO:0050885~neuromuscular process controlling balance	3	0.266775	CLIC5, TNR, PAFAH1B1
GOTERM_BP_DIRECT	GO:0030433~ER-associated ubiquitin-dependent protein catabolic process	3	0.266775	ERLIN1, DERL2, MAN1B1
GOTERM_BP_DIRECT	GO:0055085~transmembrane transport	4	0.277452	SPNS3, SPNS2, SLC16A12, SLC16A14
GOTERM_BP_DIRECT	GO:0071230~cellular response to amino acid stimulus	3	0.280273	NEURL1, COL6A1, SH3BP4
GOTERM_BP_DIRECT	GO:0042787~protein ubiquitination involved in ubiquitin-dependent protein catabolic process	3	0.293753	RNF43, TRIP12, RFFL
GOTERM_BP_DIRECT	GO:0051607~defense response to virus	3	0.293753	PRF1, NCBP3, SAMHD1
GOTERM_BP_DIRECT	GO:0070936~protein K48-linked ubiquitination	3	0.293753	UBE2D1, UBE2G1, RFFL
GOTERM_BP_DIRECT	GO:0001649~osteoblast differentiation	4	0.307189	GDF10, MYBBP1A, COL6A1, GDF2
GOTERM_BP_DIRECT	GO:0045669~positive regulation of osteoblast differentiation	3	0.320592	GDF2, RUNX2, BMPR1A
GOTERM_BP_DIRECT	GO:0016477~cell migration	4	0.337041	TNN, TNFAIP1, LAMC1, ARPC5
GOTERM_BP_DIRECT	GO:0006954~inflammatory response	4	0.376712	CXCL12, PTGS2, LIPA, CCL26
GOTERM_BP_DIRECT	GO:0007601~visual perception	4	0.396383	OPN4, RBP3, PCDH15, RGR
GOTERM_BP_DIRECT	GO:0045892~negative regulation of transcription, DNA-templated	6	0.398268	L3MBTL1, MYBBP1A, ZBTB38, ZNF423, BRD7, RUNX2
GOTERM_BP_DIRECT	GO:0008284~positive regulation of cell proliferation	6	0.405464	HDAC4, MLXIPL, COL18A1, PTEN, DERL2, RUNX2
GOTERM_BP_DIRECT	GO:0008283~cell proliferation	5	0.41503	PRKDC, ECD, COL4A3, SBDS, LIPA
GOTERM_BP_DIRECT	GO:0007507~heart development	4	0.415887	SALL1, PRKDC, DAW1, BICC1
GOTERM_BP_DIRECT	GO:0007166~cell surface receptor signaling pathway	3	0.449254	ADGRF5, COL4A3, FZD9
GOTERM_BP_DIRECT	GO:0042127~regulation of cell proliferation	3	0.461397	NOS2, PLA2G4A, PTGS2
GOTERM_BP_DIRECT	GO:0006511~ubiquitin-dependent protein catabolic process	4	0.46368	CYLD, SIAH1, UBE2D1, USP40
GOTERM_BP_DIRECT	GO:0001525~angiogenesis	4	0.500661	COL18A1, PTEN, ADAM8, VEZF1
GOTERM_BP_DIRECT	GO:0006974~cellular response to DNA damage stimulus	3	0.541788	NCOA6, ZBTB38, TRIP12
GOTERM_BP_DIRECT	GO:0045944~positive regulation of transcription from RNA polymerase II promoter	11	0.541876	HDAC4, MLXIPL, PID1, SALL1, CHUK, AUTS2, NCOA6, PRKDC, ECD, GDF2, GRIN1
GOTERM_BP_DIRECT	GO:0090090~negative regulation of canonical Wnt signaling pathway	3	0.650501	CYLD, NKD1, BICC1
GOTERM_BP_DIRECT	GO:0007155~cell adhesion	3	0.650501	EFNB2, COL18A1, TNR
GOTERM_BP_DIRECT	GO:0008285~negative regulation of cell proliferation	5	0.651301	HDAC4, NEURL1, SH3BP4, ADARB1, BRD7
GOTERM_BP_DIRECT	GO:0005975~carbohydrate metabolic process	3	0.667919	PARG, MDH2, GUSB
GOTERM_BP_DIRECT	GO:0050821~protein stabilization	3	0.684632	PTEN, ATP1B3, NLK
GOTERM_BP_DIRECT	GO:0098779~mitophagy in response to mitochondrial depolarization	3	0.700652	TMEM203, BOC, GDF5
GOTERM_BP_DIRECT	GO:0043065~positive regulation of apoptotic process	3	0.788985	PRKDC, NEURL1, GRIN1
GOTERM_BP_DIRECT	GO:0006351~transcription, DNA-templated	4	0.837521	HDAC4, CRCP, CUX1, MYBBP1A
GOTERM_BP_DIRECT	GO:0006412~translation	3	0.853588	MRPS17, MRPS14, MRPS23
GOTERM_BP_DIRECT	GO:0043066~negative regulation of apoptotic process	4	0.866574	MAPK8, PRKDC, RHBDD1, PTEN
GOTERM_BP_DIRECT	GO:0007264~small GTPase mediated signal transduction	4	0.876236	ARL4C, RASL10B, RGL1, RABL6
GOTERM_BP_DIRECT	GO:0006355~regulation of transcription, DNA-templated	4	0.879316	CUX1, GTF2B, NLK, DRGX
GOTERM_BP_DIRECT	GO:0035556~intracellular signal transduction	4	0.906572	RASA2, HSPB1, SH2B2, ASB1
GOTERM_BP_DIRECT	GO:0000122~negative regulation of transcription from RNA polymerase II promoter	5	0.929019	HDAC4, TGIF2, RBL1, TPR, SLA2
GOTERM_BP_DIRECT	GO:0007165~signal transduction	3	0.94506	ARHGAP22, GRK7, PKN2
GOTERM_BP_DIRECT	GO:0045893~positive regulation of transcription, DNA-templated	3	0.957062	SFR1, ZNF423, BRD7
GOTERM_CC_DIRECT	GO:0031965~nuclear membrane	9	0.0057045	RAP1GAP2, MCM3AP, MRPS14, CNEP1R1, ALOX5, TPR, MRPS23, DTX2, TMEM97
GOTERM_CC_DIRECT	GO:0019898~extrinsic component of membrane	4	0.0433017	NCF1, EPB41L1, TPR, SYT15
GOTERM_CC_DIRECT	GO:0045111~intermediate filament cytoskeleton	4	0.0433017	XRN1, MRPS23, PKN2, SMG7
GOTERM_CC_DIRECT	GO:0005578~proteinaceous extracellular matrix	7	0.0468908	COL17A1, COL26A1, TNN, COL6A2, COL6A1, MMP28, TNR
GOTERM_CC_DIRECT	GO:0043005~neuron projection	5	0.0879409	RAP1GAP2, LIMK1, PTEN, PTGS2, STX1A
GOTERM_CC_DIRECT	GO:0005604~basement membrane	4	0.0969806	COL18A1, MMRN2, HMCN1, LAMC1
GOTERM_CC_DIRECT	GO:0043234~protein complex	7	0.131409	ACTA2, KSR1, COL6A2, COL6A1, ERLIN1, CEP250, PKN2
GOTERM_CC_DIRECT	GO:0005654~nucleoplasm	36	0.163502	L3MBTL1, PID1, PARG, PRKDC, TUBGCP2, PTEN, ZBTB20, DTX2, ADARB1, SAMHD1, DHX33, CUX1, TNR, ZNF326, RBM12, RBM39, TAF15, TGIF2, CHUK, MDH2, ECD, IPMK, LIMK1, RNF208, ANXA11, CACYBP, VEZF1, SEPT4, RUNX2, WAPL, U2SURP, RAD51D, RBL1, MCM4, TRIP12, PKN2
GOTERM_CC_DIRECT	GO:0072562~blood microparticle	4	0.184657	C8G, AMBP, SERPINC1, ZBTB38
GOTERM_CC_DIRECT	GO:0014069~postsynaptic density	3	0.200306	GAP43, NEURL1, GRIN1
GOTERM_CC_DIRECT	GO:0016023~cytoplasmic, membrane-bounded vesicle	3	0.200306	PRF1, SLA2, AGFG1
GOTERM_CC_DIRECT	GO:0005840~ribosome	3	0.25174	MRPS17, MRPS14, MRPS23
GOTERM_CC_DIRECT	GO:0001750~photoreceptor outer segment	3	0.25174	PCDH15, OPN5, PDC
GOTERM_CC_DIRECT	GO:0005783~endoplasmic reticulum	12	0.272653	COL26A1, TBL2, SLC35B4, TMEM203, KSR1, COL4A3, ERLIN1, LRRC8C, PLA2G4A, PKD2L1, PTGS2, GRIN1
GOTERM_CC_DIRECT	GO:0009986~cell surface	9	0.292928	TNN, ITGB2, ADGRF5, FZD9, TNR, PKD2L1, DIP2A, ADAM8, GRIN1
GOTERM_CC_DIRECT	GO:0030496~midbody	4	0.304928	CYLD, ALKBH4, ANXA11, PKN2
GOTERM_CC_DIRECT	GO:0005887~integral component of plasma membrane	9	0.334115	RNF43, P2RX1, BOC, LRRC8C, LRRC8D, ADAM8, RGR, DRD3, SLC19A1
GOTERM_CC_DIRECT	GO:0005741~mitochondrial outer membrane	3	0.367141	CISD1, KMO, MFF
GOTERM_CC_DIRECT	GO:0005737~cytoplasm	48	0.370903	CLIC5, PID1, NDRG3, PARG, NCF1, TUBGCP2, PCDH15, PTEN, UBE2D1, ADARB1, SMG7, SALL1, EPB41L1, MMP28, TPR, TNR, SNCG, SH3BP4, LRRC8D, LRRC8B, BRD7, RAP1GAP2, CLUH, TAF15, FBXW5, CHUK, ECD, LIMK1, RNF208, ATP1B3, OPN5, A1CF, RUNX2, WAPL, ACTA2, ARL4C, MLXIPL, GAP43, RAD51D, MYBBP1A, CNEP1R1, NEURL1, SGSM2, SBDS, DNAJC9, NCBP3, MAPRE2, CCL26
GOTERM_CC_DIRECT	GO:0045211~postsynaptic membrane	3	0.404272	ATAD1, P2RX1, GRIN1
GOTERM_CC_DIRECT	GO:0005615~extracellular space	15	0.427842	COL18A1, CCL20, SERPINC1, HSPB1, C11H3ORF58, MTMR4, ACTA2, RBP3, COL6A2, ALOX5, MMRN2, CFAP58, DNAJC9, GUSB, CCL26
GOTERM_CC_DIRECT	GO:0005730~nucleolus	14	0.446601	NSUN5, NCF2, PRKRIP1, GTF2B, IPMK, VEZF1, TNFAIP1, ADARB1, NOL4, DHX33, MYBBP1A, BMS1, SBDS, N4BP1
GOTERM_CC_DIRECT	GO:0005813~centrosome	8	0.522816	RAP1GAP2, CYLD, RAD51D, TRAF3IP1, TUBGCP2, PKN2, DYNLL2, PAFAH1B1
GOTERM_CC_DIRECT	GO:0005667~transcription factor complex	4	0.558874	MLXIPL, RBL1, PRKDC, RUNX2
GOTERM_CC_DIRECT	GO:0005770~late endosome	3	0.571346	DERL2, NMNAT2, SLA2
GOTERM_CC_DIRECT	GO:0045121~membrane raft	3	0.581214	LAT2, TNR, TRAF2
GOTERM_CC_DIRECT	GO:0000784~nuclear chromosome, telomeric region	3	0.600446	RAD51D, PRKDC, MCM4
GOTERM_CC_DIRECT	GO:0070062~extracellular exosome	47	0.613621	CLIC5, COL18A1, ECHS1, NDRG3, PCOLCE2, SERPINC1, PRKRIP1, ITGB2, CISD1, HSPB1, LAMC1, LIPA, FTCD, DPP7, C8G, PCBP3, SNCG, SPP2, ANKFY1, SH3BP4, CEP250, ENPP4, HMCN1, GUSB, YWHAG, PLS1, ENTPD2, AMBP, SPHKAP, MDH2, GDF2, ANXA11, CACYBP, UBE2G1, ATP1B3, ARPC5, KMO, LAT2, ACTA2, CXCL12, CLDN3, MEP1A, COL6A2, MMRN2, COL6A1, UBE2V2, PAFAH1B1
GOTERM_CC_DIRECT	GO:0005768~endosome	3	0.619008	ABCA2, RABEP1, TNFAIP1
GOTERM_CC_DIRECT	GO:0005886~plasma membrane	25	0.621556	L3MBTL1, PIGU, PCDH15, ILDR1, HSPB1, PKD2L1, TMEM97, SLA2, SAMHD1, EFNB2, LRRC8B, RFFL, RAP1GAP2, ENTPD2, AMBP, MDH2, TRPC1, ARL4C, XRN1, NEURL1, PKN2, DNAJC9, RHAG, STX1A, ABCG2
GOTERM_CC_DIRECT	GO:0043025~neuronal cell body	3	0.628037	SNCG, S100B, AGFG1
GOTERM_CC_DIRECT	GO:0005622~intracellular	11	0.649809	LAT2, RASL10B, RCAN2, PITPNM3, RASA2, NYAP2, RGL1, GDF5, YWHAG, RABL6, ASB1
GOTERM_CC_DIRECT	GO:0016020~membrane	19	0.65457	MAMDC4, OPN4, ITPRIP, KSR1, PRKDC, TUBGCP2, RASL10B, LIMK1, ANXA11, LSS, DYNLL2, STAMBPL1, MYBBP1A, EIF4H, MKS1, MCM4, MAN1B1, GUSB, YWHAG
GOTERM_CC_DIRECT	GO:0043209~myelin sheath	4	0.683406	MDH2, NDUFA10, SEPT4, YWHAG
GOTERM_CC_DIRECT	GO:0048471~perinuclear region of cytoplasm	7	0.746585	NDOR1, NOS2, RHBDD2, FZD9, PKN2, S100B, PAFAH1B1
GOTERM_CC_DIRECT	GO:0005769~early endosome	3	0.786785	RABGEF1, ANKFY1, DERL2
GOTERM_CC_DIRECT	GO:0016324~apical plasma membrane	3	0.792343	CLDND1, PTEN, SLC19A1
GOTERM_CC_DIRECT	GO:0000139~Golgi membrane	3	0.792343	RHBDD2, C11H3ORF58, FTCD
GOTERM_CC_DIRECT	GO:0016021~integral component of membrane	67	0.804827	CRCP, SLC35B4, PRF1, CISD1, ATP2A3, TMEM97, CEP250, ENPP4, VSTM4, ENTPD2, SPNS3, TRPC1, SPNS2, LIG3, KMO, SORCS3, CH25H, POR, CLDN3, XRN1, MEP1A, ANTXRL, CNEP1R1, ADGRF5, ORAI2, ERGIC3, STX1A, ABCG2, GRAMD1C, COL17A1, CLDND1, SGMS1, PCDH15, ILDR1, TMEM72, ZDHHC23, SLC38A11, AKAP1, EFNB2, FUT7, TMEM203, TMEM248, TRPM8, LRRC8B, SLC13A5, PLXNA4, ATAD1, ABCA2, OPN4, GGT7, GPR15, RHBDD2, ANKRD22, TMEM…
GOTERM_CC_DIRECT	GO:0005576~extracellular region	4	0.861036	GDF10, CXCL12, CCL1, GDF5
GOTERM_CC_DIRECT	GO:0005925~focal adhesion	6	0.880172	EFNB2, ARHGAP22, LIMK1, HSPB1, ARPC5, YWHAG
GOTERM_CC_DIRECT	GO:0005794~Golgi apparatus	8	0.89183	POFUT2, COL26A1, DPP7, SLC35B4, HIP1, XRN1, CUX1, PLA2G4A
GOTERM_CC_DIRECT	GO:0005743~mitochondrial inner membrane	3	0.89528	GLUD1, MDH2, KMO
GOTERM_CC_DIRECT	GO:0005829~cytosol	12	0.947583	HDAC4, CYLD, UNC45B, MCM3AP, PCBP3, NOS2, NCF1, ALOX5, ANKFY1, PLA2G4A, TRAF2, FTCD
GOTERM_CC_DIRECT	GO:0005739~mitochondrion	13	0.954754	MRPS17, ATAD1, ECHS1, MRPS14, MRPS23, PHYHIPL, GBAS, SEPT4, MUT, RCC1L, AKAP1, ABHD11, BLOC1S2
GOTERM_CC_DIRECT	GO:0005634~nucleus	24	0.995452	AUTS2, PRKDC, ZBTB38, SIAH1, MIS12, HSPB1, LIG3, NLK, SMG7, S100B, DYNLL2, MLXIPL, MAPK8, MNT, SALL1, PCBP3, XRN1, TEKT1, UBE2V2, DNAJC9, NCBP3, ZNF423, DRGX, ABCG2
GOTERM_MF_DIRECT	GO:0010181~FMN binding	3	0.0221307	POR, NDOR1, NOS2
GOTERM_MF_DIRECT	GO:0005262~calcium channel activity	4	0.0260024	TRPC1, PKD2L1, TRPM8, GRIN1
GOTERM_MF_DIRECT	GO:0000166~nucleotide binding	11	0.0725976	RBM39, MCM3AP, TAF15, CRCP, RCAN2, EIF4H, NCBP3, RBM12, SRSF6, A1CF, U2SURP
GOTERM_MF_DIRECT	GO:0044822~poly(A) RNA binding	29	0.0836722	PRKDC, MRPS14, HSPB1, ADARB1, RCC1L, AKAP1, DHX33, PCBP3, BMS1, EIF4H, WBSCR22, ZNF326, RBM12, HEATR6, YWHAG, RBM39, TAF15, NSUN5, MDH2, MRPS23, ANXA11, BICC1, U2SURP, TBL2, XRN1, MYBBP1A, SBDS, PKN2, SRSF6
GOTERM_MF_DIRECT	GO:0003824~catalytic activity	5	0.0923773	MCM3AP, ECHS1, CWF19L1, DIP2A, ENPP4
GOTERM_MF_DIRECT	GO:0008270~zinc ion binding	26	0.104462	L3MBTL1, HDAC4, ZFAND4, GTF2B, ZDHHC23, DTX2, SAMHD1, RABGEF1, MMP28, RFFL, RNF43, TAF15, APOBEC4, SIAH1, LIMK1, RNF208, LIG3, TRAF2, BAZ1B, S100B, PEX12, CYLD, RNF224, MEP1A, NEURL1, ADAM8
GOTERM_MF_DIRECT	GO:0005201~extracellular matrix structural constituent	3	0.126077	COL4A4, COL4A3, LAMC1
GOTERM_MF_DIRECT	GO:0061631~ubiquitin conjugating enzyme activity	3	0.137851	UBE2V2, UBE2D1, UBE2G1
GOTERM_MF_DIRECT	GO:0005509~calcium ion binding	15	0.163947	PRF1, PCDH15, ANXA11, PLA2G4A, PKD2L1, S100B, NKD1, GRIN1, MMP28, ADAM8, MAN1B1, HMCN1, MYL9, PSPH, PLS1
GOTERM_MF_DIRECT	GO:0001047~core promoter binding	3	0.199582	HDAC4, MYBBP1A, GTF2B
GOTERM_MF_DIRECT	GO:0061630~ubiquitin protein ligase activity	4	0.275226	RABGEF1, NEURL1, SIAH1, RFFL
GOTERM_MF_DIRECT	GO:0020037~heme binding	4	0.275226	NOS2, AMBP, DNAJC9, PTGS2
GOTERM_MF_DIRECT	GO:0003682~chromatin binding	8	0.302329	HDAC4, L3MBTL1, MNT, AUTS2, TPR, LRWD1, BAZ1B, RUNX2
GOTERM_MF_DIRECT	GO:0005096~GTPase activator activity	5	0.312597	RAP1GAP2, RABEP1, RALGAPB, SGSM2, AGFG1
GOTERM_MF_DIRECT	GO:0004842~ubiquitin-protein transferase activity	5	0.352047	RNF43, RNF208, TRIP12, TRAF2, TNFAIP1
GOTERM_MF_DIRECT	GO:0035091~phosphatidylinositol binding	3	0.378601	HIP1, NCF1, SNX20
GOTERM_MF_DIRECT	GO:0003729~mRNA binding	3	0.41537	CLUH, TPR, NCBP3
GOTERM_MF_DIRECT	GO:0001078~transcriptional repressor activity, RNA polymerase II core promoter proximal region sequence-specific binding	3	0.427387	MLXIPL, SALL1, ZBTB20
GOTERM_MF_DIRECT	GO:0005506~iron ion binding	4	0.453982	CH25H, SCD, ALOX5, DNAJC9
GOTERM_MF_DIRECT	GO:0003676~nucleic acid binding	8	0.548941	EXD3, ZNF618, DHX33, ZBTB37, EIF4H, VEZF1, RBM12, ZNF423
GOTERM_MF_DIRECT	GO:0005524~ATP binding	28	0.552568	PRKDC, ATP2A3, UBE2D1, NLK, PAPSS2, CAMKK1, MAPK8, PHKG1, DHX33, GRK7, ATAD1, ABCA2, CHUK, KSR1, RFC2, LIMK1, UBE2G1, LIG3, NMNAT2, RUNX2, CCT6A, ACTA2, RAD51D, P2RX1, MCM4, PKN2, BMPR1A, ABCG2
GOTERM_MF_DIRECT	GO:0046872~metal ion binding	13	0.582752	ZBTB38, ZBTB37, ATP2A3, ZBTB20, VEZF1, MTMR4, MUT, SALL1, ZNF618, PITPNM3, ANKFY1, CEP250, ZNF423
GOTERM_MF_DIRECT	GO:0003714~transcription corepressor activity	3	0.58989	HDAC4, MYBBP1A, BRD7
GOTERM_MF_DIRECT	GO:0004222~metalloendopeptidase activity	3	0.599431	MEP1A, MMP28, ADAM8
GOTERM_MF_DIRECT	GO:0005198~structural molecule activity	3	0.661562	COL18A1, CLDN3, EPB41L1
GOTERM_MF_DIRECT	GO:0003735~structural constituent of ribosome	3	0.85328	MRPS17, MRPS14, MRPS23
GOTERM_MF_DIRECT	GO:0004930~G-protein coupled receptor activity	3	0.85328	OPN4, ADGRF5, RGR
GOTERM_MF_DIRECT	GO:0004672~protein kinase activity	3	0.872204	KSR1, LIMK1, CCL26
GOTERM_MF_DIRECT	GO:0000287~magnesium ion binding	3	0.885703	PTEN, NLK, PSPH
GOTERM_MF_DIRECT	GO:0043565~sequence-specific DNA binding	3	0.923242	HDAC4, CUX1, DRGX
GOTERM_MF_DIRECT	GO:0000978~RNA polymerase II core promoter proximal region sequence-specific DNA binding	3	0.942603	MLXIPL, SALL1, RUNX2
GOTERM_MF_DIRECT	GO:0003677~DNA binding	6	0.962704	RABGEF1, TGIF2, PRKDC, ZBTB20, LIG3, ZNF326
GOTERM_MF_DIRECT	GO:0005525~GTP binding	4	0.974525	ARL4C, RASL10B, SEPT4, RABL6
KEGG_PATHWAY	mgp04512:ECM-receptor interaction	8	0.00575	TNN, COL4A4, COL6A2, COL6A1, COL4A3, TNR, LAMC2, LAMC1
KEGG_PATHWAY	mgp04510:Focal adhesion	11	0.0411577	MAPK8, TNN, COL4A4, COL6A2, COL6A1, COL4A3, PTEN, TNR, LAMC2, LAMC1, MYL9
KEGG_PATHWAY	mgp00380:Tryptophan metabolism	4	0.10035	ECHS1, KYAT3, OGDHL, KMO
KEGG_PATHWAY	mgp04920:Adipocytokine signaling pathway	5	0.104379	MAPK8, CHUK, IRS1, TRAF2, CAMKK1
KEGG_PATHWAY	mgp05132:Salmonella infection	5	0.129254	CCL24, MAPK8, NOS2, PKN2, ARPC5
KEGG_PATHWAY	mgp01200:Carbon metabolism	6	0.147848	GLUD1, ECHS1, MDH2, OGDHL, MUT, PSPH
KEGG_PATHWAY	mgp04622:RIG-I-like receptor signaling pathway	4	0.16023	CYLD, MAPK8, CHUK, TRAF2
KEGG_PATHWAY	mgp05168:Herpes simplex infection	7	0.175526	MAPK8, CHUK, C1QBP, FAS, TRAF2, SRSF6, CCL26
KEGG_PATHWAY	mgp04060:Cytokine-cytokine receptor interaction	7	0.216682	CCL24, CXCL12, CCL20, FAS, TNFRSF21, BMPR1A, CCL26
KEGG_PATHWAY	mgp04010:MAPK signaling pathway	9	0.244832	MAPK8, CHUK, RASA2, NF1, FAS, PLA2G4A, HSPB1, TRAF2, NLK
KEGG_PATHWAY	mgp04310:Wnt signaling pathway	6	0.251231	MAPK8, SIAH1, FZD9, CACYBP, NLK, NKD1
KEGG_PATHWAY	mgp03008:Ribosome biogenesis in eukaryotes	4	0.276166	XRN1, IMP3, BMS1, SBDS
KEGG_PATHWAY	mgp04623:Cytosolic DNA-sensing pathway	3	0.287502	CCL24, CHUK, CCL26
KEGG_PATHWAY	mgp00565:Ether lipid metabolism	3	0.298539	PLA2G4A, PLA2G7, PAFAH1B1
KEGG_PATHWAY	mgp04621:NOD-like receptor signaling pathway	3	0.309549	MAPK8, CHUK, CCL26
KEGG_PATHWAY	mgp01130:Biosynthesis of antibiotics	8	0.31857	ECHS1, MDH2, UAP1L1, OGDHL, PLA2G7, LSS, PSPH, PAPSS2
KEGG_PATHWAY	mgp04620:Toll-like receptor signaling pathway	4	0.373957	CCL24, MAPK8, CHUK, CCL26
KEGG_PATHWAY	mgp04350:TGF-beta signaling pathway	4	0.373957	TGIF2, RBL1, GDF5, BMPR1A
KEGG_PATHWAY	mgp00590:Arachidonic acid metabolism	3	0.395839	ALOX5, PLA2G4A, PTGS2
KEGG_PATHWAY	mgp00310:Lysine degradation	3	0.406311	COLGALT2, ECHS1, OGDHL
KEGG_PATHWAY	mgp04370:VEGF signaling pathway	3	0.43719	PLA2G4A, HSPB1, PTGS2
KEGG_PATHWAY	mgp04210:Apoptosis	3	0.43719	CHUK, FAS, TRAF2
KEGG_PATHWAY	mgp04068:FoxO signaling pathway	5	0.449196	MAPK8, CHUK, IRS1, PTEN, NLK
KEGG_PATHWAY	mgp04141:Protein processing in endoplasmic reticulum	6	0.479587	MAPK8, UBE2D1, DERL2, UBE2G1, TRAF2, MAN1B1
KEGG_PATHWAY	mgp04020:Calcium signaling pathway	6	0.496772	NOS2, PHKG1, P2RX1, ORAI2, ATP2A3, GRIN1
KEGG_PATHWAY	mgp04931:Insulin resistance	4	0.521759	MLXIPL, MAPK8, IRS1, PTEN
KEGG_PATHWAY	mgp04115:p53 signaling pathway	3	0.524273	SIAH1, PTEN, FAS
KEGG_PATHWAY	mgp04270:Vascular smooth muscle contraction	4	0.557562	ACTA2, PLA2G4A, MYL9, PRKG1
KEGG_PATHWAY	mgp00562:Inositol phosphate metabolism	3	0.601949	IPMK, PTEN, MTMR4
KEGG_PATHWAY	mgp04110:Cell cycle	4	0.648877	RBL1, PRKDC, MCM4, YWHAG
KEGG_PATHWAY	mgp04910:Insulin signaling pathway	4	0.648877	MAPK8, PHKG1, IRS1, SH2B2
KEGG_PATHWAY	mgp04145:Phagosome	4	0.660785	NCF1, NCF2, ITGB2, LPO
KEGG_PATHWAY	mgp04146:Peroxisome	3	0.683525	NOS2, PEX12, PAOX
KEGG_PATHWAY	mgp05164:Influenza A	4	0.689285	MAPK8, FAS, AGFG1, CCL26
KEGG_PATHWAY	mgp01100:Metabolic pathways	30	0.704968	PIGU, ECHS1, SGMS1, NDUFA10, OGDHL, MTMR4, PTGS2, PLA2G7, FTCD, PAPSS2, NFS1, FUT7, ALOX5, UAP1L1, GUSB, POLR2J, PSPH, GGT7, NOS2, MDH2, IPMK, PLA2G4A, NMNAT2, KMO, MUT, LSS, GLUD1, KYAT3, MAN1B1, PAFAH1B1
KEGG_PATHWAY	mgp04120:Ubiquitin mediated proteolysis	4	0.710781	SIAH1, UBE2D1, TRIP12, UBE2G1
KEGG_PATHWAY	mgp04070:Phosphatidylinositol signaling system	3	0.739739	IPMK, PTEN, MTMR4
KEGG_PATHWAY	mgp04142:Lysosome	3	0.834952	ABCA2, GUSB, LIPA
KEGG_PATHWAY	mgp00230:Purine metabolism	4	0.843684	ENTPD2, ENPP4, POLR2J, PAPSS2
KEGG_PATHWAY	mgp04144:Endocytosis	5	0.886919	RABEP1, GRK7, AGAP1, AP2B1, ARPC5
KEGG_PATHWAY	mgp04810:Regulation of actin cytoskeleton	4	0.903353	ITGB2, LIMK1, ARPC5, MYL9
KEGG_PATHWAY	mgp04080:Neuroactive ligand-receptor interaction	3	0.997274	P2RX1, DRD3, GRIN1

## Sheet: BrCl
Category	Term	Count	PValue	Genes
GOTERM_BP_DIRECT	GO:0030182~neuron differentiation	3	0.028194	ACSL4, SMARCA1, CHRDL1
GOTERM_BP_DIRECT	GO:0007409~axonogenesis	3	0.0640221	NKX2-8, SLITRK6, PAK3
GOTERM_BP_DIRECT	GO:0006351~transcription, DNA-templated	5	0.156928	HDAC3, SMARCD3, EPC2, HDAC9, LIN52
GOTERM_BP_DIRECT	GO:0042127~regulation of cell proliferation	3	0.159565	NFKBIA, PLA2G4A, PTGS2
GOTERM_BP_DIRECT	GO:0007420~brain development	3	0.165444	EPHA7, SLC23A1, SMARCA1
GOTERM_BP_DIRECT	GO:0035264~multicellular organism growth	3	0.183297	ATRX, SLITRK6, ADD1
GOTERM_BP_DIRECT	GO:0007283~spermatogenesis	3	0.373018	ATRX, PAIP2, ACVR2A
GOTERM_BP_DIRECT	GO:0000122~negative regulation of transcription from RNA polymerase II promoter	5	0.414775	PSMD10, HDAC3, TPR, RLIM, HDAC9
GOTERM_BP_DIRECT	GO:0045944~positive regulation of transcription from RNA polymerase II promoter	6	0.490087	NFKBIA, HDAC3, ERCC3, TNIP2, RNF4, ACVR2A
GOTERM_BP_DIRECT	GO:0006886~intracellular protein transport	3	0.492416	SEC23A, TMED10, SNX6
GOTERM_BP_DIRECT	GO:0008284~positive regulation of cell proliferation	3	0.578125	EAPP, FGFR3, PGF
GOTERM_BP_DIRECT	GO:0007264~small GTPase mediated signal transduction	3	0.668894	RAB23, RAB39B, RND3
GOTERM_BP_DIRECT	GO:0035556~intracellular signal transduction	3	0.709858	ASB10, DCX, ASB12
GOTERM_CC_DIRECT	GO:0043005~neuron projection	4	0.0485936	KIF5C, DCX, RAB39B, PTGS2
GOTERM_CC_DIRECT	GO:0005887~integral component of plasma membrane	7	0.0996937	TENM1, EPHA7, FLRT2, SLITRK6, SLC6A2, FGFR3, HBEGF
GOTERM_CC_DIRECT	GO:0005739~mitochondrion	13	0.166678	PECR, ISCA2, MMP2, MACC1, DLST, HAUS3, ACSL4, COQ6, GALC, DUS2, PLA2G15, ALDH6A1, ABCF2
GOTERM_CC_DIRECT	GO:0005730~nucleolus	9	0.235861	ORC4, NOP14, PRMT7, GEMIN2, TWISTNB, NFATC3, SRP54, MBIP, ZC3H14
GOTERM_CC_DIRECT	GO:0000784~nuclear chromosome, telomeric region	3	0.254062	ORC4, XRCC5, ATRX
GOTERM_CC_DIRECT	GO:0005794~Golgi apparatus	7	0.377535	HDAC3, SYNDIG1L, RAB39B, PLA2G4A, EAPP, FGFR3, ZDHHC15
GOTERM_CC_DIRECT	GO:0005737~cytoplasm	24	0.412443	PSMD10, MAP3K2, XRCC5, VBP1, SLC23A1, SH2D1A, NFATC3, YLPM1, ARAP3, RNF4, HDAC9, ACVR2A, ORC4, ARHGEF9, KIF5C, ASB10, TNIP2, TPR, RLIM, DCX, MBIP, ATG4A, PAIP2, FAM83B
GOTERM_CC_DIRECT	GO:0005622~intracellular	7	0.431893	NPC2, GFRAL, DCX, ASB12, PAK3, RND3, SNX6
GOTERM_CC_DIRECT	GO:0005783~endoplasmic reticulum	6	0.432964	TMED10, LPCAT2, PLA2G4A, PTGS2, HMGCLL1, FGFR3
GOTERM_CC_DIRECT	GO:0048471~perinuclear region of cytoplasm	5	0.477851	TENM1, SEC23A, CAPN6, ATP7A, HMGCLL1
GOTERM_CC_DIRECT	GO:0005886~plasma membrane	13	0.565733	AMER1, HDAC3, XRCC5, MMP2, GPR65, PCDH12, SSTR1, ADD1, NFKBIA, VSIG1, RAB23, GFRAL, PCDH1
GOTERM_CC_DIRECT	GO:0005654~nucleoplasm	15	0.581823	MAP3K2, SMARCAL1, SMARCD3, HDAC3, XRCC5, NFATC3, YLPM1, HAUS3, ADD1, ORC4, PNN, ALDH6A1, ESRP2, TNIP2, ZC3H14
GOTERM_CC_DIRECT	GO:0009986~cell surface	4	0.593019	SLITRK6, ITGB8, ACVR2A, HBEGF
GOTERM_CC_DIRECT	GO:0005925~focal adhesion	4	0.716288	FLRT2, RPL37A, RND3, ADD1
GOTERM_CC_DIRECT	GO:0005615~extracellular space	6	0.764762	PLA2G15, FLRT2, MMP2, CFL2, LTBP2, HBEGF
GOTERM_CC_DIRECT	GO:0070062~extracellular exosome	21	0.788501	MBD5, TMED10, SLC23A1, ENTPD5, DLST, ACSL4, LTBP2, PCDH12, RND3, ZDHHC15, PLA2G15, EML5, PSMA6, ALDH6A1, FLRT2, NPC2, CFL2, RAB23, RPL37A, ITGB8, HMCN1
GOTERM_CC_DIRECT	GO:0005829~cytosol	7	0.822403	NFKBIA, HDAC3, AREL1, PRMT7, GEMIN2, PLA2G4A, HMGCLL1
GOTERM_CC_DIRECT	GO:0005634~nucleus	15	0.853538	PSMD10, AMER1, NKX2-8, ZNF451, TENM1, MBD5, DLST, FERD3L, NFKBIA, ASB10, RPL37A, RLIM, EAPP, VSX2, BEND6
GOTERM_CC_DIRECT	GO:0016021~integral component of membrane	31	0.854493	ABCD4, CHIC1, TMED10, GYPC, ABCB7, GPR65, SLC23A1, ABCB5, MAGT1, TMEM164, SMPD3, TMEM169, VSIG1, SLC25A21, ATP7A, PCDH1, SLC12A4, KCNK10, ACSL4, SSTR1, TMEM196, ACVR2A, ZDHHC15, DNAJC18, MFSD10, LETM1, SLC7A6, SLC4A9, SYNDIG1L, C10H1ORF27, FGFR3
GOTERM_CC_DIRECT	GO:0016020~membrane	7	0.914061	PNN, NOP14, DLST, ABCF2, HMGCLL1, FAM83B, PGF
GOTERM_MF_DIRECT	GO:0042626~ATPase activity, coupled to transmembrane movement of substances	3	0.0236237	ABCD4, ABCB7, ABCB5
GOTERM_MF_DIRECT	GO:0003682~chromatin binding	7	0.041949	MBD5, HDAC3, ATRX, TPR, NELFA, MLH3, BEND6
GOTERM_MF_DIRECT	GO:0005524~ATP binding	18	0.131696	ABCD4, MAP3K2, NEK9, SMARCAL1, EPHA7, EIF2B2, ABCB7, ATRX, ABCB5, SMARCA1, ACVR2A, MLH3, ERCC3, KIF5C, PGK1, ABCF2, PAK3, FGFR3
GOTERM_MF_DIRECT	GO:0003729~mRNA binding	3	0.141263	ESRP2, TPR, PAIP2
GOTERM_MF_DIRECT	GO:0005509~calcium ion binding	7	0.366951	LETM1, LPCAT2, PLA2G4A, LTBP2, HMCN1, PCDH12, PCDH1
GOTERM_MF_DIRECT	GO:0005525~GTP binding	5	0.419479	EIF2B2, RAB23, SRP54, RAB39B, RND3
GOTERM_MF_DIRECT	GO:0000166~nucleotide binding	4	0.52879	ORC4, ESRP2, ATP7A, RBM43
GOTERM_MF_DIRECT	GO:0044822~poly(A) RNA binding	11	0.554499	PNN, ALDH6A1, NOP14, XRCC5, RPL37A, FCF1, SRP54, YLPM1, ALG13, ZC3H14, ADD1
GOTERM_MF_DIRECT	GO:0003677~DNA binding	4	0.823974	MBD5, ERCC3, PROX2, SMARCA1
GOTERM_MF_DIRECT	GO:0046872~metal ion binding	5	0.837872	ZNF451, ZC3H14, HDAC9, ZNF410, ACVR2A
GOTERM_MF_DIRECT	GO:0003676~nucleic acid binding	3	0.843213	ESRP2, ZNF410, RBM43
GOTERM_MF_DIRECT	GO:0008270~zinc ion binding	6	0.95426	SEC23A, MMP2, RLIM, BAZ1A, RNF4, ZDHHC15
KEGG_PATHWAY	mgp03013:RNA transport	6	0.042611	PNN, EIF2B2, GEMIN2, TPR, EIF4EBP3, NXT2
KEGG_PATHWAY	mgp04912:GnRH signaling pathway	4	0.076346	MAP3K2, MMP2, PLA2G4A, HBEGF
KEGG_PATHWAY	mgp04146:Peroxisome	4	0.104355	ABCD4, PECR, ACSL4, HMGCLL1
KEGG_PATHWAY	mgp02010:ABC transporters	3	0.112454	ABCD4, ABCB7, ABCB5
KEGG_PATHWAY	mgp04920:Adipocytokine signaling pathway	3	0.219047	NFKBIA, IRS4, ACSL4
KEGG_PATHWAY	mgp04810:Regulation of actin cytoskeleton	5	0.253398	FGF16, CFL2, ITGB8, PAK3, FGFR3
KEGG_PATHWAY	mgp04510:Focal adhesion	5	0.266212	COL4A6, ITGB8, COL4A5, PAK3, PGF
KEGG_PATHWAY	mgp03015:mRNA surveillance pathway	3	0.27807	PNN, PPP2R3C, NXT2
KEGG_PATHWAY	mgp04012:ErbB signaling pathway	3	0.28345	NRG2, PAK3, HBEGF
KEGG_PATHWAY	mgp04512:ECM-receptor interaction	3	0.288827	COL4A6, ITGB8, COL4A5
KEGG_PATHWAY	mgp04010:MAPK signaling pathway	5	0.331813	MAP3K2, FGF16, NFATC3, PLA2G4A, FGFR3
KEGG_PATHWAY	mgp00564:Glycerophospholipid metabolism	3	0.347525	PLA2G15, LPCAT2, PLA2G4A
KEGG_PATHWAY	mgp04144:Endocytosis	5	0.375107	KIF5C, ARAP3, AGAP3, FGFR3, SNX6
KEGG_PATHWAY	mgp00240:Pyrimidine metabolism	3	0.378943	ENTPD5, TWISTNB, UPRT
KEGG_PATHWAY	mgp01200:Carbon metabolism	3	0.399555	ALDH6A1, PGK1, DLST
KEGG_PATHWAY	mgp04142:Lysosome	3	0.464261	GALC, PLA2G15, NPC2
KEGG_PATHWAY	mgp01100:Metabolic pathways	16	0.572719	CHPF2, MTMR8, DLST, ALG13, PLA2G4A, ACSL4, PTGS2, COQ6, GALC, SMPD3, ALDH6A1, TWISTNB, LPCAT2, PGK1, UPRT, HMGCLL1

## Sheet: CoEu
Category	Term	Count	PValue	Genes
GOTERM_BP_DIRECT	GO:0051865~protein autoubiquitination	5	0.0129699	TRIM71, RNF208, TRAF2, RNF141, MARCH5
GOTERM_BP_DIRECT	GO:0043433~negative regulation of sequence-specific DNA binding transcription factor activity	4	0.0335753	HDAC4, SUMO1, SFRP5, RLIM
GOTERM_BP_DIRECT	GO:1902230~negative regulation of intrinsic apoptotic signaling pathway in response to DNA damage	3	0.0341752	USP47, CXCL12, ACKR3
GOTERM_BP_DIRECT	GO:0009967~positive regulation of signal transduction	3	0.0341752	PTH, BLNK, SLA2
GOTERM_BP_DIRECT	GO:0006338~chromatin remodeling	4	0.0373364	HDAC4, SUV39H2, SATB2, ATRX
GOTERM_BP_DIRECT	GO:0006874~cellular calcium ion homeostasis	4	0.0454745	TMEM203, PTH, TRPM8, GRIN1
GOTERM_BP_DIRECT	GO:0048812~neuron projection morphogenesis	3	0.0558717	WEE1, ALS2, NYAP2
GOTERM_BP_DIRECT	GO:0001570~vasculogenesis	4	0.0591755	FZD4, ACKR3, TGFBR2, AMOT
GOTERM_BP_DIRECT	GO:0000122~negative regulation of transcription from RNA polymerase II promoter	11	0.07054	HDAC4, SUV39H2, TGIF2, RBL1, PTH, SATB2, RLIM, LCOR, ANKRD2, SLA2, CPEB3
GOTERM_BP_DIRECT	GO:0035556~intracellular signal transduction	9	0.0752387	DNMBP, PLCL1, RASA2, SH3BP5, BLNK, DCX, NOD1, ASB18, ASB1
GOTERM_BP_DIRECT	GO:0043123~positive regulation of I-kappaB kinase/NF-kappaB signaling	6	0.0764138	CASP10, NOD1, CFLAR, ATP2C1, S100B, TMEM9B
GOTERM_BP_DIRECT	GO:0018107~peptidyl-threonine phosphorylation	3	0.13922	CLK1, MAPK8, TGFBR2
GOTERM_BP_DIRECT	GO:0034446~substrate adhesion-dependent cell spreading	3	0.16017	FZD4, FZD7, PARVA
GOTERM_BP_DIRECT	GO:0007613~memory	3	0.16017	CREB1, S100B, SORCS3
GOTERM_BP_DIRECT	GO:0007409~axonogenesis	3	0.170851	CREB1, SLITRK4, PAK3
GOTERM_BP_DIRECT	GO:0006919~activation of cysteine-type endopeptidase activity involved in apoptotic process	3	0.170851	COL4A3, NOD1, HSPD1
GOTERM_BP_DIRECT	GO:0001764~neuron migration	4	0.172369	SATB2, DCX, POMGNT2, DRGX
GOTERM_BP_DIRECT	GO:0006366~transcription from RNA polymerase II promoter	3	0.181646	BMPR2, LDB1, LCOR
GOTERM_BP_DIRECT	GO:0071230~cellular response to amino acid stimulus	3	0.214561	COL6A1, SH3BP4, CPEB3
GOTERM_BP_DIRECT	GO:0045892~negative regulation of transcription, DNA-templated	6	0.260341	L3MBTL1, USP47, SUMO1, LDB1, ZBTB38, DKK3
GOTERM_BP_DIRECT	GO:0007219~Notch signaling pathway	3	0.303867	GOT1, WDR12, TGFBR2
GOTERM_BP_DIRECT	GO:0050821~protein stabilization	4	0.307594	CREB1, SUMO1, ATP1B3, HSPD1
GOTERM_BP_DIRECT	GO:0035023~regulation of Rho protein signal transduction	3	0.348085	ARHGEF9, DNMBP, ALS2
GOTERM_BP_DIRECT	GO:0060021~palate development	3	0.359005	SUMO1, SATB2, TGFBR2
GOTERM_BP_DIRECT	GO:0045893~positive regulation of transcription, DNA-templated	6	0.372299	KLF7, NIF3L1, SFR1, FZD4, FZD7, MMS19
GOTERM_BP_DIRECT	GO:0042493~response to drug	3	0.380639	USP47, CREB1, TGFBR2
GOTERM_BP_DIRECT	GO:0006486~protein glycosylation	3	0.401961	FUT7, GALNT18, STT3B
GOTERM_BP_DIRECT	GO:0007411~axon guidance	3	0.412492	KLF7, NRP2, DRGX
GOTERM_BP_DIRECT	GO:0006974~cellular response to DNA damage stimulus	3	0.443522	NCOA6, ZBTB38, TRIP12
GOTERM_BP_DIRECT	GO:0051260~protein homooligomerization	4	0.469604	KCTD21, PRF1, MFF, KCTD18
GOTERM_BP_DIRECT	GO:0018105~peptidyl-serine phosphorylation	3	0.473629	CLK1, MAPK8, TGFBR2
GOTERM_BP_DIRECT	GO:0008285~negative regulation of cell proliferation	5	0.50447	HDAC4, SFRP5, SH3BP4, ADARB1, COPS8
GOTERM_BP_DIRECT	GO:0042384~cilium assembly	3	0.51221	TRAF3IP1, TMEM237, RAB17
GOTERM_BP_DIRECT	GO:0008283~cell proliferation	4	0.51519	COL4A3, TYR, WDR12, LIPA
GOTERM_BP_DIRECT	GO:0007507~heart development	3	0.583616	NRP2, DAW1, TGFBR2
GOTERM_BP_DIRECT	GO:0007264~small GTPase mediated signal transduction	5	0.590245	ARL4C, RAB38, KNDC1, RAB17, RABL6
GOTERM_BP_DIRECT	GO:0045944~positive regulation of transcription from RNA polymerase II promoter	9	0.59166	HDAC4, BMPR2, PID1, LDB1, NCOA6, PTH, SATB2, GRIN1, ARNTL
GOTERM_BP_DIRECT	GO:0098779~mitophagy in response to mitochondrial depolarization	3	0.600226	TMEM203, PLOD2, GDF5
GOTERM_BP_DIRECT	GO:0006511~ubiquitin-dependent protein catabolic process	3	0.624203	USP47, RLIM, USP40
GOTERM_BP_DIRECT	GO:0001525~angiogenesis	3	0.654429	COL18A1, NRP2, ACKR3
GOTERM_BP_DIRECT	GO:0007283~spermatogenesis	3	0.682695	TMEM203, ATRX, CCNYL1
GOTERM_BP_DIRECT	GO:0006355~regulation of transcription, DNA-templated	4	0.787068	EAF1, LRRFIP1, RNF141, DRGX
GOTERM_BP_DIRECT	GO:0007165~signal transduction	3	0.895557	ARHGAP22, GRK7, ARHGAP19
GOTERM_BP_DIRECT	GO:0006351~transcription, DNA-templated	3	0.895557	HDAC4, ZNF518A, ARNTL
GOTERM_BP_DIRECT	GO:0043066~negative regulation of apoptotic process	3	0.914241	MAPK8, RHBDD1, HSPD1
GOTERM_CC_DIRECT	GO:0016023~cytoplasmic, membrane-bounded vesicle	4	0.0356133	HPS1, PRF1, SLA2, AGFG1
GOTERM_CC_DIRECT	GO:0005622~intracellular	15	0.100633	TRIM71, PLCL1, FAM126B, NYAP2, ASB18, GDF5, MLPH, RASA2, SH3BP5, DCX, ANO10, PAK3, TRIM66, ASB1, RABL6
GOTERM_CC_DIRECT	GO:0042470~melanosome	3	0.103439	RAB38, RAB17, TYR
GOTERM_CC_DIRECT	GO:0042383~sarcolemma	3	0.113366	COL6A2, COL6A1, COL6A3
GOTERM_CC_DIRECT	GO:0030425~dendrite	5	0.115752	MLPH, ZFYVE27, KNDC1, RAB17, PI4K2A
GOTERM_CC_DIRECT	GO:0043025~neuronal cell body	5	0.115752	KNDC1, RAB17, S100B, PI4K2A, AGFG1
GOTERM_CC_DIRECT	GO:0030027~lamellipodium	5	0.120942	ACTA2, VAMP7, ALS2, PARVA, AMOT
GOTERM_CC_DIRECT	GO:0005811~lipid particle	3	0.144451	NSDHL, ABHD5, LSS
GOTERM_CC_DIRECT	GO:0014069~postsynaptic density	3	0.166043	GRM3, ALS2, GRIN1
GOTERM_CC_DIRECT	GO:0043197~dendritic spine	3	0.166043	GRM3, ALS2, GRIN1
GOTERM_CC_DIRECT	GO:0043234~protein complex	6	0.19105	ACTA2, ALS2, COL6A2, COL6A1, SPATS2L, CEP250
GOTERM_CC_DIRECT	GO:0009986~cell surface	9	0.193815	BMPR2, ABCC2, VAMP7, FZD4, ITGB2, ACKR3, DIP2A, HSPD1, GRIN1
GOTERM_CC_DIRECT	GO:0005747~mitochondrial respiratory chain complex I	3	0.199345	NDUFB3, NDUFA10, NDUFS1
GOTERM_CC_DIRECT	GO:0016323~basolateral plasma membrane	4	0.212097	NOD1, RAB17, ATP7A, SLC19A1
GOTERM_CC_DIRECT	GO:0001726~ruffle	3	0.221958	ALS2, S100B, AMOT
GOTERM_CC_DIRECT	GO:0005667~transcription factor complex	5	0.255259	ASCL3, RBL1, LDB1, SATB2, ARNTL
GOTERM_CC_DIRECT	GO:0005802~trans-Golgi network	4	0.261162	VAMP7, DENND5A, ATP7A, ATP2C1
GOTERM_CC_DIRECT	GO:0016605~PML body	3	0.290533	SUMO1, ATRX, ANKRD2
GOTERM_CC_DIRECT	GO:0005886~plasma membrane	26	0.294655	L3MBTL1, PIGU, SLA2, SAMHD1, CLDN2, HSPD1, ANO10, LRRFIP1, GABRE, GABRQ, ENTPD2, AMBP, ENTPD3, FZD4, TRPC1, FZD7, PLCL1, GABRA3, LYVE1, ARL4C, DYNC1LI1, VAMP7, XRN1, ACKR3, CCNYL1, GPD1L
GOTERM_CC_DIRECT	GO:0005741~mitochondrial outer membrane	3	0.313327	KMO, MFF, MARCH5
GOTERM_CC_DIRECT	GO:0016021~integral component of membrane	68	0.325057	NRP2, CHIC1, BMPR2, PGAP1, GALNT18, PRF1, MAGT1, CLDN2, GRM3, NSDHL, ZFYVE27, CEP250, CNGA2, ATP7A, VSTM4, ENTPD1, ALG8, ABCC2, ENTPD2, ENTPD3, TRPC1, ENTPD7, KMO, SORCS3, ZDHHC16, TGFBR2, ZDHHC15, CH25H, VAMP7, XRN1, ERGIC3, COL17A1, ABCB7, KIAA1324L, TMEM72, SLC38A11, ATP2C1, TMEM243, PRRG3, FUT7, TMEM203, SLITRK4, ADAM23, ANO10, TRPM8, GABRE, CMTM7, GABRQ, ABCA2, CMTM8, GGT7, FZD4, ANKRD22, FZ…
GOTERM_CC_DIRECT	GO:0016020~membrane	20	0.346387	MAMDC4, NOP58, ITPRIP, LOXL4, HPS6, CNOT10, KIF11, HSPA14, LSS, BZW1, TGFBR2, STAMBPL1, RPL27A, ORC2, SPRY3, RPL14, MMS19, RAB38, MAN1B1, CTSC
GOTERM_CC_DIRECT	GO:0045202~synapse	3	0.369473	GABRQ, GABRE, DLGAP4
GOTERM_CC_DIRECT	GO:0072562~blood microparticle	3	0.3805	C8G, AMBP, ZBTB38
GOTERM_CC_DIRECT	GO:0005578~proteinaceous extracellular matrix	4	0.412096	COL17A1, COL6A2, COL6A1, COL6A3
GOTERM_CC_DIRECT	GO:0043005~neuron projection	3	0.444773	VAMP7, DCX, CPEB3
GOTERM_CC_DIRECT	GO:0070062~extracellular exosome	44	0.456009	COL18A1, NDRG3, PCOLCE2, NDUFB3, ITGB2, LOXL4, PLOD2, CLDN2, PRSS23, LIPA, FTCD, HSPD1, DPP7, C8G, PCBP3, CAPN7, CRTAC1, RPL14, SPP2, SH3BP4, CEP250, AOX1, CTSC, PLS1, ENTPD2, GOT1, AMBP, SPHKAP, FZD4, ATP1B3, HOGA1, KMO, LYVE1, ZDHHC15, ACTA2, CXCL12, MLPH, VAMP7, COL6A2, COL6A1, COL6A3, RAB17, GPD1L, COPS8
GOTERM_CC_DIRECT	GO:0048471~perinuclear region of cytoplasm	8	0.464043	MLPH, NDOR1, VAMP7, CAPN6, TYR, ATP7A, COPS8, S100B
GOTERM_CC_DIRECT	GO:0000139~Golgi membrane	4	0.476713	GALNT18, C11H3ORF58, ATP2C1, FTCD
GOTERM_CC_DIRECT	GO:0005615~extracellular space	13	0.486612	COL18A1, BMPR2, CCL20, PTH, C11H3ORF58, HSPD1, CPN1, ACTA2, PPFIBP2, COL6A2, CFAP58, COL6A3, CTSC
GOTERM_CC_DIRECT	GO:0005770~late endosome	3	0.505189	PIK3R4, ATP7A, SLA2
GOTERM_CC_DIRECT	GO:0043235~receptor complex	3	0.561199	TRPC1, LOXL4, TGFBR2
GOTERM_CC_DIRECT	GO:0043209~myelin sheath	4	0.601574	PGAM1, NDUFA10, NDUFS1, HSPD1
GOTERM_CC_DIRECT	GO:0005576~extracellular region	5	0.613783	PRRG3, CXCL12, SFRP5, GDF5, DKK3
GOTERM_CC_DIRECT	GO:0030424~axon	3	0.62065	GRM3, NRP2, ZFYVE27
GOTERM_CC_DIRECT	GO:0009897~external side of plasma membrane	3	0.62065	TRPM8, TGFBR2, AMOT
GOTERM_CC_DIRECT	GO:0005654~nucleoplasm	26	0.629054	L3MBTL1, PID1, ADARB1, SAMHD1, CARF, ARNTL, BTAF1, CAPN7, RBM12, SF3B1, CMTM8, RBM39, MPP4, TGIF2, RNF208, DNTT, WDR12, BTBD10, U2SURP, DYNC1LI1, CREB1, RBL1, DMTF1, TRIP12, MMS19, COPS8
GOTERM_CC_DIRECT	GO:0030054~cell junction	3	0.644168	GABRQ, GABRE, GRIN1
GOTERM_CC_DIRECT	GO:0005783~endoplasmic reticulum	8	0.676649	EEF1B2, NSDHL, TMEM203, COL4A3, PLOD2, STT3B, POMGNT2, GRIN1
GOTERM_CC_DIRECT	GO:0031965~nuclear membrane	3	0.701258	MCM3AP, GTF3C3, SUMO1
GOTERM_CC_DIRECT	GO:0005769~early endosome	3	0.726845	ALS2, RAB38, HSPD1
GOTERM_CC_DIRECT	GO:0016324~apical plasma membrane	3	0.732945	ABCC2, RAB17, SLC19A1
GOTERM_CC_DIRECT	GO:0005730~nucleolus	9	0.848721	WEE1, NOP58, GTF3C3, SUMO1, RRP12, ADARB1, CARF, BTBD10, CUTC
GOTERM_CC_DIRECT	GO:0005743~mitochondrial inner membrane	3	0.851567	ABCB7, KMO, HSPD1
GOTERM_CC_DIRECT	GO:0005737~cytoplasm	35	0.856056	PID1, NDRG3, SATB2, NOD1, KIF11, ADARB1, BZW1, ARNTL, EPB41L1, CAPN7, BLNK, SH3BP4, AOX1, LRRFIP1, USP47, NOP58, MPP4, FBXW5, STRADB, RNF208, DNTT, PARVA, ATP1B3, BTBD10, ACTA2, ARL4C, DYNC1LI1, ARHGEF9, WEE1, DNMBP, DMTF1, RLIM, DCX, CPEB3, CUTC
GOTERM_CC_DIRECT	GO:0005829~cytosol	12	0.874944	HDAC4, MCM3AP, PCBP3, ALS2, GOT1, DENND5A, TRAF2, ANKRD2, ABHD5, HSPA14, FTCD, HSPD1
GOTERM_CC_DIRECT	GO:0005813~centrosome	4	0.942626	DYNC1LI1, ALS2, TRAF3IP1, ORC2
GOTERM_CC_DIRECT	GO:0005634~nucleus	25	0.953816	SUV39H2, ASCL3, CCNJ, LDB1, ZNF518A, ABHD5, PRSS23, MAPK8, PCBP3, ORC2, TEAD1, DRGX, GOT1, MEIG1, ZBTB38, STRADB, SWAP70, DNTT, PARVA, S100B, CLK1, NIF3L1, XRN1, RLIM, CPEB3
GOTERM_CC_DIRECT	GO:0005794~Golgi apparatus	4	0.995097	POFUT2, DPP7, XRN1, ZDHHC15
GOTERM_CC_DIRECT	GO:0005739~mitochondrion	6	0.999747	NIF3L1, TMLHE, NARS2, TCAIM, HOGA1, PI4K2A
GOTERM_MF_DIRECT	GO:0070679~inositol 1,4,5 trisphosphate binding	3	0.01454	TRPC5, PLCL1, TRPC1
GOTERM_MF_DIRECT	GO:0005262~calcium channel activity	4	0.022489	TRPC5, TRPC1, TRPM8, GRIN1
GOTERM_MF_DIRECT	GO:0005507~copper ion binding	4	0.0373839	LOXL4, TYR, ATP7A, CUTC
GOTERM_MF_DIRECT	GO:0004890~GABA-A receptor activity	3	0.104377	GABRQ, GABRA3, GABRE
GOTERM_MF_DIRECT	GO:0005230~extracellular ligand-gated ion channel activity	3	0.136999	GABRQ, GABRA3, GABRE
GOTERM_MF_DIRECT	GO:0004842~ubiquitin-protein transferase activity	6	0.153465	HECW2, RNF208, TRIP12, TRAF2, RNF141, MARCH5
GOTERM_MF_DIRECT	GO:0005506~iron ion binding	5	0.207067	CH25H, TMLHE, TYW5, AOX1, PLOD2
GOTERM_MF_DIRECT	GO:0000166~nucleotide binding	8	0.328562	RBM39, MCM3AP, ATP7A, PPRC1, RBM12, SRSF6, CPEB3, U2SURP
GOTERM_MF_DIRECT	GO:0004252~serine-type endopeptidase activity	4	0.346929	RHBDD1, OVCH2, PRSS23, CTSC
GOTERM_MF_DIRECT	GO:0016787~hydrolase activity	3	0.376502	ENTPD1, ENTPD7, ABHD5
GOTERM_MF_DIRECT	GO:0003700~transcription factor activity, sequence-specific DNA binding	6	0.450727	L3MBTL1, KLF7, LCOR, ZNF518A, ATF7, ARNTL
GOTERM_MF_DIRECT	GO:0003824~catalytic activity	3	0.488608	MCM3AP, DIP2A, IDE
GOTERM_MF_DIRECT	GO:0046872~metal ion binding	13	0.503253	ZNF143, NRP2, ZBTB38, ZNF518A, DNTT, IDE, TYR, ATP2C1, TGFBR2, KLF7, ZFYVE27, ZNF618, CEP250
GOTERM_MF_DIRECT	GO:0003682~chromatin binding	6	0.590886	HDAC4, L3MBTL1, LDB1, SATB2, ATRX, ANKRD2
GOTERM_MF_DIRECT	GO:0004674~protein serine/threonine kinase activity	5	0.617362	CLK1, WEE1, SNRK, PAK3, CDK15
GOTERM_MF_DIRECT	GO:0005198~structural molecule activity	3	0.631195	COL18A1, EPB41L1, CLDN2
GOTERM_MF_DIRECT	GO:0044822~poly(A) RNA binding	20	0.653701	RBM39, NOP58, FASTKD2, ALG13, ADARB1, PPRC1, BZW1, U2SURP, HSPD1, DYNC1LI1, PCBP3, XRN1, SUMO1, RPL27A, RPL14, SPATS2L, RRP12, SRSF6, RBM12, SF3B1
GOTERM_MF_DIRECT	GO:0008270~zinc ion binding	18	0.655817	L3MBTL1, TRIM71, HDAC4, SUV39H2, CPO, RNF208, TRAF2, ZDHHC16, SAMHD1, S100B, MARCH5, DYTN, ZDHHC15, CPN1, RNF224, RLIM, RNF141, TRIM66
GOTERM_MF_DIRECT	GO:0004871~signal transducer activity	3	0.663601	PLCL1, ATP2C1, TMEM9B
GOTERM_MF_DIRECT	GO:0005509~calcium ion binding	10	0.665514	SCUBE2, PRRG3, CRTAC1, CETN2, PRF1, MAN1B1, S100B, MYL9, PLS1, GRIN1
GOTERM_MF_DIRECT	GO:0005524~ATP binding	25	0.67986	IQCA1, BMPR2, ABCB7, PIK3R4, KIF11, HSPA14, ATP2C1, HSPD1, MAPK8, BTAF1, GRK7, NARS2, PGK1, PAK3, ABCA2, ABCC2, STRADB, SWAP70, ATRX, TGFBR2, ACTA2, CLK1, SNRK, WEE1, CDK15
GOTERM_MF_DIRECT	GO:0043565~sequence-specific DNA binding	4	0.756065	HDAC4, SATB2, ATF7, DRGX
GOTERM_MF_DIRECT	GO:0003677~DNA binding	8	0.794021	KLF7, TGIF2, DMTF1, SWAP70, LCOR, DNTT, LRRFIP1, RNF141
GOTERM_MF_DIRECT	GO:0004672~protein kinase activity	3	0.851056	FASTKD2, STRADB, PIK3R4
GOTERM_MF_DIRECT	GO:0003676~nucleic acid binding	5	0.90125	ZNF143, EXD3, ZNF618, NARS2, RBM12
GOTERM_MF_DIRECT	GO:0000978~RNA polymerase II core promoter proximal region sequence-specific DNA binding	3	0.929484	CREB1, CARF, TEAD1
GOTERM_MF_DIRECT	GO:0005525~GTP binding	4	0.965622	ARL4C, RAB38, RAB17, RABL6
KEGG_PATHWAY	mgp04512:ECM-receptor interaction	6	0.0466887	COL4A4, COL6A2, COL6A1, COL4A3, COL6A3, COL6A6
KEGG_PATHWAY	mgp04510:Focal adhesion	10	0.0529987	MAPK8, COL4A4, COL6A2, COL6A1, COL4A3, COL6A3, PARVA, COL6A6, PAK3, MYL9
KEGG_PATHWAY	mgp00100:Steroid biosynthesis	3	0.0820052	NSDHL, LSS, LIPA
KEGG_PATHWAY	mgp00510:N-Glycan biosynthesis	4	0.129583	ALG8, ALG13, MAN1B1, STT3B
KEGG_PATHWAY	mgp04350:TGF-beta signaling pathway	5	0.134662	BMPR2, TGIF2, RBL1, GDF5, TGFBR2
KEGG_PATHWAY	mgp04210:Apoptosis	4	0.148151	CASP10, FAS, TRAF2, CFLAR
KEGG_PATHWAY	mgp04916:Melanogenesis	5	0.191254	CREB1, FZD5, FZD4, FZD7, TYR
KEGG_PATHWAY	mgp00350:Tyrosine metabolism	3	0.210124	GOT1, AOX1, TYR
KEGG_PATHWAY	mgp03018:RNA degradation	4	0.272763	XRN1, CNOT10, EXOSC1, HSPD1
KEGG_PATHWAY	mgp02010:ABC transporters	3	0.289916	ABCA2, ABCC2, ABCB7
KEGG_PATHWAY	mgp04060:Cytokine-cytokine receptor interaction	6	0.303093	CXCL12, BMPR2, CCL20, FAS, ACKR3, TGFBR2
KEGG_PATHWAY	mgp04622:RIG-I-like receptor signaling pathway	3	0.359128	MAPK8, CASP10, TRAF2
KEGG_PATHWAY	mgp00310:Lysine degradation	3	0.359128	SUV39H2, TMLHE, PLOD2
KEGG_PATHWAY	mgp04310:Wnt signaling pathway	5	0.369394	MAPK8, FZD5, FZD4, SFRP5, FZD7
KEGG_PATHWAY	mgp01100:Metabolic pathways	31	0.380512	PIGU, PGAP1, HPSE2, NDUFB3, NDUFA10, GADL1, FTCD, TRAK2, NFS1, NSDHL, FUT7, UAP1L1, PGK1, AOX1, ME3, ALG8, GGT7, GOT1, PGAM1, ALG13, NDUFC2, AMPD3, HOGA1, KMO, TYR, LSS, NDUFS1, UPRT, MAN1B1, STT3B, PI4K2A
KEGG_PATHWAY	mgp01130:Biosynthesis of antibiotics	7	0.388119	NSDHL, GOT1, PGAM1, UAP1L1, PGK1, AMPD3, LSS
KEGG_PATHWAY	mgp01230:Biosynthesis of amino acids	3	0.444225	GOT1, PGAM1, PGK1
KEGG_PATHWAY	mgp05168:Herpes simplex infection	5	0.448572	MAPK8, FAS, TRAF2, SRSF6, ARNTL
KEGG_PATHWAY	mgp01200:Carbon metabolism	4	0.469309	GOT1, PGAM1, PGK1, ME3
KEGG_PATHWAY	mgp04920:Adipocytokine signaling pathway	3	0.488787	MAPK8, IRS1, TRAF2
KEGG_PATHWAY	mgp00190:Oxidative phosphorylation	4	0.574901	NDUFB3, NDUFA10, NDUFC2, NDUFS1
KEGG_PATHWAY	mgp04010:MAPK signaling pathway	6	0.634645	FGF16, MAPK8, RASA2, FAS, TRAF2, TGFBR2
KEGG_PATHWAY	mgp00240:Pyrimidine metabolism	3	0.705719	ENTPD1, ENTPD3, UPRT
KEGG_PATHWAY	mgp04931:Insulin resistance	3	0.71707	MAPK8, CREB1, IRS1
KEGG_PATHWAY	mgp04270:Vascular smooth muscle contraction	3	0.743862	ACTA2, MRVI1, MYL9
KEGG_PATHWAY	mgp03040:Spliceosome	3	0.782244	SRSF6, SF3B1, U2SURP
KEGG_PATHWAY	mgp04141:Protein processing in endoplasmic reticulum	4	0.787453	MAPK8, TRAF2, MAN1B1, STT3B
KEGG_PATHWAY	mgp04142:Lysosome	3	0.791024	ABCA2, LIPA, CTSC
KEGG_PATHWAY	mgp00230:Purine metabolism	4	0.791143	ENTPD1, ENTPD2, ENTPD3, AMPD3
KEGG_PATHWAY	mgp04110:Cell cycle	3	0.807661	WEE1, RBL1, ORC2
KEGG_PATHWAY	mgp04068:FoxO signaling pathway	3	0.82312	MAPK8, IRS1, TGFBR2
KEGG_PATHWAY	mgp05164:Influenza A	3	0.833981	MAPK8, FAS, AGFG1
KEGG_PATHWAY	mgp04810:Regulation of actin cytoskeleton	4	0.862397	FGF16, ITGB2, PAK3, MYL9
KEGG_PATHWAY	mgp04080:Neuroactive ligand-receptor interaction	5	0.929958	GABRQ, GRM3, GABRA3, GABRE, GRIN1
KEGG_PATHWAY	mgp04144:Endocytosis	4	0.933129	ZFYVE27, GRK7, AGAP1, TGFBR2

## Sheet: ErRo
Category	Term	Count	PValue	Genes
GOTERM_BP_DIRECT	GO:0007160~cell-matrix adhesion	16	0.00340041	FGB, ITGB1, FGA, EDA, ITGB5, ITGB3, FGG, NPNT, TNN, ITGA11, ANGPTL3, CTNNB1, ADAM9, ITGA6, ITGB6, HPSE
GOTERM_BP_DIRECT	GO:0006810~transport	15	0.00705554	MTCH1, SLC25A3, TMED8, SMAD3, SLC35F2, NUTF2, SLC35F1, SLC25A17, PITPNM1, PITPNM3, SLC25A21, ACBD3, SEC22A, CNIH3, TMED5
GOTERM_BP_DIRECT	GO:0045740~positive regulation of DNA replication	8	0.0101668	CTC1, KITLG, PCNA, TGFB3, PDGFC, PDGFB, GLI2, EREG
GOTERM_BP_DIRECT	GO:0090263~positive regulation of canonical Wnt signaling pathway	14	0.0141243	AMER1, YAP1, EDA, LRRK2, LRRK1, CSNK1E, DKK2, TMEM198, ASPM, SFRP2, BAMBI, RSPO3, WNT4, WLS
GOTERM_BP_DIRECT	GO:0002052~positive regulation of neuroblast proliferation	7	0.0161167	ASPM, SMARCD3, DCT, CTNNB1, ZNF335, SOX10, GLI3
GOTERM_BP_DIRECT	GO:0021819~layer formation in cerebral cortex	5	0.0215065	ADGRG1, DCX, CTNNB1, GLI3, PAFAH1B1
GOTERM_BP_DIRECT	GO:0033138~positive regulation of peptidyl-serine phosphorylation	14	0.023823	BCAR3, TENM1, GSK3B, WNT5A, ATP2B4, GCG, MAD2L2, CDC42, BAG4, SFRP2, PIK3CA, PRKD1, GAS6, FNIP2
GOTERM_BP_DIRECT	GO:0032456~endocytic recycling	7	0.0264913	SNX4, DENND1B, EHD4, VPS51, MICALL1, STX6, LMTK2
GOTERM_BP_DIRECT	GO:0007409~axonogenesis	11	0.026771	RTN4R, NKX2-8, TOP2B, GSK3B, BRSK2, CCKAR, SLITRK1, TNN, SLITRK4, CCK, PAK3
GOTERM_BP_DIRECT	GO:0006694~steroid biosynthetic process	4	0.0327591	NDUFA9, SDR42E1, NSDHL, STAR
GOTERM_BP_DIRECT	GO:0006783~heme biosynthetic process	4	0.0327591	ALAD, UROS, CPOX, HNF1A
GOTERM_BP_DIRECT	GO:0008203~cholesterol metabolic process	9	0.0336288	CETP, NSDHL, SOAT1, FDX1, LEPR, ANGPTL3, PCSK9, HNF1A, CLN6
GOTERM_BP_DIRECT	GO:0030182~neuron differentiation	8	0.0372119	MAP2K1, WNT7B, PCSK9, CEND1, ACSL4, TRAPPC9, SMARCA1, CHRDL1
GOTERM_BP_DIRECT	GO:0000387~spliceosomal snRNP assembly	7	0.0404837	PRMT7, GEMIN2, STRAP, SNRPE, SNRPD3, SNRPF, SNRPC
GOTERM_BP_DIRECT	GO:0001569~patterning of blood vessels	7	0.0404837	ACVR1, NRP1, EDNRA, SFRP2, TBX20, CTNNB1, SEMA3E
GOTERM_BP_DIRECT	GO:0090277~positive regulation of peptide hormone secretion	5	0.0417669	FGB, FGA, FGG, ILDR1, VIP
GOTERM_BP_DIRECT	GO:0051928~positive regulation of calcium ion transport	5	0.0417669	CACNB2, TRPC6, CACNA1D, MYLK, CCL26
GOTERM_BP_DIRECT	GO:0003214~cardiac left ventricle morphogenesis	5	0.0417669	SFRP2, NPY5R, HEY2, NPY2R, RBPJ
GOTERM_BP_DIRECT	GO:0006874~cellular calcium ion homeostasis	11	0.0457814	PKHD1, PLN, GPR12, TMEM203, VAPB, PTH, ATP2B4, RMDN3, ATP1B1, GRIN1, CCL26
GOTERM_BP_DIRECT	GO:0016477~cell migration	19	0.0467632	GSK3B, ZRANB1, CARMIL2, NFATC2, TNFAIP1, LAMC1, PTPRK, ARPC5, THBS1, ARC, TNN, BAMBI, ELMO1, SNAI1, ABL2, ELMO3, PLCG1, AVL9, TMEM18
GOTERM_BP_DIRECT	GO:0007030~Golgi organization	13	0.0537398	USP6NL, SPTBN5, HACE1, TMED10, STX17, LRRK2, USO1, BHLHA15, KIFC3, PRKD1, OBSL1, BLZF1, CLASP1
GOTERM_BP_DIRECT	GO:0050885~neuromuscular process controlling balance	11	0.0580364	BCR, ALDH1A3, CLIC5, HMX3, NR4A3, IGDCC3, TNR, CLN8, AARS, ADCY5, PAFAH1B1
GOTERM_BP_DIRECT	GO:0010977~negative regulation of neuron projection development	6	0.0647404	RAP1GAP2, GSK3B, SNAPIN, GFI1, PAQR3, STMN2
GOTERM_BP_DIRECT	GO:0045444~fat cell differentiation	13	0.0655106	GSK3B, RNASEL, CBY1, INHBB, OSBPL11, PIAS1, NR4A3, ADGRF5, LRRC8C, BBS9, EP300, TBL1X, METTL8
GOTERM_BP_DIRECT	GO:0061045~negative regulation of wound healing	4	0.0689545	SMAD3, CD109, WFDC1, WNT4
GOTERM_BP_DIRECT	GO:0060068~vagina development	4	0.0689545	WNT5A, TYRO3, BAK1, ESR1
GOTERM_BP_DIRECT	GO:0035372~protein localization to microtubule	4	0.0689545	GSK3B, CHAMP1, MAPRE1, MID1
GOTERM_BP_DIRECT	GO:0016226~iron-sulfur cluster assembly	5	0.0696568	NFU1, ISCA2, NDOR1, CIAPIN1, CIAO1
GOTERM_BP_DIRECT	GO:0001658~branching involved in ureteric bud morphogenesis	8	0.0697794	WNT6, CTNNB1, NPNT, PKD2, GLI3, PGF, PBX1, WNT4
GOTERM_BP_DIRECT	GO:0003151~outflow tract morphogenesis	8	0.0697794	JUN, SFRP2, SEMA3C, NPY5R, HEY2, NPY2R, NPY1R, RBPJ
GOTERM_BP_DIRECT	GO:0018345~protein palmitoylation	7	0.0802621	ZDHHC20, ZDHHC23, ZDHHC22, SELENOK, ZDHHC1, ZDHHC3, ZDHHC15
GOTERM_BP_DIRECT	GO:0048146~positive regulation of fibroblast proliferation	10	0.0840876	CTC1, JUN, ITGB3, PDGFC, WNT5A, PDGFB, GAS6, ESR1, DDR2, EREG
GOTERM_BP_DIRECT	GO:0006511~ubiquitin-dependent protein catabolic process	21	0.094643	USP13, USP24, USP47, USP37, USP48, USP49, USP42, CUL5, USP44, USP12, RNF8, RNF6, UCHL5, HERPUD1, CYLD, PSMA6, PSMA1, PSMA2, RLIM, USP1, CACUL1
GOTERM_BP_DIRECT	GO:0008333~endosome to lysosome transport	9	0.0981876	SNAPIN, VAMP7, SNX16, HOOK1, VPS41, VIPAS39, TRAK1, VPS39, SCYL2
GOTERM_BP_DIRECT	GO:0007162~negative regulation of cell adhesion	5	0.104757	DAB1, PDE3B, DACT2, CDH13, CBLL1
GOTERM_BP_DIRECT	GO:0007520~myoblast fusion	5	0.104757	TANC1, GSK3B, MYOD1, CAPN2, MYH9
GOTERM_BP_DIRECT	GO:0042327~positive regulation of phosphorylation	4	0.116403	KCTD20, GLMN, ITGA6, BTBD10
GOTERM_BP_DIRECT	GO:0031334~positive regulation of protein complex assembly	4	0.116403	GSK3B, FAF1, FNIP2, MPP7
GOTERM_BP_DIRECT	GO:0007026~negative regulation of microtubule depolymerization	4	0.116403	STMN2, KATNB1, MID1, CLASP1
GOTERM_BP_DIRECT	GO:0007041~lysosomal transport	4	0.116403	SPTBN5, VPS51, TMEM106B, PCSK9
GOTERM_BP_DIRECT	GO:2000505~regulation of energy homeostasis	4	0.116403	NR4A3, LEPR, NR1D2, CD36
GOTERM_BP_DIRECT	GO:0048312~intracellular distribution of mitochondria	3	0.117493	CLUH, LRRK2, BHLHA15
GOTERM_BP_DIRECT	GO:0007253~cytoplasmic sequestering of NF-kappaB	3	0.117493	PSMD10, NFKBIA, FAF1
GOTERM_BP_DIRECT	GO:2000738~positive regulation of stem cell differentiation	3	0.117493	GSK3B, TACSTD2, PWP1
GOTERM_BP_DIRECT	GO:0033631~cell-cell adhesion mediated by integrin	3	0.117493	ITGB1, ADAM9, NPNT
GOTERM_BP_DIRECT	GO:0007442~hindgut morphogenesis	3	0.117493	WNT5A, GLI3, GLI2
GOTERM_BP_DIRECT	GO:0060117~auditory receptor cell development	3	0.117493	ALG10, FGFR1, PAFAH1B1
GOTERM_BP_DIRECT	GO:1902774~late endosome to lysosome transport	3	0.117493	SNAPIN, VPS41, VPS39
GOTERM_BP_DIRECT	GO:0043433~negative regulation of sequence-specific DNA binding transcription factor activity	9	0.120948	MAD2L2, SIGIRR, PRNP, HDAC2, CEBPG, RLIM, GAS6, ESR1, RNF2
GOTERM_BP_DIRECT	GO:0006298~mismatch repair	6	0.124297	PCNA, EXO1, MSH4, PMS2, MLH1, MLH3
GOTERM_BP_DIRECT	GO:0001702~gastrulation with mouth forming second	6	0.124297	ACVR1, CTNNB1, PLPP3, RNF2, ACVR2A, AMOT
GOTERM_BP_DIRECT	GO:0030183~B cell differentiation	6	0.124297	ADGRG3, DCLRE1C, CEBPG, FZD9, EP300, RBPJ
GOTERM_BP_DIRECT	GO:0045860~positive regulation of protein kinase activity	6	0.124297	RASSF2, DAB1, GCG, CACUL1, DDR2, EREG
GOTERM_BP_DIRECT	GO:0045669~positive regulation of osteoblast differentiation	11	0.12688	ACVR1, SFRP2, CTNNB1, SUCO, PRKD1, NPNT, RUNX2, GLI3, ACVR2A, WNT4, DDR2
GOTERM_BP_DIRECT	GO:0042493~response to drug	14	0.128264	USP47, JUN, SLC12A5, KCNJ11, SRP54, NFATC2, INHBA, SRP14, THBS1, SFRP2, PAPD7, CTNNB1, TOP1, GCLM
GOTERM_BP_DIRECT	GO:0051592~response to calcium ion	8	0.14236	FGB, FGA, AHCYL1, FGG, ADAM9, ITPR3, THBS1, SEC31A
GOTERM_BP_DIRECT	GO:0050796~regulation of insulin secretion	5	0.146169	G6PC2, NOS2, ICA1, HNF1A, CCL26
GOTERM_BP_DIRECT	GO:0007267~cell-cell signaling	5	0.146169	AIMP1, SH2D1A, BHLHA15, CCL26, EREG
GOTERM_BP_DIRECT	GO:0007188~adenylate cyclase-modulating G-protein coupled receptor signaling pathway	5	0.146169	GNAZ, GNAT3, CACNA1D, RXFP1, GNAI1
GOTERM_BP_DIRECT	GO:0046034~ATP metabolic process	5	0.146169	ATP6V1A, ATP6V1B2, AK4, AMPD3, ATP1B1
GOTERM_BP_DIRECT	GO:0042733~embryonic digit morphogenesis	10	0.148236	IFT52, LMBR1, SFRP2, SALL1, WNT5A, MKS1, CTNNB1, ECE1, GLI3, GLI2
GOTERM_BP_DIRECT	GO:0008584~male gonad development	11	0.14899	ASPM, KITLG, SFRP2, WNT5A, LRRC6, REN, INHBA, PATZ1, ESR1, LHX9, WNT4
GOTERM_BP_DIRECT	GO:1902042~negative regulation of extrinsic apoptotic signaling pathway via death domain receptors	6	0.160922	FGB, FGA, SFRP2, HGF, FGG, TMBIM1
GOTERM_BP_DIRECT	GO:0050873~brown fat cell differentiation	7	0.16858	PLAC8, ALDH6A1, RGS2, NUDT7, ADRB3, ITGA6, PTGS2
GOTERM_BP_DIRECT	GO:0002040~sprouting angiogenesis	7	0.16858	ADGRA2, OTULIN, CDH13, RSPO3, PARVA, SEMA3E, THBS1
GOTERM_BP_DIRECT	GO:0007204~positive regulation of cytosolic calcium ion concentration	8	0.172366	GLP1R, TRPC6, SWAP70, C3AR1, ABL2, CD36, SPPL3, ADCY5
GOTERM_BP_DIRECT	GO:0010763~positive regulation of fibroblast migration	4	0.172379	BAG4, ITGB3, THBS1, DDR2
GOTERM_BP_DIRECT	GO:1903827~regulation of cellular protein localization	4	0.172379	PARP1, WNT5A, STX6, CSNK1E
GOTERM_BP_DIRECT	GO:0006265~DNA topological change	4	0.172379	TOP2B, ERCC3, TOP1MT, TOP1
GOTERM_BP_DIRECT	GO:0050900~leukocyte migration	4	0.172379	AIMP1, MSN, ITGA6, MMP9
GOTERM_BP_DIRECT	GO:0006959~humoral immune response	4	0.172379	TRAF3IP2, SH2D1A, TFEB, RBPJ
GOTERM_BP_DIRECT	GO:0042574~retinal metabolic process	4	0.172379	ALDH1A3, RDH10, ALDH8A1, RPE65
GOTERM_BP_DIRECT	GO:0006744~ubiquinone biosynthetic process	4	0.172379	COQ2, PDSS1, COQ9, COQ6
GOTERM_BP_DIRECT	GO:0009395~phospholipid catabolic process	4	0.172379	ANGPTL3, PLCG2, PLA2G4A, PLCG1
GOTERM_BP_DIRECT	GO:0051145~smooth muscle cell differentiation	4	0.172379	ACVR1, MKL1, CTNNB1, WNT4
GOTERM_BP_DIRECT	GO:0060441~epithelial tube branching involved in lung morphogenesis	4	0.172379	ESRP2, CTSZ, CTNNB1, KRAS
GOTERM_BP_DIRECT	GO:0030574~collagen catabolic process	4	0.172379	MRC2, MMP2, MMP9, CTSB
GOTERM_BP_DIRECT	GO:0035729~cellular response to hepatocyte growth factor stimulus	4	0.172379	VIL1, NRP1, GSK3B, HGF
GOTERM_BP_DIRECT	GO:0009267~cellular response to starvation	9	0.173842	MYOD1, LRRK2, PCSK9, INHBB, GAS6, GLUL, SREBF2, WNT4, PIK3C2B
GOTERM_BP_DIRECT	GO:0030317~sperm motility	9	0.173842	CCDC39, CACNA1I, TTLL5, SLC22A16, DNAH5, NME8, ATP2B4, LRRC6, PLTP
GOTERM_BP_DIRECT	GO:0097192~extrinsic apoptotic signaling pathway in absence of ligand	5	0.1927	GSK3B, KITLG, EYA2, BAG3, BAK1
GOTERM_BP_DIRECT	GO:0097009~energy homeostasis	5	0.1927	NR4A3, PIK3CA, LEPR, OMA1, AMPD3
GOTERM_BP_DIRECT	GO:0070059~intrinsic apoptotic signaling pathway in response to endoplasmic reticulum stress	5	0.1927	GSK3B, BRSK2, APAF1, BAK1, ATF4
GOTERM_BP_DIRECT	GO:0030325~adrenal gland development	5	0.1927	SALL1, CRHR1, PBX1, WNT4, DKK3
GOTERM_BP_DIRECT	GO:0009954~proximal/distal pattern formation	5	0.1927	CHSY1, CTNNB1, GLI3, PBX1, GLI2
GOTERM_BP_DIRECT	GO:0060045~positive regulation of cardiac muscle cell proliferation	5	0.1927	BMP10, TBX20, HEY2, RBPJ, FGFR1
GOTERM_BP_DIRECT	GO:2001234~negative regulation of apoptotic signaling pathway	5	0.1927	MNT, CTH, MKL1, CTNNB1, WNT4
GOTERM_BP_DIRECT	GO:0048008~platelet-derived growth factor receptor signaling pathway	6	0.201252	NRP1, PLEKHA1, ITGB3, PDGFD, PDGFC, PTPRJ
GOTERM_BP_DIRECT	GO:0007519~skeletal muscle tissue development	6	0.201252	SVIL, EP300, METTL8, VGLL2, MEOX2, GPCPD1
GOTERM_BP_DIRECT	GO:0051258~protein polymerization	3	0.202226	FGB, FGA, FGG
GOTERM_BP_DIRECT	GO:0034116~positive regulation of heterotypic cell-cell adhesion	3	0.202226	FGB, FGA, FGG
GOTERM_BP_DIRECT	GO:0090611~ubiquitin-independent protein catabolic process via the multivesicular body sorting pathway	3	0.202226	PDCD6IP, VPS4B, CHMP4C
GOTERM_BP_DIRECT	GO:0006479~protein methylation	3	0.202226	BTG2, SNRPD3, PRMT9
GOTERM_BP_DIRECT	GO:0046755~viral budding	3	0.202226	LRSAM1, TSG101, VTA1
GOTERM_BP_DIRECT	GO:0007292~female gamete generation	3	0.202226	DIAPH2, MCM8, MSH4
GOTERM_BP_DIRECT	GO:0048733~sebaceous gland development	3	0.202226	CBX7, WNT10A, RBPJ
GOTERM_BP_DIRECT	GO:0048660~regulation of smooth muscle cell proliferation	3	0.202226	XRCC6, XRCC5, CTNNB1
GOTERM_BP_DIRECT	GO:0051900~regulation of mitochondrial depolarization	3	0.202226	PPP2R3C, LRRK2, GCLM
GOTERM_BP_DIRECT	GO:0019752~carboxylic acid metabolic process	3	0.202226	LDHB, PDXDC1, GAD2
GOTERM_BP_DIRECT	GO:0030643~cellular phosphate ion homeostasis	3	0.202226	SLC34A2, FGF23, XPR1
GOTERM_BP_DIRECT	GO:0030517~negative regulation of axon extension	3	0.202226	RTN4R, DRAXIN, RNF6
GOTERM_BP_DIRECT	GO:0003009~skeletal muscle contraction	3	0.202226	TNNC2, TNNT3, TNNI2
GOTERM_BP_DIRECT	GO:0030900~forebrain development	7	0.204448	TOP2B, DRAXIN, CCKAR, APAF1, MKL1, ATRX, LRP2
GOTERM_BP_DIRECT	GO:0042742~defense response to bacterium	7	0.204448	PLAC8, THP2, NOS2, STAB2, NR1H4, RBPJ, COCH
GOTERM_BP_DIRECT	GO:0006935~chemotaxis	7	0.204448	CYSLTR1, C3AR1, RAC2, CCR8, LSP1, CCR4, AMOT
GOTERM_BP_DIRECT	GO:0060271~cilium morphogenesis	7	0.204448	IFT52, UNC119B, IFT43, ASAP1, CEP290, CFAP20, TROVE2
GOTERM_BP_DIRECT	GO:0009887~organ morphogenesis	7	0.204448	GSK3B, THRB, PDGFC, EP300, E2F4, LHX4, CRKL
GOTERM_BP_DIRECT	GO:0090090~negative regulation of canonical Wnt signaling pathway	17	0.216489	AMER1, AMER2, DRAXIN, WNT5A, CBY1, SOX10, NKD1, GLI3, DKK2, DKK3, MAD2L2, CYLD, LATS2, SFRP2, SOSTDC1, SCYL2, WNT4
GOTERM_BP_DIRECT	GO:0007155~cell adhesion	17	0.216489	LMLN, STAB2, RPSA, AATF, THBS2, THBS1, LYVE1, KITLG, ADGRG1, IBSP, SPECC1L, SPP1, TNR, ITGA6, SUSD5, TINAG, ITGA9
GOTERM_BP_DIRECT	GO:0007179~transforming growth factor beta receptor signaling pathway	11	0.225586	ACVR1, JUN, SMAD3, ITGB5, TGFB3, ZFYVE9, ADAM9, TAB1, PTPRK, NLK, MTMR4
GOTERM_BP_DIRECT	GO:0042730~fibrinolysis	4	0.234013	FGB, FGA, TMPRSS6, FGG
GOTERM_BP_DIRECT	GO:0040037~negative regulation of fibroblast growth factor receptor signaling pathway	4	0.234013	WNT5A, SHISA2, THBS1, WNT4
GOTERM_BP_DIRECT	GO:0043277~apoptotic cell clearance	4	0.234013	TYRO3, CD36, GAS6, TGM2
GOTERM_BP_DIRECT	GO:1902236~negative regulation of endoplasmic reticulum stress-induced intrinsic apoptotic signaling pathway	4	0.234013	PTPN1, LRRK2, TXNDC12, HERPUD1
GOTERM_BP_DIRECT	GO:0043923~positive regulation by host of viral transcription	4	0.234013	JUN, ZNF639, TAF11, EP300
GOTERM_BP_DIRECT	GO:0043525~positive regulation of neuron apoptotic process	4	0.234013	EPHA7, CTNNB1, PCSK9, ATF4
GOTERM_BP_DIRECT	GO:0030100~regulation of endocytosis	4	0.234013	PTPN1, OPHN1, ABL2, CDH13
GOTERM_BP_DIRECT	GO:0045773~positive regulation of axon extension	4	0.234013	GSK3B, GOLGA4, LIMK1, RAB11A
GOTERM_BP_DIRECT	GO:0007399~nervous system development	8	0.239355	EPM2A, MBD5, SRRM4, DOK4, GLRB, ZC4H2, ACTL6A, GFRA2
GOTERM_BP_DIRECT	GO:0007368~determination of left/right symmetry	8	0.239355	ACVR1, DNAH5, ARMC4, MKS1, PCSK6, ACVR2A, PSKH1, DISP1
GOTERM_BP_DIRECT	GO:0050680~negative regulation of epithelial cell proliferation	8	0.239355	IFT52, NKX2-8, AR, SFRP2, WNT5A, STRAP, PEX2, PPARD
GOTERM_BP_DIRECT	GO:0033137~negative regulation of peptidyl-serine phosphorylation	5	0.24302	MLXIPL, RASSF2, HGF, PAQR3, BAK1
GOTERM_BP_DIRECT	GO:0007265~Ras protein signal transduction	6	0.244507	RALA, JUN, KSR1, RRAS2, KRAS, PRKD1
GOTERM_BP_DIRECT	GO:0034613~cellular protein localization	6	0.244507	CDC42, LATS2, LRRK2, WNT5A, CSNK1E, AMOT
GOTERM_BP_DIRECT	GO:0001503~ossification	6	0.244507	RASSF2, AHSG, SPP1, DMP1, TNFRSF11A, MMP9
GOTERM_BP_DIRECT	GO:0045892~negative regulation of transcription, DNA-templated	29	0.247914	TSG101, CTBP2, TSHZ3, CIPC, CREM, PDGFB, PTPRK, ELK3, DEAF1, BAHD1, TBL1X, NELFCD, BRD7, BEND5, WNT4, USP47, XRCC6, XRCC5, WNT5A, NR1D2, RUNX2, DKK3, EREG, PSMC5, SFRP2, ZNF639, DEPDC1, GAS6, MPHOSPH8
GOTERM_BP_DIRECT	GO:0043161~proteasome-mediated ubiquitin-dependent protein catabolic process	10	0.261027	CUL4A, EDEM3, PSMC5, MTA1, TBL1XR1, FAF1, BFAR, TNFAIP1, TBL1X, KLHL20
GOTERM_BP_DIRECT	GO:0007166~cell surface receptor signaling pathway	12	0.274846	GLP1R, ADGRG3, ADGRG1, CYSLTR1, VIPR2, ADGRA2, ADGRG5, ADGRG6, ADGRF5, FZD9, CD36, CRHR1
GOTERM_BP_DIRECT	GO:0006338~chromatin remodeling	8	0.275572	SUV39H2, SMARCD3, ACTR6, MYB, ATRX, ACTR8, HNF1A, TOP1
GOTERM_BP_DIRECT	GO:0008542~visual learning	8	0.275572	NPS, ITGB1, RIC8A, TANC1, DEAF1, DDHD2, KRAS, GRIN1
GOTERM_BP_DIRECT	GO:0072659~protein localization to plasma membrane	8	0.275572	BAG4, ZDHHC23, RAPGEF2, ZDHHC22, ATP1B1, PIGW, RAB11A, GPR158
GOTERM_BP_DIRECT	GO:0045665~negative regulation of neuron differentiation	8	0.275572	DISP3, EIF4ENIF1, ASPM, CTDSP1, LSM1, ZNF536, GLI3, PBX1
GOTERM_BP_DIRECT	GO:0043410~positive regulation of MAPK cascade	7	0.282884	CDC42, AR, ADRB3, KSR1, EPHA8, LIF, CTNNB1
GOTERM_BP_DIRECT	GO:0001889~liver development	7	0.282884	JUN, SMAD3, PIK3CA, HGF, PCSK9, HNF1A, WNT4
GOTERM_BP_DIRECT	GO:0001707~mesoderm formation	7	0.282884	EOMES, ACVR1, CRB1, SMAD3, NR4A3, SNAI1, WLS
GOTERM_BP_DIRECT	GO:0030216~keratinocyte differentiation	7	0.282884	YAP1, MAP2K1, LATS2, TSG101, WNT5A, ADAM9, RBPJ
GOTERM_BP_DIRECT	GO:0050714~positive regulation of protein secretion	6	0.289865	FGB, FGA, TGFB3, FGG, ADAM9, PPID
GOTERM_BP_DIRECT	GO:1903608~protein localization to cytoplasmic stress granule	3	0.291074	SSB, YBX1, DCP1A
GOTERM_BP_DIRECT	GO:0090091~positive regulation of extracellular matrix disassembly	3	0.291074	CARMIL2, CLASP1, DDR2
GOTERM_BP_DIRECT	GO:0043488~regulation of mRNA stability	3	0.291074	PCID2, RNASEL, HNRNPD
GOTERM_BP_DIRECT	GO:0050913~sensory perception of bitter taste	3	0.291074	GNAT3, ITPR3, PLCB2
GOTERM_BP_DIRECT	GO:0032967~positive regulation of collagen biosynthetic process	3	0.291074	TGFB3, SUCO, WNT4
GOTERM_BP_DIRECT	GO:0048599~oocyte development	3	0.291074	CTNNB1, INHBB, WNT4
GOTERM_BP_DIRECT	GO:0009607~response to biotic stimulus	3	0.291074	IFITM10, SYNDIG1L, IFITM5
GOTERM_BP_DIRECT	GO:0045141~meiotic telomere clustering	3	0.291074	MEI1, TERF1, MLH1
GOTERM_BP_DIRECT	GO:1902188~positive regulation of viral release from host cell	3	0.291074	TSG101, VPS4B, CHMP4C
GOTERM_BP_DIRECT	GO:0008015~blood circulation	3	0.291074	TBX20, E2F4, F5
GOTERM_BP_DIRECT	GO:2000052~positive regulation of non-canonical Wnt signaling pathway	3	0.291074	WNT5A, RSPO3, CSNK1E
GOTERM_BP_DIRECT	GO:0043623~cellular protein complex assembly	3	0.291074	RIC3, TRAF2, CCL26
GOTERM_BP_DIRECT	GO:2000001~regulation of DNA damage checkpoint	3	0.291074	CUL4A, FEM1B, CRY1
GOTERM_BP_DIRECT	GO:0030194~positive regulation of blood coagulation	3	0.291074	ENPP4, HPSE, CD36
GOTERM_BP_DIRECT	GO:0003215~cardiac right ventricle morphogenesis	3	0.291074	SEMA3C, TBX20, HEY2
GOTERM_BP_DIRECT	GO:0035641~locomotory exploration behavior	3	0.291074	LRRK2, SLC4A10, TNR
GOTERM_BP_DIRECT	GO:0060548~negative regulation of cell death	5	0.295785	DUS2, VPS4B, AGR2, PARP16, PRKD1
GOTERM_BP_DIRECT	GO:0043491~protein kinase B signaling	5	0.295785	PIK3CA, TYRO3, GAS6, PIK3C2B, CCL26
GOTERM_BP_DIRECT	GO:0050766~positive regulation of phagocytosis	5	0.295785	TUB, BCR, AHSG, SLC11A1, GAS6
GOTERM_BP_DIRECT	GO:0048812~neuron projection morphogenesis	5	0.295785	WEE1, ANKRD27, LRRK2, ZNF335, NGF
GOTERM_BP_DIRECT	GO:0007389~pattern specification process	4	0.298641	ZEB1, MFNG, ALX3, SOSTDC1
GOTERM_BP_DIRECT	GO:0008299~isoprenoid biosynthetic process	4	0.298641	MVK, PDSS1, HMGCS2, ISPD
GOTERM_BP_DIRECT	GO:0008306~associative learning	4	0.298641	BTG2, TNR, CLN8, NPTX2
GOTERM_BP_DIRECT	GO:0043536~positive regulation of blood vessel endothelial cell migration	4	0.298641	PDGFB, PLCG1, PRKD1, THBS1
GOTERM_BP_DIRECT	GO:0003382~epithelial cell morphogenesis	4	0.298641	AR, CLDN3, VSIG1, DACT2
GOTERM_BP_DIRECT	GO:0009948~anterior/posterior axis specification	4	0.298641	HEY2, CTNNB1, RNF2, WLS
GOTERM_BP_DIRECT	GO:0045596~negative regulation of cell differentiation	4	0.298641	ITGB1, KRAS, RBPJ, WNT4
GOTERM_BP_DIRECT	GO:0016579~protein deubiquitination	8	0.313051	USP24, USP37, USP48, USP42, USP44, USP12, JOSD1, UCHL5
GOTERM_BP_DIRECT	GO:0001933~negative regulation of protein phosphorylation	8	0.313051	PRNP, PARD6A, CTDSP1, LRRK2, CD109, FAM129A, STK39, PLPP3
GOTERM_BP_DIRECT	GO:0007596~blood coagulation	8	0.313051	P2RY8, F7, F10, PROZ, HPS5, GAS6, F3, F5
GOTERM_BP_DIRECT	GO:2001237~negative regulation of extrinsic apoptotic signaling pathway	7	0.324328	YAP1, ACVR1, NRP1, AR, ITGA6, GCLM, SH3RF1
GOTERM_BP_DIRECT	GO:0021766~hippocampus development	7	0.324328	GSK3B, ZEB2, NR4A3, KCNA1, DCX, GLI3, PAFAH1B1
GOTERM_BP_DIRECT	GO:0070527~platelet aggregation	6	0.336514	FGB, FGA, ITGB3, FGG, TYRO3, MYH9
GOTERM_BP_DIRECT	GO:0042149~cellular response to glucose starvation	6	0.336514	MTMR3, TBL2, PRKAA2, SLC2A1, BHLHA15, ATF4
GOTERM_BP_DIRECT	GO:0043547~positive regulation of GTPase activity	6	0.336514	RTN4R, ITGB1, GSK3B, ITGA6, PKP4, WNT4
GOTERM_BP_DIRECT	GO:0018105~peptidyl-serine phosphorylation	14	0.337145	GSK3B, BRSK2, LRRK2, DCLK3, PDGFB, STK39, LMTK2, PRKX, CSNK1E, UHMK1, MKNK1, TLK2, PRKD1, GAS6
GOTERM_BP_DIRECT	GO:0006302~double-strand break repair	9	0.337768	MAD2L2, MTA1, DCLRE1C, DTX3L, PARP1, ACTR5, FAM175A, RNF8, BAZ1B
GOTERM_BP_DIRECT	GO:0008284~positive regulation of cell proliferation	28	0.341969	YAP1, ITGB1, HDAC2, ASH2L, CRKL, PKHD1, PRDX3, PLAC8, TIAL1, RAC2, RPRD1B, PROK1, TIPIN, ST8SIA1, LIF, RUNX2, PGF, PBX1, CUL4A, AR, MLXIPL, SFRP2, BAMBI, RARB, KRAS, EAPP, CACUL1, HMX2
GOTERM_BP_DIRECT	GO:0042254~ribosome biogenesis	5	0.34973	RRN3, NVL, SNU13, NAF1, AATF
GOTERM_BP_DIRECT	GO:0048706~embryonic skeletal system development	5	0.34973	DEAF1, WNT5A, MKS1, ACVR2A, PBX1
GOTERM_BP_DIRECT	GO:0048536~spleen development	5	0.34973	CTC1, PCID2, PPP2R3C, TET2, PBX1
GOTERM_BP_DIRECT	GO:0030073~insulin secretion	5	0.34973	MC4R, PTPRN, HNF1B, HNF1A, MAFA
GOTERM_BP_DIRECT	GO:0045739~positive regulation of DNA repair	5	0.34973	TIGAR, PCNA, CEBPG, FAM175A, RNF8
GOTERM_BP_DIRECT	GO:0007165~signal transduction	30	0.358906	TENM1, PDE1C, PDE3B, RASAL2, ARR3, RASSF2, OPHN1, SH3BP1, ARHGAP40, AKT3, RHPN1, FGB, FGA, ANKDD1A, PRKAB2, STARD8, FGG, RASSF8, RASSF9, SLC39A12, UNC5D, RANGAP1, ARHGAP25, ARHGAP24, TNFRSF1A, SIGIRR, ANGPTL3, GNB4, SPARCL1, TLR5
GOTERM_BP_DIRECT	GO:0000723~telomere maintenance	4	0.363985	XRCC6, DCLRE1C, ERCC4, XRCC5
GOTERM_BP_DIRECT	GO:0006611~protein export from nucleus	4	0.363985	GSK3B, AHCYL1, STRADA, NUTF2
GOTERM_BP_DIRECT	GO:0030901~midbrain development	4	0.363985	RFX4, UCHL5, FGFR1, WLS
GOTERM_BP_DIRECT	GO:0006950~response to stress	4	0.363985	GLP1R, HSP90AB1, AHSA1, OMA1
GOTERM_BP_DIRECT	GO:0001954~positive regulation of cell-matrix adhesion	4	0.363985	GSK3B, ITGB3, CDH13, CD36
GOTERM_BP_DIRECT	GO:0071364~cellular response to epidermal growth factor stimulus	4	0.363985	EEF1A1, VIL1, BAG4, PLCG1
GOTERM_BP_DIRECT	GO:1901215~negative regulation of neuron death	4	0.363985	TIGAR, LRRK2, CTNNB1, BTBD10
GOTERM_BP_DIRECT	GO:0021983~pituitary gland development	4	0.363985	SALL1, RBPJ, TBX19, GLI2
GOTERM_BP_DIRECT	GO:0042472~inner ear morphogenesis	7	0.366507	BCR, ALDH1A3, HMX3, MAFB, EPHB2, HMX2, FGFR1
GOTERM_BP_DIRECT	GO:0031639~plasminogen activation	3	0.37841	FGB, FGA, FGG
GOTERM_BP_DIRECT	GO:0006661~phosphatidylinositol biosynthetic process	3	0.37841	CDS1, SH3YL1, PLCG2
GOTERM_BP_DIRECT	GO:0032099~negative regulation of appetite	3	0.37841	LEPR, GCG, SPX
GOTERM_BP_DIRECT	GO:0090136~epithelial cell-cell adhesion	3	0.37841	CDC42, ITGB5, KIFC3
GOTERM_BP_DIRECT	GO:0010614~negative regulation of cardiac muscle hypertrophy	3	0.37841	GSK3B, BMP10, RGS2
GOTERM_BP_DIRECT	GO:0060586~multicellular organismal iron ion homeostasis	3	0.37841	SLC11A1, RHAG, BTBD9
GOTERM_BP_DIRECT	GO:0030902~hindbrain development	3	0.37841	CTNNB1, HNF1B, WLS
GOTERM_BP_DIRECT	GO:0050909~sensory perception of taste	3	0.37841	P2RX2, CD36, TRPM5
GOTERM_BP_DIRECT	GO:0050848~regulation of calcium-mediated signaling	3	0.37841	GPR143, LRRK2, SELENOK
GOTERM_BP_DIRECT	GO:0050775~positive regulation of dendrite morphogenesis	3	0.37841	ANKRD27, VAMP7, OBSL1
GOTERM_BP_DIRECT	GO:0050678~regulation of epithelial cell proliferation	3	0.37841	SMAD3, TACSTD2, SERPINB5
GOTERM_BP_DIRECT	GO:0032924~activin receptor signaling pathway	3	0.37841	BMP10, INHBB, INHBA
GOTERM_BP_DIRECT	GO:0007009~plasma membrane organization	3	0.37841	CRB1, BAIAP2L2, BAIAP2L1
GOTERM_BP_DIRECT	GO:0032332~positive regulation of chondrocyte differentiation	3	0.37841	SMAD3, RUNX2, GLI3
GOTERM_BP_DIRECT	GO:2000678~negative regulation of transcription regulatory region DNA binding	3	0.37841	MAD2L2, HEY1, HEY2
GOTERM_BP_DIRECT	GO:0009435~NAD biosynthetic process	3	0.37841	NAPRT, NMNAT2, NADSYN1
GOTERM_BP_DIRECT	GO:0045089~positive regulation of innate immune response	3	0.37841	MMP2, COCH, EREG
GOTERM_BP_DIRECT	GO:0002024~diet induced thermogenesis	3	0.37841	CLIC5, ADRB3, OMA1
GOTERM_BP_DIRECT	GO:0051457~maintenance of protein location in nucleus	3	0.37841	ARL2BP, TAF8, SUPT7L
GOTERM_BP_DIRECT	GO:0071425~hematopoietic stem cell proliferation	3	0.37841	CTC1, SFRP2, WNT5A
GOTERM_BP_DIRECT	GO:0008209~androgen metabolic process	3	0.37841	PLEKHA1, DHRS9, ESR1
GOTERM_BP_DIRECT	GO:0046039~GTP metabolic process	3	0.37841	LRRK2, AK4, AMPD3
GOTERM_BP_DIRECT	GO:0060081~membrane hyperpolarization	3	0.37841	KCNQ3, CACNG2, SLC26A3
GOTERM_BP_DIRECT	GO:0045737~positive regulation of cyclin-dependent protein serine/threonine kinase activity	3	0.37841	PSMD10, CCND2, PDGFB
GOTERM_BP_DIRECT	GO:0035307~positive regulation of protein dephosphorylation	3	0.37841	PPP1R16B, CNEP1R1, SPPL3
GOTERM_BP_DIRECT	GO:0043154~negative regulation of cysteine-type endopeptidase activity involved in apoptotic process	6	0.38368	USP47, SFRP2, HGF, MKL1, THBS1, SH3RF1
GOTERM_BP_DIRECT	GO:0031647~regulation of protein stability	8	0.390115	CDC42, GPR26, TADA2A, CD81, ELMOD1, KRAS, PRKD1, SUGT1
GOTERM_BP_DIRECT	GO:0016525~negative regulation of angiogenesis	8	0.390115	CX3CR1, PDE3B, SEMA3E, FASLG, VASH1, THBS2, THBS1, AMOT
GOTERM_BP_DIRECT	GO:0007050~cell cycle arrest	8	0.390115	NOTCH2, MAP2K1, SMAD3, TSG101, INHBA, PKD2, THBS1, UHMK1
GOTERM_BP_DIRECT	GO:0032092~positive regulation of protein binding	10	0.392276	GSK3B, ACE, BAMBI, LRRK2, MFNG, WNT5A, EP300, GCG, SPPL3, HERPUD1
GOTERM_BP_DIRECT	GO:0000122~negative regulation of transcription from RNA polymerase II promoter	45	0.397375	PSMD10, SUV39H2, HDAC2, THRB, TMPRSS6, PTH, FASLG, TFCP2L1, YBX1, RBPJ, RNF2, GLI3, GLI2, TPR, MYB, WWC3, EPC1, EP300, SUDS3, CD36, FNIP2, ATF7IP, CBX7, SMAD3, PEX2, HNF1B, DUSP26, ESR1, DNAJC17, PIAS1, MAD2L2, ZEB2, NR4A3, TBL1XR1, PKIA, RLIM, CRY1, RARB, STRAP, CTNNB1, MDM4, MDFI, PPID, FRK, FGFR1
GOTERM_BP_DIRECT	GO:0007283~spermatogenesis	19	0.39965	HERPUD2, CRTAP, ACE, GAL3ST1, PLEKHA1, LIMK2, ATRX, CREM, TDRP, MLH1, ACVR2A, AR, ASPM, RGS2, TMEM203, HSF2, MSH4, TYRO3, PATZ1
GOTERM_BP_DIRECT	GO:0006334~nucleosome assembly	5	0.403723	SHPRH, HP1BP3, SPTY2D1, GCAT, NAP1L4
GOTERM_BP_DIRECT	GO:0006936~muscle contraction	5	0.403723	CALD1, NDUFS6, STAC, TBX20, MYOM2
GOTERM_BP_DIRECT	GO:0030514~negative regulation of BMP signaling pathway	7	0.408892	SFRP2, BMPER, TMPRSS6, WNT5A, HTRA1, SOSTDC1, CHRDL1
GOTERM_BP_DIRECT	GO:0006357~regulation of transcription from RNA polymerase II promoter	12	0.422799	DDX17, SMARCAL1, TADA2A, DEAF1, CTDSP1, GLO1, TTC21B, ZNF704, IGHMBP2, ATP2B4, EPC2, BRD7
GOTERM_BP_DIRECT	GO:0035264~multicellular organism growth	12	0.422799	CDC42, CTC1, AR, SLC12A5, PLEKHA1, SLITRK1, NDUFS6, ETNK2, TBL1XR1, ATRX, SLC4A10, RARB
GOTERM_BP_DIRECT	GO:0006979~response to oxidative stress	10	0.426023	PRNP, GPX2, NDUFS8, ERCC3, NAPRT, ETFDH, GPX7, HNF1A, GCLM, PTGS2
GOTERM_BP_DIRECT	GO:0045921~positive regulation of exocytosis	4	0.428217	FGB, FGA, FGG, CLASP1
GOTERM_BP_DIRECT	GO:0007346~regulation of mitotic cell cycle	4	0.428217	CYLD, PIM3, FBXO5, AATF
GOTERM_BP_DIRECT	GO:0043044~ATP-dependent chromatin remodeling	4	0.428217	SMARCD2, HDAC2, ACTL6A, SMARCA1
GOTERM_BP_DIRECT	GO:0032331~negative regulation of chondrocyte differentiation	4	0.428217	CHADL, RARB, CTNNB1, GLI2
GOTERM_BP_DIRECT	GO:0045190~isotype switching	4	0.428217	EXO1, SWAP70, MLH1, BATF
GOTERM_BP_DIRECT	GO:0035329~hippo signaling	4	0.428217	YAP1, LATS2, TEAD1, AMOT
GOTERM_BP_DIRECT	GO:0032088~negative regulation of NF-kappaB transcription factor activity	8	0.428894	PKHD1, PSMD10, NFKBIA, CYLD, UFL1, RWDD3, OTULIN, NR1H4
GOTERM_BP_DIRECT	GO:0001934~positive regulation of protein phosphorylation	8	0.428894	EPHA7, MOB2, HGF, FAM129A, LEPR, KRAS, MMP9, PROM2
GOTERM_BP_DIRECT	GO:0001756~somitogenesis	8	0.428894	ZEB2, SMAD3, SEMA3C, ABI1, PCDH8, WNT5A, EP300, RBPJ
GOTERM_BP_DIRECT	GO:0006461~protein complex assembly	6	0.430662	PARD6B, SLC2A1, MDM4, LAMC1, PPID, ATPAF1
GOTERM_BP_DIRECT	GO:0034644~cellular response to UV	6	0.430662	USP47, PCNA, ERCC4, EP300, BAK1, PTPRK
GOTERM_BP_DIRECT	GO:0042127~regulation of cell proliferation	11	0.440349	NFKBIA, GUCY2C, NOS2, HP1BP3, PLA2G4A, E2F4, PTGS2, INHA, PKD2, TBX19, PIAS1
GOTERM_BP_DIRECT	GO:0007067~mitotic nuclear division	7	0.450993	WEE1, LATS2, TADA2A, FBXW5, NUF2, SKA3, PAFAH1B1
GOTERM_BP_DIRECT	GO:0043966~histone H3 acetylation	7	0.450993	DR1, BRD1, MYOD1, POLE3, MBIP, TADA1, SUPT7L
GOTERM_BP_DIRECT	GO:0001764~neuron migration	12	0.453024	TOP2B, ASPM, CCKAR, TBX20, MKL1, DCX, CTNNB1, CCK, GAS6, CCR4, PAFAH1B1, SDCCAG8
GOTERM_BP_DIRECT	GO:0043406~positive regulation of MAP kinase activity	5	0.456794	TENM1, KITLG, PDGFB, TPD52L1, FGFR1
GOTERM_BP_DIRECT	GO:0007049~cell cycle	5	0.456794	CCND2, SENP5, LIN9, LIN52, SEPT3
GOTERM_BP_DIRECT	GO:0048589~developmental growth	5	0.456794	ASPM, SMAD3, SOX10, GLI3, GLI2
GOTERM_BP_DIRECT	GO:0001755~neural crest cell migration	5	0.456794	ACVR1, ZEB2, KITLG, SEMA3C, SOX10
GOTERM_BP_DIRECT	GO:0043967~histone H4 acetylation	5	0.456794	TRRAP, MYOD1, ACTL6A, EPC1, EP300
GOTERM_BP_DIRECT	GO:0035987~endodermal cell differentiation	5	0.456794	ITGB5, MMP2, LAMB1, INHBA, MMP9
GOTERM_BP_DIRECT	GO:0050728~negative regulation of inflammatory response	10	0.459638	BCR, MVK, SMAD3, ADORA2A, HGF, OTULIN, NR1H4, TYRO3, WFDC1, AOAH
GOTERM_BP_DIRECT	GO:0001666~response to hypoxia	10	0.459638	EDNRA, CLDN3, SMAD3, NOS2, P2RX2, TGFB3, MMP2, EP300, ITPR2, SOD3
GOTERM_BP_DIRECT	GO:0045907~positive regulation of vasoconstriction	3	0.460822	FGB, FGA, FGG
GOTERM_BP_DIRECT	GO:0006672~ceramide metabolic process	3	0.460822	PLA2G15, CERK, ORMDL2
GOTERM_BP_DIRECT	GO:0048240~sperm capacitation	3	0.460822	SEPT4, DLD, SLC26A3
GOTERM_BP_DIRECT	GO:0031589~cell-substrate adhesion	3	0.460822	PRKX, GAS6, PPARD
GOTERM_BP_DIRECT	GO:0046849~bone remodeling	3	0.460822	NOTCH2, TPH1, RASSF2
GOTERM_BP_DIRECT	GO:0046827~positive regulation of protein export from nucleus	3	0.460822	GSK3B, XPO4, GAS6
GOTERM_BP_DIRECT	GO:0006303~double-strand break repair via nonhomologous end joining	3	0.460822	XRCC6, XRCC5, MLH1
GOTERM_BP_DIRECT	GO:0050730~regulation of peptidyl-tyrosine phosphorylation	3	0.460822	EPHA7, PDGFD, PDGFC
GOTERM_BP_DIRECT	GO:0070509~calcium ion import	3	0.460822	CACNA1I, CACNB2, CACNA1D
GOTERM_BP_DIRECT	GO:0097352~autophagosome maturation	3	0.460822	SNAPIN, STX17, TECPR1
GOTERM_BP_DIRECT	GO:0048566~embryonic digestive tract development	3	0.460822	SALL1, RARB, GLI2
GOTERM_BP_DIRECT	GO:2000772~regulation of cellular senescence	3	0.460822	RSL1D1, NUAK1, VASH1
GOTERM_BP_DIRECT	GO:0019933~cAMP-mediated signaling	3	0.460822	GLP1R, KSR1, RAPGEF2
GOTERM_BP_DIRECT	GO:0034614~cellular response to reactive oxygen species	3	0.460822	PRDX3, NME8, PTPRK
GOTERM_BP_DIRECT	GO:0043616~keratinocyte proliferation	3	0.460822	CDH13, PPARD, EREG
GOTERM_BP_DIRECT	GO:0036158~outer dynein arm assembly	3	0.460822	DNAH5, ARMC4, LRRC6
GOTERM_BP_DIRECT	GO:0060445~branching involved in salivary gland morphogenesis	3	0.460822	ESRP2, FGFR1, TGM2
GOTERM_BP_DIRECT	GO:0030099~myeloid cell differentiation	3	0.460822	PRDX3, TET2, PRKX
GOTERM_BP_DIRECT	GO:0003148~outflow tract septum morphogenesis	3	0.460822	TBX20, RARB, PARVA
GOTERM_BP_DIRECT	GO:0045744~negative regulation of G-protein coupled receptor protein signaling pathway	3	0.460822	RGS2, CRY1, CCL26
GOTERM_BP_DIRECT	GO:0010976~positive regulation of neuron projection development	8	0.467343	TMEM30A, MOB2, WNT5A, STMN2, ABL2, PRKD1, FAM150B, FGFR1
GOTERM_BP_DIRECT	GO:0007264~small GTPase mediated signal transduction	31	0.47415	RERGL, BCAR3, RASL12, LRRK2, LRRK1, CHM, ARHGAP18, ARHGAP5, RAB22A, RERG, CDC42, ARL5B, RASGEF1B, NKIRAS1, RAB23, RAC2, RALGPS2, RAB39A, RAB39B, AMPD1, RAB11A, RAB32, MRAS, DAB1, RAB36, RAB18, RABL3, IFT27, KRAS, RGL1, RABL6
GOTERM_BP_DIRECT	GO:0048469~cell maturation	6	0.476842	CTNNB1, REN, BHLHA15, SOX10, RUNX2, FGFR1
GOTERM_BP_DIRECT	GO:0000920~cell separation after cytokinesis	4	0.48995	PDCD6IP, VPS4B, CHMP4C, MITD1
GOTERM_BP_DIRECT	GO:0007052~mitotic spindle organization	4	0.48995	STIL, SBDS, CLASP1, SPC25
GOTERM_BP_DIRECT	GO:0043627~response to estrogen	4	0.48995	SLC34A2, EP300, ASH2L, TBL1X
GOTERM_BP_DIRECT	GO:0051056~regulation of small GTPase mediated signal transduction	4	0.48995	RAP1GAP2, ARHGAP18, RAP1GAP, AMOT
GOTERM_BP_DIRECT	GO:0043507~positive regulation of JUN kinase activity	4	0.48995	ZEB2, TRAF2, TNFRSF11A, SASH1
GOTERM_BP_DIRECT	GO:0060349~bone morphogenesis	4	0.48995	SFRP2, CHSY1, IFITM5, PAPPA2
GOTERM_BP_DIRECT	GO:0030177~positive regulation of Wnt signaling pathway	4	0.48995	ZRANB1, ZEB2, SALL1, TLR2
GOTERM_BP_DIRECT	GO:0030324~lung development	7	0.492375	NKX2-8, CCDC39, WNT5A, EP300, TAB1, GLI3, GLI2
GOTERM_BP_DIRECT	GO:0051092~positive regulation of NF-kappaB transcription factor activity	13	0.49299	EDA, RNF25, WNT5A, TRAF2, TRAPPC9, TNFRSF11A, PRDX3, AR, PSMA6, CTH, UBE2V1, PRKD1, TLR2
GOTERM_BP_DIRECT	GO:0045893~positive regulation of transcription, DNA-templated	30	0.504257	BMP10, SMARCD3, RRN3, MYRF, RNF6, NPAT, WNT6, SFR1, DEAF1, TNNI2, BRD7, CEP290, FGF23, WNT4, YWHAH, ATF7IP, MAP3K2, MAP2K1, PCID2, TGFB3, TFEB, NR1D2, HNF1A, MAD2L2, BAMBI, SNAI1, TAF8, WAC, ZNF711, PPARD
GOTERM_BP_DIRECT	GO:0051865~protein autoubiquitination	8	0.505136	LRSAM1, RNF11, RNF8, RNF208, BFAR, TRAF2, RNF141, RNF185
GOTERM_BP_DIRECT	GO:0043407~negative regulation of MAP kinase activity	5	0.508157	PTPN1, RGS2, PAQR3, STK38, PTPRJ
GOTERM_BP_DIRECT	GO:0048813~dendrite morphogenesis	5	0.508157	ITGB1, ABI1, ELAVL4, DCX, TMEM106B
GOTERM_BP_DIRECT	GO:0001974~blood vessel remodeling	5	0.508157	SEMA3C, LIF, RSPO3, BAK1, RBPJ
GOTERM_BP_DIRECT	GO:0045746~negative regulation of Notch signaling pathway	5	0.508157	NFKBIA, HEY1, HEY2, C24H8ORF4, BEND6
GOTERM_BP_DIRECT	GO:0070374~positive regulation of ERK1 and ERK2 cascade	15	0.51041	FGB, FGA, NRP1, MAP2K1, JUN, FGG, PDGFB, GCG, NPNT, BMPER, RAPGEF2, CD36, FAM150B, GAS6, FGF23
GOTERM_BP_DIRECT	GO:0006974~cellular response to DNA damage stimulus	12	0.512707	YAP1, CTC1, SHPRH, BTG2, TIGAR, RNF169, TLK2, NFATC2, ASH2L, AATF, ALKBH8, ZBTB40
GOTERM_BP_DIRECT	GO:0050852~T cell receptor signaling pathway	6	0.521699	DENND1B, PTPRC, PLCG2, THEMIS, PLCG1, SPPL3
GOTERM_BP_DIRECT	GO:0043588~skin development	6	0.521699	EDA, ABCB6, DACT2, CTNNB1, ITGA6, AARS
GOTERM_BP_DIRECT	GO:0015031~protein transport	7	0.532662	SNX4, ATG3, TSG101, ATG4C, MYH9, ATG4A, KDELR3
GOTERM_BP_DIRECT	GO:0042110~T cell activation	3	0.536425	SMAD3, AZI2, DDOST
GOTERM_BP_DIRECT	GO:0010971~positive regulation of G2/M transition of mitotic cell cycle	3	0.536425	VPS4B, RAB11A, PBX1
GOTERM_BP_DIRECT	GO:0040029~regulation of gene expression, epigenetic	3	0.536425	MTA1, GLMN, ZNF335
GOTERM_BP_DIRECT	GO:0031290~retinal ganglion cell axon guidance	3	0.536425	NRP1, EPHA7, EPHB2
GOTERM_BP_DIRECT	GO:0006349~regulation of gene expression by genetic imprinting	3	0.536425	GSK3B, PRMT7, CTCF
GOTERM_BP_DIRECT	GO:0090280~positive regulation of calcium ion import	3	0.536425	PDGFB, GCG, ATP2C2
GOTERM_BP_DIRECT	GO:0090102~cochlea development	3	0.536425	HEY2, IFT27, PAFAH1B1
GOTERM_BP_DIRECT	GO:0033198~response to ATP	3	0.536425	P2RX6, KCNJ11, P2RX2
GOTERM_BP_DIRECT	GO:0007340~acrosome reaction	3	0.536425	GLRB, PLCD4, SYT8
GOTERM_BP_DIRECT	GO:1990126~retrograde transport, endosome to plasma membrane	3	0.536425	ANKRD27, MICALL1, VPS39
GOTERM_BP_DIRECT	GO:1900087~positive regulation of G1/S transition of mitotic cell cycle	3	0.536425	CUL4A, RDX, PLRG1
GOTERM_BP_DIRECT	GO:0009617~response to bacterium	3	0.536425	VIL1, BAIAP2L1, FUCA2
GOTERM_BP_DIRECT	GO:0045165~cell fate commitment	3	0.536425	HEY2, TBX19, WNT4
GOTERM_BP_DIRECT	GO:0002076~osteoblast development	3	0.536425	SMAD3, RUNX2, GLI2
GOTERM_BP_DIRECT	GO:0008625~extrinsic apoptotic signaling pathway via death domain receptors	3	0.536425	BAG3, FASLG, NGF
GOTERM_BP_DIRECT	GO:0007616~long-term memory	3	0.536425	ADCY8, BTBD9, GRIN1
GOTERM_BP_DIRECT	GO:0034142~toll-like receptor 4 signaling pathway	3	0.536425	NFKBIA, NR1H4, LY96
GOTERM_BP_DIRECT	GO:0043922~negative regulation by host of viral transcription	3	0.536425	JUN, ZNF639, CCL26
GOTERM_BP_DIRECT	GO:0010390~histone monoubiquitination	3	0.536425	DTX3L, UBE2E1, WAC
GOTERM_BP_DIRECT	GO:1903364~positive regulation of cellular protein catabolic process	3	0.536425	AMER1, RDX, MSN
GOTERM_BP_DIRECT	GO:0060413~atrial septum morphogenesis	3	0.536425	NOTCH2, TBX20, HEY2
GOTERM_BP_DIRECT	GO:0030500~regulation of bone mineralization	3	0.536425	ANKH, BMP2K, DDR2
GOTERM_BP_DIRECT	GO:0030111~regulation of Wnt signaling pathway	3	0.536425	HNF1B, HNF1A, PLPP3
GOTERM_BP_DIRECT	GO:0060213~positive regulation of nuclear-transcribed mRNA poly(A) tail shortening	3	0.536425	BTG2, AGO2, TNRC6B
GOTERM_BP_DIRECT	GO:0060013~righting reflex	3	0.536425	ALDH1A3, AUTS2, GLRB
GOTERM_BP_DIRECT	GO:0043524~negative regulation of neuron apoptotic process	12	0.541859	NRP1, DRAXIN, JUN, NR4A3, PIK3CA, GFRAL, TYRO3, VSTM2L, KRAS, ADNP, AARS, GRIN1
GOTERM_BP_DIRECT	GO:0061025~membrane fusion	4	0.548199	HACE1, STX17, STX1A, BET1L
GOTERM_BP_DIRECT	GO:0051603~proteolysis involved in cellular protein catabolic process	4	0.548199	DNAJC3, CAPN2, CLPX, CTSB
GOTERM_BP_DIRECT	GO:0071363~cellular response to growth factor stimulus	4	0.548199	IBSP, PDGFB, CTNNB1, GAS6
GOTERM_BP_DIRECT	GO:0007611~learning or memory	4	0.548199	GLP1R, FZD9, PAFAH1B1, LHX8
GOTERM_BP_DIRECT	GO:0030178~negative regulation of Wnt signaling pathway	4	0.548199	CSNK1E, SHISA2, NLK, MDFI
GOTERM_BP_DIRECT	GO:0007219~Notch signaling pathway	9	0.550167	CDH6, NOTCH2, PLN, HEY1, HEY2, NR1H4, NOTCH2NL, HNF1B, SUSD5
GOTERM_BP_DIRECT	GO:0030968~endoplasmic reticulum unfolded protein response	5	0.557198	TBL2, BHLHA15, ATF6, AARS, HERPUD1
GOTERM_BP_DIRECT	GO:0000165~MAPK cascade	5	0.557198	EPGN, DOK4, FGF23, MAP2K5, CCL26
GOTERM_BP_DIRECT	GO:0042752~regulation of circadian rhythm	5	0.557198	PRKAA2, HNRNPD, NR1D2, CSNK1E, DRD4
GOTERM_BP_DIRECT	GO:0030198~extracellular matrix organization	10	0.557507	CCDC80, OLFML2B, IBSP, COL4A6, TNR, DMP1, NPNT, MMP9, RXFP1, SERPINB5
GOTERM_BP_DIRECT	GO:0030036~actin cytoskeleton organization	11	0.564199	BCR, GAS2L3, OPHN1, MOB2, MKL1, ELMO1, ABL2, KRAS, WASF3, PAFAH1B1, AMOT
GOTERM_BP_DIRECT	GO:0032880~regulation of protein localization	6	0.564808	RSL1D1, UFL1, PRNP, SYCP1, SWAP70, VIP
GOTERM_BP_DIRECT	GO:0001947~heart looping	6	0.564808	IFT52, CCDC39, SMAD3, TBX20, WNT5A, PKD2
GOTERM_BP_DIRECT	GO:0009791~post-embryonic development	9	0.583272	PLEKHA1, SEMA3C, ETNK2, STK36, CCDC47, AGO2, TET2, SLC4A10, MUT
GOTERM_BP_DIRECT	GO:2000352~negative regulation of endothelial cell apoptotic process	4	0.602327	FGB, FGA, FGG, GAS6
GOTERM_BP_DIRECT	GO:0050808~synapse organization	4	0.602327	RAB39B, TNR, CTNNB1, SEMA3E
GOTERM_BP_DIRECT	GO:0000045~autophagosome assembly	4	0.602327	ATG3, RAB23, ATG9A, ATG4C
GOTERM_BP_DIRECT	GO:0048701~embryonic cranial skeleton morphogenesis	4	0.602327	TBX15, SMAD3, ALX3, RUNX2
GOTERM_BP_DIRECT	GO:0035115~embryonic forelimb morphogenesis	4	0.602327	RDH10, ALX3, CTNNB1, RUNX2
GOTERM_BP_DIRECT	GO:0045022~early endosome to late endosome transport	4	0.602327	ANKRD27, SNX16, HOOK1, LMTK2
GOTERM_BP_DIRECT	GO:0008630~intrinsic apoptotic signaling pathway in response to DNA damage	4	0.602327	BAK1, MLH1, FNIP2, CRIP1
GOTERM_BP_DIRECT	GO:0019722~calcium-mediated signaling	5	0.60347	GPRC6A, RCAN2, LRRK2, PLCG1, BHLHA15
GOTERM_BP_DIRECT	GO:0030501~positive regulation of bone mineralization	5	0.60347	ACVR1, TGFB3, PTH, ACVR2A, WNT4
GOTERM_BP_DIRECT	GO:0010212~response to ionizing radiation	5	0.60347	MTA1, DCLRE1C, RFWD2, FAM175A, RNF8
GOTERM_BP_DIRECT	GO:0009749~response to glucose	5	0.60347	HNF1B, HNF1A, MAFA, GLUL, THBS1
GOTERM_BP_DIRECT	GO:0006644~phospholipid metabolic process	3	0.604364	PCSK9, PLPP3, CLN8
GOTERM_BP_DIRECT	GO:0061028~establishment of endothelial barrier	3	0.604364	PPP1R16B, RDX, MSN
GOTERM_BP_DIRECT	GO:0010592~positive regulation of lamellipodium assembly	3	0.604364	CARMIL2, ARPC2, RAC2
GOTERM_BP_DIRECT	GO:0031054~pre-miRNA processing	3	0.604364	LIN28B, AGO2, DROSHA
GOTERM_BP_DIRECT	GO:0050860~negative regulation of T cell receptor signaling pathway	3	0.604364	PRNP, ELF1, PTPRJ
GOTERM_BP_DIRECT	GO:0000278~mitotic cell cycle	3	0.604364	TFDP1, AZI2, RNF2
GOTERM_BP_DIRECT	GO:0048872~homeostasis of number of cells	3	0.604364	RASSF2, RRN3, CCR4
GOTERM_BP_DIRECT	GO:0006909~phagocytosis	3	0.604364	EIF2AK1, SLC11A1, LEPR
GOTERM_BP_DIRECT	GO:0006898~receptor-mediated endocytosis	3	0.604364	MICALL1, LRP2, PLA2R1
GOTERM_BP_DIRECT	GO:0048546~digestive tract morphogenesis	3	0.604364	SFRP2, AGR2, SOX10
GOTERM_BP_DIRECT	GO:0051571~positive regulation of histone H3-K4 methylation	3	0.604364	AUTS2, MYB, GCG
GOTERM_BP_DIRECT	GO:0008585~female gonad development	3	0.604364	LHX9, WNT4, LHX8
GOTERM_BP_DIRECT	GO:1901673~regulation of mitotic spindle assembly	3	0.604364	VPS4B, TPR, CHMP4C
GOTERM_BP_DIRECT	GO:0008053~mitochondrial fusion	3	0.604364	MFN1, BAK1, GDAP1
GOTERM_BP_DIRECT	GO:0071346~cellular response to interferon-gamma	3	0.604364	NOS2, WNT5A, CCL26
GOTERM_BP_DIRECT	GO:0007517~muscle organ development	3	0.604364	FXR1, MYOD1, ETV1
GOTERM_BP_DIRECT	GO:0018149~peptide cross-linking	3	0.604364	TGM4, THBS1, TGM2
GOTERM_BP_DIRECT	GO:0030330~DNA damage response, signal transduction by p53 class mediator	3	0.604364	ATRX, MDM4, BATF
GOTERM_BP_DIRECT	GO:0045840~positive regulation of mitotic nuclear division	3	0.604364	EPGN, PDGFB, EREG
GOTERM_BP_DIRECT	GO:0045671~negative regulation of osteoclast differentiation	3	0.604364	MAFB, CTNNB1, TOB2
GOTERM_BP_DIRECT	GO:0000082~G1/S transition of mitotic cell cycle	6	0.605839	ITGB1, ACVR1, LATS2, INHBA, CACUL1, POLE
GOTERM_BP_DIRECT	GO:0070373~negative regulation of ERK1 and ERK2 cascade	6	0.605839	PTPN1, LMO3, LIF, TIMP3, DUSP26, DUSP6
GOTERM_BP_DIRECT	GO:0048538~thymus development	6	0.605839	CTC1, MAP2K1, MAFB, CTNNB1, PBX1, CRKL
GOTERM_BP_DIRECT	GO:0008217~regulation of blood pressure	6	0.605839	GUCY1A3, EDNRA, NPY1R, STK39, AGTRAP, PTGS2
GOTERM_BP_DIRECT	GO:0007186~G-protein coupled receptor signaling pathway	7	0.608751	RGS18, RGS16, GNAS, RAC2, BHLHA15, RGS7, CCL26
GOTERM_BP_DIRECT	GO:0031175~neuron projection development	8	0.611911	BTG2, MKL1, MICALL1, RAPGEF2, LAMB1, PHGDH, RAB11A, UHMK1
GOTERM_BP_DIRECT	GO:0050731~positive regulation of peptidyl-tyrosine phosphorylation	8	0.611911	NRP1, PRNP, KITLG, CD81, HGF, LRRK1, CD36, PLPP3
GOTERM_BP_DIRECT	GO:0007018~microtubule-based movement	8	0.611911	DYNC1I2, KIF5C, DNAH5, KIF4A, KIF25, KIF21A, KIFC3, KIF15
GOTERM_BP_DIRECT	GO:0071456~cellular response to hypoxia	8	0.611911	SUV39H2, BNIP3L, TIGAR, TBL2, HP1BP3, MDM4, PTGS2, PPARD
GOTERM_BP_DIRECT	GO:0008360~regulation of cell shape	10	0.618476	VIL1, BAMBI, RDX, MYH9, ARHGAP18, MSN, SEMA3E, BRWD3, COCH, WASF3
GOTERM_BP_DIRECT	GO:0006412~translation	20	0.629206	RPL4, RPL5, RPL3, RPS7, MRPS14, RPL12, MRPS23, IGHMBP2, MRPL14, RPSA, RPL10A, MRPL57, MRPL32, MRPL21, MRPS18C, MRPL33, RPL27A, RPL37A, RPL15, RPS13
GOTERM_BP_DIRECT	GO:0070936~protein K48-linked ubiquitination	7	0.644103	HACE1, UBE2E1, RNF8, RNF6, BFAR, MARCH6, RNF152
GOTERM_BP_DIRECT	GO:0030819~positive regulation of cAMP biosynthetic process	5	0.646672	MC4R, ADORA2A, PTH, GCG, VIP
GOTERM_BP_DIRECT	GO:1901998~toxin transport	5	0.646672	NRP1, GGA1, SCFD1, CCT5, DNAJC17
GOTERM_BP_DIRECT	GO:0042391~regulation of membrane potential	4	0.651978	GLRB, KCNJ11, ASIC2, DLD
GOTERM_BP_DIRECT	GO:0010506~regulation of autophagy	4	0.651978	USP13, MTMR8, ABL2, FBXL2
GOTERM_BP_DIRECT	GO:0070534~protein K63-linked ubiquitination	4	0.651978	BFAR, TRAF2, UBE2V1, RNF152
GOTERM_BP_DIRECT	GO:1900026~positive regulation of substrate adhesion-dependent cell spreading	4	0.651978	CDC42, ARPC2, ITGB3, OLFM4
GOTERM_BP_DIRECT	GO:0034605~cellular response to heat	4	0.651978	ARPP21, STAC, ST8SIA1, C24H8ORF4
GOTERM_BP_DIRECT	GO:0008277~regulation of G-protein coupled receptor protein signaling pathway	4	0.651978	RGS18, RIC8B, RGS1, GPR158
GOTERM_BP_DIRECT	GO:0001657~ureteric bud development	4	0.651978	SMAD3, BMPER, RARB, FGFR1
GOTERM_BP_DIRECT	GO:0045785~positive regulation of cell adhesion	4	0.651978	ADGRG1, BAG4, DUSP26, TGM2
GOTERM_BP_DIRECT	GO:0006355~regulation of transcription, DNA-templated	29	0.656416	USP13, NOTCH2, HMX3, L3MBTL2, PRDM4, HP1BP3, NOTCH2NL, YBX1, SPTY2D1, NLK, MYB, ALX3, LRRFIP2, BRF2, MTERF2, EYA2, ACTR5, NCOA3, SOX13, LIN28B, CSDC2, MYOD1, CSDE1, LHX4, MKX, RNF141, HMX2, LHX9, VSX2
GOTERM_BP_DIRECT	GO:0043065~positive regulation of apoptotic process	17	0.661828	ITGB1, BNIP3L, CSRNP3, DUSP6, GRIN1, ALDH1A3, RASSF2, SFRP2, ERCC3, RARB, BMF, ITGA6, BAK1, SUDS3, PPID, CTNNBL1, TGM2
GOTERM_BP_DIRECT	GO:0051260~protein homooligomerization	18	0.664078	KCNG1, PRNP, SPTBN5, KCNA1, KCNA2, KCNC4, IGHMBP2, TNFAIP1, KCNA6, OLFM4, ALAD, P2RX6, EHD4, RAD51, CLDN3, P2RX2, KCTD10, KCNA10
GOTERM_BP_DIRECT	GO:0006614~SRP-dependent cotranslational protein targeting to membrane	3	0.664459	SRP54, SRP14, SRP9
GOTERM_BP_DIRECT	GO:0042346~positive regulation of NF-kappaB import into nucleus	3	0.664459	EDA, C24H8ORF4, TLR2
GOTERM_BP_DIRECT	GO:0061098~positive regulation of protein tyrosine kinase activity	3	0.664459	PTPN1, ACE, PDGFB
GOTERM_BP_DIRECT	GO:0010824~regulation of centrosome duplication	3	0.664459	PKHD1, PDCD6IP, CHMP4C
GOTERM_BP_DIRECT	GO:0070536~protein K63-linked deubiquitination	3	0.664459	USP13, ZRANB1, FAM175B
GOTERM_BP_DIRECT	GO:0048754~branching morphogenesis of an epithelial tube	3	0.664459	MKS1, HNF1B, GLI2
GOTERM_BP_DIRECT	GO:0048704~embryonic skeletal system morphogenesis	3	0.664459	ZEB1, MDFI, GLI3
GOTERM_BP_DIRECT	GO:0048661~positive regulation of smooth muscle cell proliferation	3	0.664459	NR4A3, CDH13, CCL26
GOTERM_BP_DIRECT	GO:0002092~positive regulation of receptor internalization	3	0.664459	PLCG2, PCSK9, SCYL2
GOTERM_BP_DIRECT	GO:0002063~chondrocyte development	3	0.664459	SFRP2, CHSY1, RUNX2
GOTERM_BP_DIRECT	GO:0034389~lipid particle organization	3	0.664459	DDHD2, RAB18, PPID
GOTERM_BP_DIRECT	GO:0071392~cellular response to estradiol stimulus	3	0.664459	MYOD1, NCOA3, ESR1
GOTERM_BP_DIRECT	GO:0043968~histone H2A acetylation	3	0.664459	TRRAP, ACTL6A, EPC1
GOTERM_BP_DIRECT	GO:0035855~megakaryocyte development	3	0.664459	ABI1, EP300, PIP4K2A
GOTERM_BP_DIRECT	GO:0072661~protein targeting to plasma membrane	3	0.664459	PACS2, ATP2C2, GAS6
GOTERM_BP_DIRECT	GO:0072520~seminiferous tubule development	3	0.664459	AR, ADGRG1, ATRX
GOTERM_BP_DIRECT	GO:0045765~regulation of angiogenesis	3	0.664459	ADGRA2, PROK1, HTATIP2
GOTERM_BP_DIRECT	GO:0010628~positive regulation of gene expression	19	0.666329	PRNP, SEC16B, WNT10A, EDA, ITGB3, HGF, RDX, PDCD5, MSN, NGF, ESR1, CDC42, LEPR, AGR2, DROSHA, KRAS, GAS6, VIP, TLR2
GOTERM_BP_DIRECT	GO:0006486~protein glycosylation	10	0.674783	GALNT4, FUT7, FUT9, ST8SIA1, B3GALT2, B3GNT5, GALNT18, B3GALT1, ST3GAL6, ST3GAL1
GOTERM_BP_DIRECT	GO:0009952~anterior/posterior pattern specification	8	0.675666	ARC, BTG2, HNF1B, GLI3, ACVR2A, PBX1, CRKL, GLI2
GOTERM_BP_DIRECT	GO:0007229~integrin-mediated signaling pathway	7	0.677454	ITGB1, ITGB5, ITGB3, ITGA11, ITGA6, ITGB6, ITGA9
GOTERM_BP_DIRECT	GO:0001938~positive regulation of endothelial cell proliferation	6	0.680783	JUN, WNT5A, PDGFB, CDH13, PRKD1, F3
GOTERM_BP_DIRECT	GO:0030512~negative regulation of transforming growth factor beta receptor signaling pathway	6	0.680783	ZNF451, BAMBI, CD109, SNX25, HTRA1, STRAP
GOTERM_BP_DIRECT	GO:0030154~cell differentiation	6	0.680783	NOTCH2, SRRM4, NEUROD6, NOTCH2NL, RXFP1, PPARD
GOTERM_BP_DIRECT	GO:0016042~lipid catabolic process	5	0.686632	TBL1XR1, PNPLA4, PLCD4, PLCB2, PLA2G7
GOTERM_BP_DIRECT	GO:0030199~collagen fibril organization	5	0.686632	SFRP2, LUM, DPT, FMOD, DDR2
GOTERM_BP_DIRECT	GO:0021762~substantia nigra development	5	0.686632	CDC42, CCDC14, SUDS3, ZNF148, YWHAH
GOTERM_BP_DIRECT	GO:0031146~SCF-dependent proteasomal ubiquitin-dependent protein catabolic process	4	0.69702	FBXW5, FBXO2, FBXL2, RBX1
GOTERM_BP_DIRECT	GO:0010718~positive regulation of epithelial to mesenchymal transition	4	0.69702	SMAD3, TGFB3, BAMBI, SNAI1
GOTERM_BP_DIRECT	GO:0009411~response to UV	4	0.69702	TIPIN, USP1, REV1, TROVE2
GOTERM_BP_DIRECT	GO:2001235~positive regulation of apoptotic signaling pathway	4	0.69702	ADORA2A, APAF1, INHBB, TPD52L1
GOTERM_BP_DIRECT	GO:0045727~positive regulation of translation	4	0.69702	FAM129A, HNRNPD, UPF3A, THBS1
GOTERM_BP_DIRECT	GO:0006351~transcription, DNA-templated	26	0.697977	PHF3, THRB, SMARCD3, HNF4G, LIN9, NR2C1, ARNTL, NR3C2, HEY2, POLR2F, EPC1, EPC2, LIN52, EOMES, SMAD3, MTERF2, NCOA3, ESRRB, NR1H4, NR1D2, TBX19, TBX15, TFDP1, TBX10, RARB, PPARD
GOTERM_BP_DIRECT	GO:0006457~protein folding	12	0.699767	RIC3, ERP44, DNAJC1, HSP90AB1, FKBP15, VBP1, P3H1, FKBP9, PPIG, CCT5, PPID, AARS
GOTERM_BP_DIRECT	GO:0007411~axon guidance	10	0.700974	DRAXIN, NR4A3, SEMA3C, EPHA8, BOC, ETV1, UNC5D, ISPD, GLI3, GLI2
GOTERM_BP_DIRECT	GO:0010468~regulation of gene expression	9	0.702499	PRKAA2, PIK3CA, STAB2, PLCG2, STXBP5, PHGDH, ASIC2, ATP1B1, TOB2
GOTERM_BP_DIRECT	GO:0045454~cell redox homeostasis	9	0.702499	PRDX3, ERP44, AIFM3, NME8, TXNDC11, TXNDC12, PRDX6, DLD, TXN2
GOTERM_BP_DIRECT	GO:0007224~smoothened signaling pathway	8	0.704949	IFT52, TTC26, NSDHL, TTC21B, BOC, IFT27, TROVE2, DISP1
GOTERM_BP_DIRECT	GO:0045944~positive regulation of transcription from RNA polymerase II promoter	57	0.70729	GSK3B, THRB, CD81, ASH2L, PKD2, AATF, GLI3, SALL1, HEY2, MYB, EPC1, EOMES, MKL2, ACVR1, SLC11A1, NCOA3, WNT5A, TET2, SREBF2, ZEB1, SFRP2, TBL1XR1, RARB, CDH13, NCOA7, ITGA6, PRKD1, VGLL2, YAP1, HDAC2, RNASEL, CTBP2, PTH, TMPRSS6, CREM, ARNTL, PLAC8, RPRD1B, TBL1X, ZNF148, XRCC6, SMAD3, AUTS2, LUM, LIF, GTF2H1, INHBA, TBX19, ACVR2A, GRIN1, NFKBIA, MLXIPL, MLLT10, ERCC3, TEF, AGO2, CTNNB1
GOTERM_BP_DIRECT	GO:0032436~positive regulation of proteasomal ubiquitin-dependent protein catabolic process	6	0.714446	PSMD10, GSK3B, RFWD2, LRRK2, CSNK1E, PIAS1
GOTERM_BP_DIRECT	GO:0006289~nucleotide-excision repair	3	0.716957	NEIL2, ERCC3, GTF2H1
GOTERM_BP_DIRECT	GO:0010719~negative regulation of epithelial to mesenchymal transition	3	0.716957	MAD2L2, SFRP2, STRAP
GOTERM_BP_DIRECT	GO:0090103~cochlea morphogenesis	3	0.716957	ZEB1, WNT5A, GLI2
GOTERM_BP_DIRECT	GO:1903543~positive regulation of exosomal secretion	3	0.716957	PDCD6IP, TSG101, VPS4B
GOTERM_BP_DIRECT	GO:0050482~arachidonic acid secretion	3	0.716957	ACE, PLA2G4A, DRD4
GOTERM_BP_DIRECT	GO:0007129~synapsis	3	0.716957	MSH4, DMC1, MLH1
GOTERM_BP_DIRECT	GO:0048854~brain morphogenesis	3	0.716957	SLC4A10, ZNF335, PAFAH1B1
GOTERM_BP_DIRECT	GO:0007029~endoplasmic reticulum organization	3	0.716957	SEC16B, VAPB, CCDC47
GOTERM_BP_DIRECT	GO:0048709~oligodendrocyte differentiation	3	0.716957	TSPAN2, SOX10, GLI3
GOTERM_BP_DIRECT	GO:0032526~response to retinoic acid	3	0.716957	HSD17B2, GDAP1, GDAP2
GOTERM_BP_DIRECT	GO:0045070~positive regulation of viral genome replication	3	0.716957	VAPB, HACD3, PPID
GOTERM_BP_DIRECT	GO:0001975~response to amphetamine	3	0.716957	ADORA2A, DRD4, GRIN1
GOTERM_BP_DIRECT	GO:0008654~phospholipid biosynthetic process	3	0.716957	LPCAT1, CRLS1, PISD
GOTERM_BP_DIRECT	GO:0008361~regulation of cell size	3	0.716957	RAP1GAP2, MSN, CLN8
GOTERM_BP_DIRECT	GO:0001816~cytokine production	3	0.716957	NFATC2, PLA2R1, BATF
GOTERM_BP_DIRECT	GO:0007585~respiratory gaseous exchange	3	0.716957	EDNRA, MAFB, GRIN1
GOTERM_BP_DIRECT	GO:2000134~negative regulation of G1/S transition of mitotic cell cycle	3	0.716957	CTDSP1, BRD7, PKD2
GOTERM_BP_DIRECT	GO:0030193~regulation of blood coagulation	3	0.716957	STAB2, STXBP5, ASIC2
GOTERM_BP_DIRECT	GO:0022604~regulation of cell morphogenesis	3	0.716957	STRIP1, ZRANB1, ARC
GOTERM_BP_DIRECT	GO:0022008~neurogenesis	3	0.716957	FABP7, RARB, LEMD2
GOTERM_BP_DIRECT	GO:0045453~bone resorption	3	0.716957	LRRK1, CTNNB1, HNF1A
GOTERM_BP_DIRECT	GO:0042060~wound healing	5	0.723283	SLC11A1, FGFR1OP2, WNT5A, PPARD, ELK3
GOTERM_BP_DIRECT	GO:0018107~peptidyl-threonine phosphorylation	5	0.723283	ACVR1, GSK3B, STK39, LMTK2, NLK
GOTERM_BP_DIRECT	GO:0051898~negative regulation of protein kinase B signaling	5	0.723283	PKHD1, PHLPP1, PLEKHA1, PTPRJ, LEMD2
GOTERM_BP_DIRECT	GO:0007156~homophilic cell adhesion via plasma membrane adhesion molecules	8	0.732425	CDH6, CDH20, DCHS2, PCDH7, PCDH8, CDH22, CDH13, CDH18
GOTERM_BP_DIRECT	GO:0071560~cellular response to transforming growth factor beta stimulus	4	0.737491	WNT10A, PDCD5, WNT5A, WNT4
GOTERM_BP_DIRECT	GO:0010862~positive regulation of pathway-restricted SMAD protein phosphorylation	4	0.737491	ACVR1, BMP10, INHBA, ACVR2A
GOTERM_BP_DIRECT	GO:0010634~positive regulation of epithelial cell migration	4	0.737491	VIL1, JUN, RAB11A, CLASP1
GOTERM_BP_DIRECT	GO:0050853~B cell receptor signaling pathway	4	0.737491	BLK, PLEKHA1, PLCG2, NFATC2
GOTERM_BP_DIRECT	GO:0050679~positive regulation of epithelial cell proliferation	4	0.737491	EPGN, NR4A3, ESRP2, CCL26
GOTERM_BP_DIRECT	GO:0006914~autophagy	4	0.737491	VPS51, MAP1LC3C, ATG4A, VPS39
GOTERM_BP_DIRECT	GO:0001558~regulation of cell growth	4	0.737491	MAD2L2, TSG101, WISP3, WISP1
GOTERM_BP_DIRECT	GO:0060325~face morphogenesis	4	0.737491	PLEKHA1, CRISPLD1, TGFB3, MMP2
GOTERM_BP_DIRECT	GO:0030155~regulation of cell adhesion	4	0.737491	NUAK1, FAF1, ABL2, PRKX
GOTERM_BP_DIRECT	GO:0032922~circadian regulation of gene expression	7	0.737844	GFPT1, CREM, CRY1, CSNK1E, TOP1, ATF4, ARNTL
GOTERM_BP_DIRECT	GO:0001525~angiogenesis	15	0.740537	JUN, UBP1, PRKX, VEZF1, VASH1, MEOX2, RBPJ, ELK3, ADGRG1, EPGN, HEY1, LEPR, MYH9, EPHB2, FGFR1
GOTERM_BP_DIRECT	GO:0032496~response to lipopolysaccharide	6	0.745513	BCR, PRDX3, KCNJ8, SLC11A1, PLCG2, TNFRSF11A
GOTERM_BP_DIRECT	GO:0007420~brain development	9	0.753013	BCR, HMX3, EPHA7, SLC6A17, ABCB6, STK36, SEPT4, SMARCA1, HMX2
GOTERM_BP_DIRECT	GO:0050727~regulation of inflammatory response	5	0.756646	AHSG, STK39, DROSHA, NR1D2, ESR1
GOTERM_BP_DIRECT	GO:0071300~cellular response to retinoic acid	5	0.756646	YAP1, BRINP2, WNT7B, ABL2, BRINP3
GOTERM_BP_DIRECT	GO:0035914~skeletal muscle cell differentiation	5	0.756646	EOMES, BTG2, MYOD1, MAFF, LEMD2
GOTERM_BP_DIRECT	GO:0050821~protein stabilization	13	0.76228	USP13, CRTAP, P3H1, ATP1B1, NLK, RASSF2, LAMP1, BAG3, EP300, NAA16, MDM4, PLPP3, CCT5
GOTERM_BP_DIRECT	GO:0007507~heart development	13	0.76228	MAP2K1, KCNJ8, DNAH5, ECE1, GLI3, CRKL, GLI2, EDNRA, SALL1, ARMC4, EP300, MAP2K5, PSKH1
GOTERM_BP_DIRECT	GO:0090307~mitotic spindle assembly	3	0.762358	FAM175B, SPICE1, RAB11A
GOTERM_BP_DIRECT	GO:0010800~positive regulation of peptidyl-threonine phosphorylation	3	0.762358	GSK3B, WNT5A, GCG
GOTERM_BP_DIRECT	GO:0007405~neuroblast proliferation	3	0.762358	KCNA1, FZD9, PAFAH1B1
GOTERM_BP_DIRECT	GO:0050830~defense response to Gram-positive bacterium	3	0.762358	DROSHA, CD36, TLR2
GOTERM_BP_DIRECT	GO:0033077~T cell differentiation in thymus	3	0.762358	MAFB, CTNNB1, RAG2
GOTERM_BP_DIRECT	GO:0035116~embryonic hindlimb morphogenesis	3	0.762358	ALX3, RARB, CTNNB1
GOTERM_BP_DIRECT	GO:0071539~protein localization to centrosome	3	0.762358	STIL, CCDC14, KIAA0753
GOTERM_BP_DIRECT	GO:0001932~regulation of protein phosphorylation	3	0.762358	RAD51, TADA2A, ARR3
GOTERM_BP_DIRECT	GO:0043542~endothelial cell migration	3	0.762358	ADGRA2, CDH13, PRKX
GOTERM_BP_DIRECT	GO:0030316~osteoclast differentiation	3	0.762358	GLO1, CTNNB1, TNFRSF11A
GOTERM_BP_DIRECT	GO:0035904~aorta development	3	0.762358	LRP2, TAB1, PKD2
GOTERM_BP_DIRECT	GO:0009953~dorsal/ventral pattern formation	3	0.762358	IFT52, TBX20, DISP1
GOTERM_BP_DIRECT	GO:0021915~neural tube development	3	0.762358	SEMA3C, PHGDH, PKD2
GOTERM_BP_DIRECT	GO:2001243~negative regulation of intrinsic apoptotic signaling pathway	3	0.762358	IVNS1ABP, GCG, MMP9
GOTERM_BP_DIRECT	GO:0071222~cellular response to lipopolysaccharide	7	0.76483	NOS2, GFI1, WNT5A, NR1H4, ADAM9, CD36, LITAF
GOTERM_BP_DIRECT	GO:0007249~I-kappaB kinase/NF-kappaB signaling	4	0.77355	IRAK1BP1, AZI2, HACD3, TANK
GOTERM_BP_DIRECT	GO:0007173~epidermal growth factor receptor signaling pathway	4	0.77355	VIL1, PLCG1, FAM83B, EREG
GOTERM_BP_DIRECT	GO:0042552~myelination	4	0.77355	GAL3ST1, EIF2B2, ADGRG6, TSPAN2
GOTERM_BP_DIRECT	GO:0006879~cellular iron ion homeostasis	4	0.77355	HEPH, ABCB7, TMPRSS6, SLC11A1
GOTERM_BP_DIRECT	GO:0006897~endocytosis	4	0.77355	CDC42, LRRK2, ARR3, RAB22A
GOTERM_BP_DIRECT	GO:0001541~ovarian follicle development	4	0.77355	EIF2B2, MSH4, DMC1, INHBA
GOTERM_BP_DIRECT	GO:0032091~negative regulation of protein binding	6	0.774006	GSK3B, ACE, LRRK2, PDGFB, MITD1, CSNK1E
GOTERM_BP_DIRECT	GO:0031532~actin cytoskeleton reorganization	6	0.774006	PTPN1, BRSK2, RALA, NPHS2, MYH9, PARVA
GOTERM_BP_DIRECT	GO:0071230~cellular response to amino acid stimulus	6	0.774006	ZEB1, MMP2, PDGFD, PDGFC, COL4A6, CAPN2
GOTERM_BP_DIRECT	GO:0045766~positive regulation of angiogenesis	9	0.775878	SFRP2, WNT5A, C3AR1, ANGPTL3, PLCG1, PRKD1, F3, THBS1, SASH1
GOTERM_BP_DIRECT	GO:0000398~mRNA splicing, via spliceosome	5	0.786808	SF3A1, USP49, LSM6, PHF5A, SNRNP200
GOTERM_BP_DIRECT	GO:0007605~sensory perception of sound	11	0.787389	TUB, CLIC5, SRRM4, THRB, P2RX2, MYO3A, CACNA1D, ASIC2, ALG10, COCH, FGFR1
GOTERM_BP_DIRECT	GO:0007286~spermatid development	7	0.7897	TTC26, CAPZA3, MEI1, HOOK1, DMC1, RNF17, OSBP2
GOTERM_BP_DIRECT	GO:0042787~protein ubiquitination involved in ubiquitin-dependent protein catabolic process	6	0.799986	RNF43, RNF11, AREL1, HACE1, KLHL8, BFAR
GOTERM_BP_DIRECT	GO:0045732~positive regulation of protein catabolic process	6	0.799986	GGA1, WNT5A, LPCAT1, VIP, SEC22B, NKD1
GOTERM_BP_DIRECT	GO:0097190~apoptotic signaling pathway	3	0.801296	HIP1, TM2D1, PPARD
GOTERM_BP_DIRECT	GO:0010575~positive regulation of vascular endothelial growth factor production	3	0.801296	C3AR1, HPSE, ATF4
GOTERM_BP_DIRECT	GO:0007281~germ cell development	3	0.801296	TIAL1, ACVR1, RNF2
GOTERM_BP_DIRECT	GO:0007257~activation of JUN kinase activity	3	0.801296	PTPN1, WNT5A, MDFI
GOTERM_BP_DIRECT	GO:0043001~Golgi to plasma membrane protein transport	3	0.801296	GOLGA4, VAMP7, BLZF1
GOTERM_BP_DIRECT	GO:0000060~protein import into nucleus, translocation	3	0.801296	NFKBIA, SLC11A1, NUTF2
GOTERM_BP_DIRECT	GO:0042542~response to hydrogen peroxide	3	0.801296	PRDX3, NR4A3, ADAM9
GOTERM_BP_DIRECT	GO:0034198~cellular response to amino acid starvation	3	0.801296	DEPDC5, RNF152, ATF4
GOTERM_BP_DIRECT	GO:0071277~cellular response to calcium ion	3	0.801296	JUN, WNT5A, CPNE2
GOTERM_BP_DIRECT	GO:0060324~face development	3	0.801296	ALDH1A3, MAP2K1, WNT5A
GOTERM_BP_DIRECT	GO:0045930~negative regulation of mitotic cell cycle	3	0.801296	BRINP2, SMAD3, BRINP3
GOTERM_BP_DIRECT	GO:0006468~protein phosphorylation	4	0.80544	PIK3CA, ST3GAL1, FNIP2, IP6K3
GOTERM_BP_DIRECT	GO:0043087~regulation of GTPase activity	4	0.80544	RASA3, RASAL2, PROM2, PAFAH1B1
GOTERM_BP_DIRECT	GO:0007015~actin filament organization	4	0.80544	MAD2L2, DIAPH2, RAC2, PACSIN1
GOTERM_BP_DIRECT	GO:0007032~endosome organization	4	0.80544	HOOK1, STX6, FAM109B, RAB22A
GOTERM_BP_DIRECT	GO:0042384~cilium assembly	11	0.806032	PKHD1, IQCB1, TTC26, STK36, RAB23, RFX4, NME8, CBY1, BBS9, POC1B, E2F4
GOTERM_BP_DIRECT	GO:0043066~negative regulation of apoptotic process	26	0.80982	GSK3B, PRKAA2, GLO1, AATF, CLN8, GLI3, GLI2, PKHD1, PLAC8, PIM3, ASIC2, BNIP3L, PRNP, PCID2, AREL1, WNT5A, NR1H4, BFAR, SOX10, KLHL20, DNAJC3, RARB, NAA16, MDM4, CIAPIN1, LHX4
GOTERM_BP_DIRECT	GO:0006919~activation of cysteine-type endopeptidase activity involved in apoptotic process	5	0.813904	MTCH1, SMAD3, HIP1, FASLG, F3
GOTERM_BP_DIRECT	GO:0006955~immune response	13	0.815223	EDA, SMAD3, LIF, FASLG, TNFAIP1, C8B, THBS1, CX3CL1, MARCH1, IRAK1BP1, CD36, CCR4, TINAG
GOTERM_BP_DIRECT	GO:0005975~carbohydrate metabolic process	12	0.818977	MGAT4C, LDHB, FGGY, GK, GLB1L, GLB1, GFPT1, HHIPL2, NAGA, HPSE, PGM1, B4GALT5
GOTERM_BP_DIRECT	GO:0000187~activation of MAPK activity	6	0.82355	EPGN, CD81, HGF, THBS1, PROK1, DRD4
GOTERM_BP_DIRECT	GO:0045666~positive regulation of neuron differentiation	6	0.82355	BRINP2, DAB1, ZEB1, BRINP3, BEND6, GLI2
GOTERM_BP_DIRECT	GO:0046777~protein autophosphorylation	14	0.827289	MAP3K3, GSK3B, EPHA8, EIF2AK1, LRRK2, LMTK2, PRKX, NLK, UHMK1, MYO3A, TYRO3, PRKD1, DDR2, FGFR1
GOTERM_BP_DIRECT	GO:0042593~glucose homeostasis	10	0.828742	G6PC2, PRKAA2, NCOA5, RFX6, ADGRF5, LEPR, NR1H4, CRY1, BHLHA15, HNF1A
GOTERM_BP_DIRECT	GO:0016055~Wnt signaling pathway	7	0.833324	DRAXIN, WNT6, WNT10A, WNT7B, WNT5A, WNT4, WLS
GOTERM_BP_DIRECT	GO:0006397~mRNA processing	4	0.833458	SRRM4, RNASEL, GPATCH1, SMNDC1
GOTERM_BP_DIRECT	GO:0051301~cell division	4	0.833458	KLHL22, CLASP1, GNAI1, PAFAH1B1
GOTERM_BP_DIRECT	GO:0007612~learning	4	0.833458	SLC12A5, ELAVL4, EPHB2, SORCS3
GOTERM_BP_DIRECT	GO:0006006~glucose metabolic process	4	0.833458	KCNJ11, PIK3CA, NPY1R, OMA1
GOTERM_BP_DIRECT	GO:0060395~SMAD protein signal transduction	4	0.833458	JUN, SMAD3, BTBD11, HNF1A
GOTERM_BP_DIRECT	GO:0035690~cellular response to drug	4	0.833458	PRNP, PRKAA2, NOS2, GAS6
GOTERM_BP_DIRECT	GO:0042102~positive regulation of T cell proliferation	3	0.834458	VTCN1, SELENOK, CCL26
GOTERM_BP_DIRECT	GO:0007417~central nervous system development	3	0.834458	ZEB1, ADGRA2, B3GNT5
GOTERM_BP_DIRECT	GO:0017148~negative regulation of translation	3	0.834458	FXR1, EIF4ENIF1, BTG2
GOTERM_BP_DIRECT	GO:2000379~positive regulation of reactive oxygen species metabolic process	3	0.834458	PDGFB, CD36, THBS1
GOTERM_BP_DIRECT	GO:0001937~negative regulation of endothelial cell proliferation	3	0.834458	AIMP1, VASH1, THBS1
GOTERM_BP_DIRECT	GO:0043552~positive regulation of phosphatidylinositol 3-kinase activity	3	0.834458	CDC42, EPHA8, PDGFB
GOTERM_BP_DIRECT	GO:0030217~T cell differentiation	3	0.834458	LEPR, PATZ1, RUNX2
GOTERM_BP_DIRECT	GO:0035774~positive regulation of insulin secretion involved in cellular response to glucose stimulus	3	0.834458	RFX6, NR1H4, GCG
GOTERM_BP_DIRECT	GO:0030010~establishment of cell polarity	3	0.834458	WEE1, BRSK2, SDCCAG8
GOTERM_BP_DIRECT	GO:0042147~retrograde transport, endosome to Golgi	5	0.838108	VPS51, STX6, FAM109B, DENND5A, BET1L
GOTERM_BP_DIRECT	GO:0010923~negative regulation of phosphatase activity	5	0.838108	CSRNP3, NIFK, FKBP15, PCIF1, ELFN2
GOTERM_BP_DIRECT	GO:0007010~cytoskeleton organization	5	0.838108	SVIL, ZRANB1, ARC, ELMO2, BRWD3
GOTERM_BP_DIRECT	GO:0030335~positive regulation of cell migration	11	0.839618	ACVR1, CARMIL2, HGF, RDX, SNAI1, ANGPTL3, RRAS2, CDH13, LAMB1, CBLL1, MYLK
GOTERM_BP_DIRECT	GO:0001649~osteoblast differentiation	10	0.845231	MRC2, RSL1D1, UFL1, IBSP, CCDC47, ITGA11, SNAI1, RRAS2, BCAP29, SNRNP200
GOTERM_BP_DIRECT	GO:0035556~intracellular signal transduction	28	0.851517	GUCY2C, GUCY1B3, STK39, ADCY2, ASB12, ADCY8, ADCY5, ASB10, MKNK1, MCF2L, STK38, PLCG2, TLK2, PAG1, GUCY1A3, MAP3K3, STAC, ARHGAP29, BCR, NEURL2, RASA3, DEPDC1, DCX, ASB7, PRKD1, DEPDC5, PLCB2, PLCD4
GOTERM_BP_DIRECT	GO:0008285~negative regulation of cell proliferation	23	0.856978	NOTCH2, MAP2K1, JUN, TSG101, EIF2AK1, PDCD5, LIF, DPT, PTPRJ, INHBA, TOB2, RBPJ, GLI3, RERG, EREG, AIMP2, ADGRG1, ZEB1, CDH13, CTNNB1, RARB, RAPGEF2, BRD7
GOTERM_BP_DIRECT	GO:0007040~lysosome organization	4	0.857929	HOOK1, CLVS2, TMEM106B, CLN8
GOTERM_BP_DIRECT	GO:0006816~calcium ion transport	4	0.857929	CYSLTR1, PLN, SELENOK, CCL26
GOTERM_BP_DIRECT	GO:0000209~protein polyubiquitination	5	0.859615	MARCH1, SHPRH, LRSAM1, UBE3C, SASH1
GOTERM_BP_DIRECT	GO:0008344~adult locomotory behavior	5	0.859615	NTAN1, BTBD9, DRD4, GRIN1, PAFAH1B1
GOTERM_BP_DIRECT	GO:0007275~multicellular organism development	8	0.859811	WNT10A, EYA2, WNT7B, WNT5A, NOTCH2NL, DKK2, VSX2, WNT4
GOTERM_BP_DIRECT	GO:0060612~adipose tissue development	3	0.862531	AMER1, PIK3CA, PPARD
GOTERM_BP_DIRECT	GO:0016485~protein processing	3	0.862531	XPNPEP3, GLI3, METAP2
GOTERM_BP_DIRECT	GO:0007189~adenylate cyclase-activating G-protein coupled receptor signaling pathway	3	0.862531	GPR26, ADRB3, ADORA2A
GOTERM_BP_DIRECT	GO:0019915~lipid storage	3	0.862531	CRY1, ANGPTL3, CD36
GOTERM_BP_DIRECT	GO:0002053~positive regulation of mesenchymal cell proliferation	3	0.862531	WNT5A, CTNNB1, FGFR1
GOTERM_BP_DIRECT	GO:0034260~negative regulation of GTPase activity	3	0.862531	LRRK2, RDX, AMOT
GOTERM_BP_DIRECT	GO:0071320~cellular response to cAMP	3	0.862531	RAPGEF2, ITPR2, SLC26A3
GOTERM_BP_DIRECT	GO:0007528~neuromuscular junction development	3	0.862531	P2RX2, LRRK2, CACNG2
GOTERM_BP_DIRECT	GO:0045648~positive regulation of erythrocyte differentiation	3	0.862531	ANKRD54, INHBA, ACVR2A
GOTERM_BP_DIRECT	GO:0009636~response to toxic substance	3	0.862531	GUCY2C, SCFD1, CCL26
GOTERM_BP_DIRECT	GO:0007268~chemical synaptic transmission	6	0.863917	CACNB2, SLC12A5, NPY5R, CTNNB1, CEP89, PAFAH1B1
GOTERM_BP_DIRECT	GO:0042632~cholesterol homeostasis	6	0.863917	NUS1, CETP, NPC2, ANGPTL3, PCSK9, TMEM97
GOTERM_BP_DIRECT	GO:0006954~inflammatory response	11	0.868504	GGT5, SELP, PARP4, SLC11A1, TSPAN2, ITGB6, PTGS2, TLR5, CCR4, TLR2, CCL26
GOTERM_BP_DIRECT	GO:0030855~epithelial cell differentiation	5	0.878631	VIL1, PCNA, TST, CNN3, CTSB
GOTERM_BP_DIRECT	GO:0030433~ER-associated ubiquitin-dependent protein catabolic process	5	0.878631	FOXRED2, FBXO2, CCDC47, ERLIN2, RNF185
GOTERM_BP_DIRECT	GO:0007266~Rho protein signal transduction	4	0.879188	ADGRG1, CDH13, EPS8L2, HACD3
GOTERM_BP_DIRECT	GO:0071260~cellular response to mechanical stimulus	4	0.879188	MAP3K2, BAG3, BAK1, TLR5
GOTERM_BP_DIRECT	GO:0051897~positive regulation of protein kinase B signaling	6	0.881001	BAG4, PTPRJ, HPSE, GAS6, F3, THBS1
GOTERM_BP_DIRECT	GO:0032212~positive regulation of telomere maintenance via telomerase	3	0.886176	NEK7, CTNNB1, CCT5
GOTERM_BP_DIRECT	GO:0042177~negative regulation of protein catabolic process	3	0.886176	MAD2L2, NOS2, MDM4
GOTERM_BP_DIRECT	GO:0006513~protein monoubiquitination	3	0.886176	KLHL22, FBXL2, RBX1
GOTERM_BP_DIRECT	GO:0048015~phosphatidylinositol-mediated signaling	3	0.886176	GPR143, PIK3CA, PIK3C2B
GOTERM_BP_DIRECT	GO:0090004~positive regulation of establishment of protein localization to plasma membrane	3	0.886176	ITGB1, VIL1, AGR2
GOTERM_BP_DIRECT	GO:0007218~neuropeptide signaling pathway	3	0.886176	NPS, GLRB, RAPGEF2
GOTERM_BP_DIRECT	GO:0007080~mitotic metaphase plate congression	3	0.886176	VPS4B, CHMP4C, RAB11A
GOTERM_BP_DIRECT	GO:0051973~positive regulation of telomerase activity	3	0.886176	NVL, NEK7, CTNNB1
GOTERM_BP_DIRECT	GO:0034976~response to endoplasmic reticulum stress	3	0.886176	ERP44, UFL1, FAM129A
GOTERM_BP_DIRECT	GO:0071407~cellular response to organic cyclic compound	3	0.886176	PAK3, GLI2, CCL26
GOTERM_BP_DIRECT	GO:0051262~protein tetramerization	3	0.886176	ADSL, KCNC1, CCL26
GOTERM_BP_DIRECT	GO:0030326~embryonic limb morphogenesis	3	0.886176	HNF1A, PBX1, FGFR1
GOTERM_BP_DIRECT	GO:0030282~bone mineralization	3	0.886176	IBSP, SBDS, IFITM5
GOTERM_BP_DIRECT	GO:0007169~transmembrane receptor protein tyrosine kinase signaling pathway	4	0.89757	DOK4, ROR1, GFRA2, ANGPTL1
GOTERM_BP_DIRECT	GO:0009615~response to virus	4	0.89757	NPC2, CCT5, XPR1, CCL26
GOTERM_BP_DIRECT	GO:0008104~protein localization	4	0.89757	CLIC5, ERCC3, DDX42, MLH3
GOTERM_BP_DIRECT	GO:0042981~regulation of apoptotic process	7	0.898662	RSL1D1, CARD10, RASSF2, PHLPP1, ALX3, ESR1, BIRC2
GOTERM_BP_DIRECT	GO:0008283~cell proliferation	16	0.901937	USP13, YAP1, RRN3, XRCC5, LRP2, BYSL, GLI2, TBX20, SBDS, POC1B, YME1L1, MDM4, BAK1, GLUL, FAM83B, LHX9
GOTERM_BP_DIRECT	GO:0002230~positive regulation of defense response to virus by host	9	0.905709	SERPINB10, MBD5, TMEM203, TRAF3IP2, PEX3, SELENOK, ATP1B1, MB21D1, MYLK
GOTERM_BP_DIRECT	GO:0046856~phosphatidylinositol dephosphorylation	3	0.906	MTMR3, MTMR8, MTMR6
GOTERM_BP_DIRECT	GO:0000910~cytokinesis	3	0.906	RALA, MYH9, RAB11A
GOTERM_BP_DIRECT	GO:0016239~positive regulation of macroautophagy	3	0.906	EPM2A, BNIP3L, WAC
GOTERM_BP_DIRECT	GO:0032868~response to insulin	3	0.906	MC4R, SLC2A1, CRY1
GOTERM_BP_DIRECT	GO:0045184~establishment of protein localization	3	0.906	PLEKHA1, NPNT, ZDHHC15
GOTERM_BP_DIRECT	GO:0001568~blood vessel development	3	0.906	MAP3K3, PLPP3, CRKL
GOTERM_BP_DIRECT	GO:0072593~reactive oxygen species metabolic process	3	0.906	LRRK2, PDGFB, PLA2R1
GOTERM_BP_DIRECT	GO:0045494~photoreceptor cell maintenance	3	0.906	TUB, IQCB1, CLN8
GOTERM_BP_DIRECT	GO:0051726~regulation of cell cycle	6	0.90972	BCR, ITGB1, MNT, JUN, BAK1, INHA
GOTERM_BP_DIRECT	GO:0000724~double-strand break repair via homologous recombination	5	0.910046	RAD51, HELQ, SFR1, MCM8, ERCC4
GOTERM_BP_DIRECT	GO:0001570~vasculogenesis	5	0.910046	YAP1, GLMN, HEY2, WARS2, AMOT
GOTERM_BP_DIRECT	GO:0060021~palate development	7	0.911069	PLEKHA1, WNT5A, SNAI1, INHBA, MEOX2, EPHB2, GLI3
GOTERM_BP_DIRECT	GO:0043123~positive regulation of I-kappaB kinase/NF-kappaB signaling	13	0.913163	MAP3K3, SLC35B2, TRAF3IP2, TNFRSF19, FASLG, LITAF, EEF1D, CTH, CTNNB1, CD36, UBE2V1, PRKD1, TMEM9B
GOTERM_BP_DIRECT	GO:0090002~establishment of protein localization to plasma membrane	4	0.913393	EFR3A, RDX, PKP3, WNT4
GOTERM_BP_DIRECT	GO:0006888~ER to Golgi vesicle-mediated transport	4	0.913393	SEC23A, STX17, BCAP29, CNIH4
GOTERM_BP_DIRECT	GO:0034446~substrate adhesion-dependent cell spreading	4	0.913393	TYRO3, LAMB1, PARVA, LAMC1
GOTERM_BP_DIRECT	GO:0030334~regulation of cell migration	4	0.913393	ADGRG3, HACE1, PRKX, AMOT
GOTERM_BP_DIRECT	GO:0010508~positive regulation of autophagy	3	0.922557	PRKAA2, LRRK2, RNF152
GOTERM_BP_DIRECT	GO:0030838~positive regulation of actin filament polymerization	3	0.922557	TENM1, BAG4, BAIAP2L1
GOTERM_BP_DIRECT	GO:0000381~regulation of alternative mRNA splicing, via spliceosome	3	0.922557	DDX17, SRRM4, MYOD1
GOTERM_BP_DIRECT	GO:0016049~cell growth	3	0.922557	NOTCH2, TGFB3, TNN
GOTERM_BP_DIRECT	GO:0032755~positive regulation of interleukin-6 production	3	0.922557	WNT5A, CD36, TLR2
GOTERM_BP_DIRECT	GO:0007623~circadian rhythm	3	0.922557	GSK3B, NOS2, EP300
GOTERM_BP_DIRECT	GO:0060291~long-term synaptic potentiation	3	0.922557	SYT12, TNR, ITPR3
GOTERM_BP_DIRECT	GO:0006886~intracellular protein transport	17	0.922818	SEC23A, SNAPIN, TMED10, COPB1, USO1, XPO7, CHM, GGA1, VPS41, STX6, BCAP29, VIPAS39, STX1A, VPS39, WLS, SNX6, YWHAH
GOTERM_BP_DIRECT	GO:0030307~positive regulation of cell growth	5	0.92286	CDC42, PSMD10, USP47, SFRP2, ZNF639
GOTERM_BP_DIRECT	GO:0060348~bone development	4	0.92696	AMER1, PDGFC, P3H1, TRIM45
GOTERM_BP_DIRECT	GO:0098779~mitophagy in response to mitochondrial depolarization	11	0.93085	SERPINB10, MBD5, MAP2K1, TMEM203, PIK3CA, PEX3, BOC, SNRPF, ATP1B1, PFKP, MYLK
GOTERM_BP_DIRECT	GO:0006915~apoptotic process	6	0.932175	SFRP2, ERCC3, CIAPIN1, CLPTM1L, RNF152, SH3RF1
GOTERM_BP_DIRECT	GO:0002244~hematopoietic progenitor cell differentiation	6	0.932175	SMPD3, ANLN, SLC7A6OS, ZFAT, DACT2, INHBA
GOTERM_BP_DIRECT	GO:0014068~positive regulation of phosphatidylinositol 3-kinase signaling	5	0.93401	SELP, HGF, PDGFB, PPARD, CCL26
GOTERM_BP_DIRECT	GO:0060070~canonical Wnt signaling pathway	5	0.93401	CDC42, TBL1XR1, WNT5A, OTULIN, WNT4
GOTERM_BP_DIRECT	GO:0031623~receptor internalization	3	0.936335	ITGB1, CD81, CD36
GOTERM_BP_DIRECT	GO:0010811~positive regulation of cell-substrate adhesion	3	0.936335	CCDC80, AGR2, NPNT
GOTERM_BP_DIRECT	GO:0010595~positive regulation of endothelial cell migration	3	0.936335	ADGRA2, WNT5A, SASH1
GOTERM_BP_DIRECT	GO:1903146~regulation of mitophagy	3	0.936335	BNIP3L, ACTL6A, SREBF2
GOTERM_BP_DIRECT	GO:0031398~positive regulation of protein ubiquitination	4	0.938549	PSMD10, AMER1, AIMP2, SEPT4
GOTERM_BP_DIRECT	GO:0006366~transcription from RNA polymerase II promoter	4	0.938549	PRDM4, TAF13, DEAF1, GTF2H1
GOTERM_BP_DIRECT	GO:0007059~chromosome segregation	4	0.938549	TLK2, SKA3, KNSTRN, SPC25
GOTERM_BP_DIRECT	GO:0030097~hemopoiesis	4	0.938549	CUL4A, GFI1, CIAPIN1, CDK13
GOTERM_BP_DIRECT	GO:0055085~transmembrane transport	8	0.940996	SLC23A3, SLC24A1, SLC5A8, SLC5A9, FLVCR2, SLC5A1, SLC18A1, SLC16A4
GOTERM_BP_DIRECT	GO:0000226~microtubule cytoskeleton organization	3	0.947766	WEE1, GAS2L3, OBSL1
GOTERM_BP_DIRECT	GO:0015991~ATP hydrolysis coupled proton transport	3	0.947766	ATP6V1A, ATP6V1B2, TCIRG1
GOTERM_BP_DIRECT	GO:0007005~mitochondrion organization	3	0.947766	PRDX3, YME1L1, CEP89
GOTERM_BP_DIRECT	GO:0032760~positive regulation of tumor necrosis factor production	3	0.947766	LY96, CD36, SELENOK
GOTERM_BP_DIRECT	GO:0034599~cellular response to oxidative stress	3	0.947766	PARP1, LRRK2, PRKD1
GOTERM_BP_DIRECT	GO:0007628~adult walking behavior	3	0.947766	DAB1, GLRB, CLN8
GOTERM_BP_DIRECT	GO:0006364~rRNA processing	4	0.948416	RPL5, RPS7, SBDS, RPL7
GOTERM_BP_DIRECT	GO:0016567~protein ubiquitination	6	0.949499	ATG3, DCAF17, FBXW5, FBXO25, ASB7, ASB12
GOTERM_BP_DIRECT	GO:0001843~neural tube closure	6	0.949499	RALA, ZEB2, APAF1, DEAF1, GLMN, MKS1
GOTERM_BP_DIRECT	GO:1903955~positive regulation of protein targeting to mitochondrion	6	0.95656	GPR26, ELMOD1, ACTL6A, RAC2, FAM20B, SREBF2
GOTERM_BP_DIRECT	GO:0035023~regulation of Rho protein signal transduction	6	0.95656	BCR, ARHGEF9, FGD6, TRIO, MCF2L, EPS8L2
GOTERM_BP_DIRECT	GO:0051965~positive regulation of synapse assembly	4	0.95679	SLITRK1, SLITRK4, ASIC2, EPHB2
GOTERM_BP_DIRECT	GO:0006367~transcription initiation from RNA polymerase II promoter	3	0.957223	ERCC3, TAF11, GTF2E1
GOTERM_BP_DIRECT	GO:0032869~cellular response to insulin stimulus	3	0.957223	PARP1, PCSK9, INHBB
GOTERM_BP_DIRECT	GO:0035019~somatic stem cell population maintenance	3	0.957223	CUL4A, YAP1, RBPJ
GOTERM_BP_DIRECT	GO:0051091~positive regulation of sequence-specific DNA binding transcription factor activity	5	0.959237	EP300, CTNNB1, PLPP3, ESR1, DDR2
GOTERM_BP_DIRECT	GO:0016192~vesicle-mediated transport	7	0.961187	GGA1, COPB1, VPS41, RAB39B, STXBP5, SEC22B, STX11
GOTERM_BP_DIRECT	GO:0019827~stem cell population maintenance	4	0.963877	EOMES, EIF4ENIF1, LSM1, LIF
GOTERM_BP_DIRECT	GO:0051496~positive regulation of stress fiber assembly	3	0.965026	BAG4, LIMK1, WNT4
GOTERM_BP_DIRECT	GO:0045599~negative regulation of fat cell differentiation	3	0.965026	SMAD3, WNT5A, JDP2
GOTERM_BP_DIRECT	GO:0010629~negative regulation of gene expression	7	0.966428	CDC42, MAP2K1, ACE, NOS2, HGF, SLC35C2, LEPR
GOTERM_BP_DIRECT	GO:0051607~defense response to virus	4	0.969858	BNIP3L, RNASEL, KCNJ8, ABCC9
GOTERM_BP_DIRECT	GO:0006629~lipid metabolic process	5	0.970732	PNPLA7, OMA1, GPCPD1, PLTP, PLA1A
GOTERM_BP_DIRECT	GO:0030509~BMP signaling pathway	3	0.97145	ACVR1, BMP10, RUNX2
GOTERM_BP_DIRECT	GO:0060326~cell chemotaxis	3	0.97145	HGF, ELMO2, CX3CL1
GOTERM_BP_DIRECT	GO:0007626~locomotory behavior	6	0.972669	ALDH1A3, ADORA2A, NPY1R, DDHD2, ELAVL4, ADCY5
GOTERM_BP_DIRECT	GO:0006396~RNA processing	4	0.974893	SF3A1, SSB, DDX54, DROSHA
GOTERM_BP_DIRECT	GO:0030308~negative regulation of cell growth	7	0.975016	BMP10, SFRP2, SMAD3, EAF2, PTPRJ, INHBA, RERG
GOTERM_BP_DIRECT	GO:0006260~DNA replication	5	0.975268	PCNA, RFC4, MCM8, TOP1, POLE
GOTERM_BP_DIRECT	GO:0001822~kidney development	5	0.975268	PKHD1, ACE, TET2, PCSK9, GLI2
GOTERM_BP_DIRECT	GO:0007613~memory	3	0.976728	ITPR3, NTAN1, SORCS3
GOTERM_BP_DIRECT	GO:0071356~cellular response to tumor necrosis factor	3	0.981056	BAG4, NPNT, CCL26
GOTERM_BP_DIRECT	GO:0045600~positive regulation of fat cell differentiation	3	0.981056	TPH1, SFRP2, LMO3
GOTERM_BP_DIRECT	GO:0001501~skeletal system development	3	0.984598	RASSF2, USP1, MMP9
GOTERM_BP_DIRECT	GO:0021987~cerebral cortex development	3	0.984598	ASPM, TRAPPC9, GRIN1
GOTERM_BP_DIRECT	GO:0060041~retina development in camera-type eye	3	0.984598	TUB, LPCAT1, CLN8
GOTERM_BP_DIRECT	GO:0098792~xenophagy	6	0.987801	SERPINB10, MBD5, TMEM203, PEX3, ATP1B1, MYLK
GOTERM_BP_DIRECT	GO:0016337~single organismal cell-cell adhesion	3	0.989855	VEZT, PKP4, PKP3
GOTERM_BP_DIRECT	GO:0051289~protein homotetramerization	3	0.989855	CTH, CBR4, CRYZ
GOTERM_BP_DIRECT	GO:0045087~innate immune response	4	0.991883	IFIH1, OTULIN, TLR5, TLR2
GOTERM_BP_DIRECT	GO:0030336~negative regulation of cell migration	4	0.991883	SFRP2, PTPRJ, PTPRK, WNT4
GOTERM_BP_DIRECT	GO:0007601~visual perception	7	0.996263	CACNB2, GLRB, LUM, RDH10, CLN8, ATF6, CLN6
GOTERM_BP_DIRECT	GO:0006281~DNA repair	3	0.997716	DMC1, FAAP24, POLE
GOTERM_BP_DIRECT	GO:0000902~cell morphogenesis	3	0.997716	YAP1, HGF, TFCP2L1
GOTERM_BP_DIRECT	GO:0008152~metabolic process	6	0.99926	STS, ECHDC2, ENPP4, UAP1, NPL, ACAT1
GOTERM_CC_DIRECT	GO:0031091~platelet alpha granule	7	0.0041556	FGB, FGA, VAMP7, FGG, THBS2, THBS1, F5
GOTERM_CC_DIRECT	GO:0008305~integrin complex	6	0.0248592	ITGB1, ITGB3, MYH9, ITGA6, ITGB6, ITGA9
GOTERM_CC_DIRECT	GO:0045177~apical part of cell	13	0.0325866	ACVR1, EDA, VASH1, ABCB11, BYSL, CDC42, CLCN5, PARD6B, PARD6A, VAMP7, ADGRF5, CTNNB1, CD36
GOTERM_CC_DIRECT	GO:0005938~cell cortex	13	0.0325866	FGB, FGA, FGG, AGTRAP, ITPR2, ADD3, PARD6B, PARD6A, CTNNB1, COL10A1, HMCN1, PRKD1, PAFAH1B1
GOTERM_CC_DIRECT	GO:0005689~U12-type spliceosomal complex	8	0.0670135	SF3B5, PHF5A, PDCD7, SNRNP48, SNRPE, SNRPD3, SNRPF, YBX1
GOTERM_CC_DIRECT	GO:0072686~mitotic spindle	8	0.0670135	CDC42, PKHD1, TADA2A, TPR, EFHC1, KLHL22, PKP4, PKD2
GOTERM_CC_DIRECT	GO:0005577~fibrinogen complex	4	0.0673774	FGB, FGA, FGG, THBS1
GOTERM_CC_DIRECT	GO:0043005~neuron projection	16	0.0783886	RAP1GAP2, ANKRD27, NPY5R, EPHA8, LIMK1, RAB39B, PTGS2, CDC42, UFL1, VAMP7, KIF5C, ABI1, DCX, CDH13, STX1A, ATF4
GOTERM_CC_DIRECT	GO:0005783~endoplasmic reticulum	65	0.0819679	ANKRD13C, LRRK2, CTSZ, LPCAT1, PCSK9, UFSP2, ZDHHC1, ARHGAP5, AIFM3, NSDHL, BCAP29, TGM2, BNIP3L, MAP2K1, KSR1, ANGEL1, GPX7, PLA2G4A, P3H1, ATP11B, VASH1, SHISA2, ATP11A, NT5C3A, DNAJC1, PACS2, PEX3, EEF1D, FKBP9, CRELD2, RTN4R, CDS1, BRSK2, TMED10, ABCB6, UNC93B1, ZDHHC22, LRP2, HACD3, PTGS2, HSD17B7, HACD2, TMEM203, AGMO, AGR2, LRRC8C, BAK1, KDSR, HMGCLL1, FDFT1, RIC3, PRNP, CRTAP, TMEM30A, PN…
GOTERM_CC_DIRECT	GO:0030897~HOPS complex	5	0.102009	STX17, HOOK1, VPS41, VIPAS39, VPS39
GOTERM_CC_DIRECT	GO:0009925~basal plasma membrane	5	0.102009	SLC23A2, TACSTD2, ITGA6, PKD2, ITGA9
GOTERM_CC_DIRECT	GO:0005667~transcription factor complex	24	0.105599	YAP1, ATF7IP, ASCL3, JUN, XRCC6, SMAD3, PARP1, CREM, HNF1B, HNF1A, RBPJ, RUNX2, PBX1, ARNTL, MLXIPL, ZEB1, NR4A3, TFDP1, MAFB, DEAF1, MYOD1, EP300, TBL1X, E2F4
GOTERM_CC_DIRECT	GO:0070419~nonhomologous end joining complex	3	0.115603	XRCC6, DCLRE1C, XRCC5
GOTERM_CC_DIRECT	GO:0005681~spliceosomal complex	6	0.120657	LSM6, GEMIN2, WBP4, WAC, ZNF326, CTNNBL1
GOTERM_CC_DIRECT	GO:0008076~voltage-gated potassium channel complex	13	0.122233	KCNG1, KCNJ11, KCNC1, ABCC8, KCNA1, KCNB2, KCNA2, KCNC4, ABCC9, KCNA6, KCNQ3, KCNA10, KCNQ5
GOTERM_CC_DIRECT	GO:0005615~extracellular space	90	0.133234	NRP1, BMP10, CPXM2, LRRK2, CTSZ, PCSK9, FASLG, PCSK6, ELFN2, PRKAG3, BMPER, CFL2, MCF2L, SOSTDC1, SPX, QSOX1, CD36, CTSB, NCOA5, MMP2, WNT5A, VASH1, OLFM4, HSPG2, F3, MMP9, SERPINB5, DKK2, F5, EREG, EEF1A1, PLA2G15, GREM2, SFRP2, TST, CD109, ANGPTL3, CFAP58, SPARCL1, PLBD1, CDH13, ADNP, GAS6, CRELD2, SMPDL3A, ANGPTL1, SERPINB10, SERPINB12, SEMA3C, PTH, SERPINC1, TMPRSS6, TACSTD2, DPT, LTBP2, CABP…
GOTERM_CC_DIRECT	GO:0031012~extracellular matrix	17	0.133776	SBSPON, MMP7, TGFB3, CPXM2, MMP2, HTRA1, DPT, LTBP2, PCSK6, MMP9, HSPG2, SOD3, F3, THBS1, CILP, CHADL, TGM4
GOTERM_CC_DIRECT	GO:0034719~SMN-Sm protein complex	5	0.142558	GEMIN2, STRAP, SNRPE, SNRPD3, SNRPF
GOTERM_CC_DIRECT	GO:0005791~rough endoplasmic reticulum	5	0.142558	CCDC47, CA4, SUCO, TMEM97, SPPL3
GOTERM_CC_DIRECT	GO:0032580~Golgi cisterna membrane	6	0.156458	FUT7, CHSY1, CHPF, CHPF2, FUT9, B4GALNT4
GOTERM_CC_DIRECT	GO:0005622~intracellular	75	0.162774	GLP1R, BCAR3, RERGL, GUCY1B3, ZFAND2B, GPRC6A, EFR3A, ARL5B, CAPN8, RNF114, HEPH, RASGEF1B, NKIRAS1, MCF2L, COTL1, CAPN2, TRIM66, SCYL2, RALGPS2, CARD10, WNT5A, RRAS2, AMPD1, ANO9, NUTF2, ANO4, ATP1B1, MRAS, RAB36, PIK3CA, RASA3, DOK4, NPC2, PITPNM3, GFRAL, DEPDC1, DCX, TYRO3, RABL3, NCOA7, PRKD1, DEPDC5, ZMYND12, MDFI, RABL6, GUCY2C, RASL12, POLDIP3, PDGFB, STK39, ASB12, ADCY8, ADCY5, SEC14L2, A…
GOTERM_CC_DIRECT	GO:0005819~spindle	8	0.166638	MAD2L2, CYLD, SPICE1, CHAMP1, MYH9, FBXO5, MAPRE1, MAP2K5
GOTERM_CC_DIRECT	GO:0048471~perinuclear region of cytoplasm	52	0.170307	ANKRD13C, ITGB1, EIF4A2, GSK3B, TENM1, FAF1, STMN2, PCSK9, ECE1, CAPN6, LAMP1, CA4, TLK2, ATP7A, CTSB, PPP1R16B, ANGEL1, LMTK2, SLC39A12, RANGAP1, OLFM4, VAMP7, MCM3, RAPGEF2, PKP4, DEPDC5, OBSL1, PAFAH1B1, SEC23A, USO1, ATP2C2, PKHD1, FXR1, NDOR1, TP53BP2, STX6, HMGCLL1, SEC31A, SNAPIN, NOS2, GALNT3, FZD9, MSN, INHBB, INHBA, TPD52L1, RAB11A, DAB1, EHD4, RAD51, TAF8, CTNNB1
GOTERM_CC_DIRECT	GO:0005737~cytoplasm	288	0.176979	VEZT, SLC23A2, MTRR, NADSYN1, RBPJ, DCAF7, RASSF2, OPHN1, GNAT3, ROPN1L, CPNE2, FBXO5, ANKS1A, HNF1A, CSNK1E, RUNX2, AR, ARC, NEIL2, KCTD10, IDO2, ATF4, TPH1, SPTBN5, MTMR3, GGNBP2, AARS2, AKAP17A, PLA2G6, RPAP2, MTMR6, RRP7A, STRIP1, MAATS1, NUAK1, XRRA1, RDH10, PDGFC, ZBED1, MCMBP, STXBP5, LTA4H, ZRANB1, PMM1, ST13, XRCC5, EIF2AK1, REG4, SH2D1A, DCLK3, LIF, NFATC3, PARVA, UPF3A, NMBR, NTAN1, PR…
GOTERM_CC_DIRECT	GO:0009897~external side of plasma membrane	19	0.17701	FGB, ITGB1, FGA, ACE, ITGB3, FGG, FASLG, ECE1, VTCN1, TNFRSF11A, THBS1, AMOT, SELP, LAMP1, CDH13, ITGA6, ITGB6, CD36, CCR4
GOTERM_CC_DIRECT	GO:0072562~blood microparticle	13	0.183436	FGB, C1QB, FGA, AMBP, AHSG, SERPINC1, FGG, SLC2A1, MSN, C8A, PSMC5, C8G, C1QC
GOTERM_CC_DIRECT	GO:0005634~nucleus	234	0.193095	CMAS, MSANTD4, RBPJ, TIAL1, RASSF2, RAVER2, CPNE2, GLUL, NKX2-8, SRRM4, SOX13, REV1, BHLHA15, HNF1A, CSNK1E, GCAT, PISD, UHMK1, AR, RFX6, RFX4, ZNF711, PRKD1, ATF6, GGNBP2, L3MBTL2, CTBP2, BAZ2B, NLK, GATA-4, FXR1, STRIP1, XRRA1, ZNF704, TP53BP2, ALX3, ZBED1, FAM192A, MEIG1, DCLK3, PARVA, NR1D2, NTAN1, PBX1, AIMP2, ARL2BP, ADI1, PKIA, AGO2, SNAI1, MKX, VSX2, TENM1, HMX3, SUV39H2, CSRNP3, NCAPG2, …
GOTERM_CC_DIRECT	GO:0017053~transcriptional repressor complex	8	0.198327	JUN, CTBP2, TBL1XR1, GFI1, HEY2, DEPDC1, LIN9, GLI3
GOTERM_CC_DIRECT	GO:0042383~sarcolemma	7	0.198511	ITGB1, POPDC2, DES, LAMP1, ABCC9, ATP1B1, SGCG
GOTERM_CC_DIRECT	GO:0005683~U7 snRNP	3	0.199248	SNRPE, SNRPD3, SNRPF
GOTERM_CC_DIRECT	GO:0005687~U4 snRNP	3	0.199248	SNRPE, SNRPD3, SNRPF
GOTERM_CC_DIRECT	GO:0080008~Cul4-RING E3 ubiquitin ligase complex	3	0.199248	DCAF17, FBXW5, DCAF7
GOTERM_CC_DIRECT	GO:0031965~nuclear membrane	21	0.21908	RAP1GAP2, PRPF38A, MRPS14, WDR3, MRPS23, RNF6, YBX1, PLRG1, TMEM97, RANGAP1, HACD3, GCHFR, CCND2, CNEP1R1, NUP50, TPR, EPC1, CEP170, TMEM18, LBR, PLCD4
GOTERM_CC_DIRECT	GO:0005685~U1 snRNP	4	0.229686	SNRPE, SNRPD3, SNRPF, SNRPC
GOTERM_CC_DIRECT	GO:0043679~axon terminus	4	0.229686	TANC1, KCNA1, KCNC4, KCNA2
GOTERM_CC_DIRECT	GO:0031011~Ino80 complex	4	0.229686	ACTR5, ACTL6A, ACTR8, UCHL5
GOTERM_CC_DIRECT	GO:0043197~dendritic spine	8	0.232129	ITGB1, GRM3, FXR1, OPHN1, FBXO2, ASAP1, ASIC2, GRIN1
GOTERM_CC_DIRECT	GO:0005929~cilium	8	0.232129	FAM49B, IFT88, IFT43, PDE1C, WDR60, TTC21B, LRRC6, DLD
GOTERM_CC_DIRECT	GO:0005793~endoplasmic reticulum-Golgi intermediate compartment	8	0.232129	ERP44, TMED10, STX17, SLC35C2, CA4, SEC22B, CNIH4, TMED5
GOTERM_CC_DIRECT	GO:0005788~endoplasmic reticulum lumen	7	0.236048	EDEM3, DNAJC3, TOR3A, ERP44, FOXRED2, TXNDC12, CLN6
GOTERM_CC_DIRECT	GO:0005923~bicellular tight junction	12	0.237731	PARD6B, PARD6A, CLDN3, PARD3, CLDN34, CLDN19, RAPGEF2, CTNNB1, FRMD4A, CLDN2, MPP7, AMOT
GOTERM_CC_DIRECT	GO:0031463~Cul3-RING ubiquitin ligase complex	6	0.238454	GLMN, KLHL8, KLHL22, TNFAIP1, RBX1, KLHL20
GOTERM_CC_DIRECT	GO:0034715~pICln-Sm protein complex	3	0.287161	SNRPE, SNRPD3, SNRPF
GOTERM_CC_DIRECT	GO:0005786~signal recognition particle, endoplasmic reticulum targeting	3	0.287161	SRP54, SRP14, SRP9
GOTERM_CC_DIRECT	GO:0070971~endoplasmic reticulum exit site	3	0.287161	PDCD6IP, TMED5, SEC31A
GOTERM_CC_DIRECT	GO:0030286~dynein complex	3	0.287161	DNAH5, DNAL4, DYNLL2
GOTERM_CC_DIRECT	GO:0005697~telomerase holoenzyme complex	3	0.287161	NVL, SNRPE, SNRPD3
GOTERM_CC_DIRECT	GO:0005789~endoplasmic reticulum membrane	27	0.297518	ABCD4, CDS1, EDA, STX17, PIGN, RTCB, ITPR3, PIGW, HERPUD1, UFL1, PTDSS2, ORMDL2, GPAT3, NUS1, ALG6, SCD5, ALG12, ERLIN2, ALG10, DDOST, MARCH1, ERP44, SOAT1, VAPB, SERINC1, KDELR3, SEC22B
GOTERM_CC_DIRECT	GO:0005576~extracellular region	33	0.311946	DRAXIN, TENM1, C1QA, CALCA, SCT, WISP3, WFDC1, WISP1, CX3CL1, NPS, PRRG3, IBSP, CHSY1, C1QTNF6, COL10A1, RSPO3, PROK1, TSHB, TUB, F10, LIF, VSTM2L, GCG, INHBB, CCK, DKK3, THP2, F7, CRISPLD1, ANOS1, ATG4C, INHA, VIP
GOTERM_CC_DIRECT	GO:0005902~microvillus	7	0.31633	ATP6V1A, VIL1, CRB1, LRRK2, RDX, ATP6V1B2, MSN
GOTERM_CC_DIRECT	GO:0005815~microtubule organizing center	7	0.31633	IFT43, DAB1, LATS2, CETN2, DDHD2, PLA2G6, FNIP2
GOTERM_CC_DIRECT	GO:0000790~nuclear chromatin	16	0.32654	CBX7, TIPIN, SMARCD2, THRB, SMARCD3, SMAD3, NCOA3, SMARCA1, ESR1, RUNX2, AR, MYOD1, TTC21B, HAT1, E2F4, PPARD
GOTERM_CC_DIRECT	GO:0042470~melanosome	6	0.329136	RAB32, GCHFR, ANKRD27, DCT, LAMP1, MYRIP
GOTERM_CC_DIRECT	GO:0005802~trans-Golgi network	15	0.338585	LRRK2, ATG9A, FAM109B, NMNAT2, SOD3, RAB11A, KLHL20, VAMP7, CA4, YIPF6, CLVS2, DENND5A, PRKD1, ATP7A, WLS
GOTERM_CC_DIRECT	GO:0072372~primary cilium	5	0.343084	PKHD1, AHI1, TTC26, GLI3, ADCY5
GOTERM_CC_DIRECT	GO:0030529~intracellular ribonucleoprotein complex	7	0.357978	GSK3B, SSB, LRRK2, HNRNPD, NFATC2, CSNK1E, TROVE2
GOTERM_CC_DIRECT	GO:0031513~nonmotile primary cilium	4	0.358225	NPY2R, PKD2, SSTR3, CEP89
GOTERM_CC_DIRECT	GO:0005635~nuclear envelope	9	0.363481	BNIP3L, MTA1, PARP1, FAF1, RTCB, RAC2, PARP16, HTATIP2, PAFAH1B1
GOTERM_CC_DIRECT	GO:0005604~basement membrane	9	0.363481	CCDC80, NTN4, TIMP3, ITGA6, HMCN1, LAMC1, THBS2, NPNT, TINAG
GOTERM_CC_DIRECT	GO:0034709~methylosome	3	0.373783	SNRPE, SNRPD3, SNRPF
GOTERM_CC_DIRECT	GO:0019773~proteasome core complex, alpha-subunit complex	3	0.373783	PSMA6, PSMA1, PSMA2
GOTERM_CC_DIRECT	GO:0001673~male germ cell nucleus	3	0.373783	SYCP1, MLH1, MLH3
GOTERM_CC_DIRECT	GO:0031143~pseudopodium	3	0.373783	VAMP7, CAPN2, MSN
GOTERM_CC_DIRECT	GO:1990909~Wnt signalosome	3	0.373783	GSK3B, LRRK2, CTNNB1
GOTERM_CC_DIRECT	GO:0030173~integral component of Golgi membrane	6	0.375788	ST8SIA1, MFNG, QSOX1, ST3GAL6, ST8SIA6, ST3GAL1
GOTERM_CC_DIRECT	GO:0005801~cis-Golgi network	6	0.375788	SCFD1, LIMK2, SLC35C2, ANGEL1, YIPF6, TMED5
GOTERM_CC_DIRECT	GO:0001750~photoreceptor outer segment	8	0.380571	IQCB1, RGS9BP, PTPRK, MYRIP, HNF1A, ARR3, OPN5, PDC
GOTERM_CC_DIRECT	GO:0015630~microtubule cytoskeleton	11	0.396744	NUAK1, GAS2L3, SPAG6, HOOK1, USP44, PCIF1, TAF1A, TEKT1, VPS41, PMS2, ALKBH8
GOTERM_CC_DIRECT	GO:0043235~receptor complex	15	0.416845	NOTCH2, SMAD3, GPR63, ITPR2, ITPR3, LRP2, ACVR2A, PEX5L, ADRB3, P2RX2, NT5DC3, LEPR, ROR1, PLA2R1, FGFR1
GOTERM_CC_DIRECT	GO:0070062~extracellular exosome	295	0.417839	RPL4, RPL5, CPNE8, RPL3, AHCYL1, CLDN2, ZDHHC1, NUDT3, MYLK, RPL7, CRKL, TIAL1, EFR3A, GOLGA4, BAIAP2L1, HMCN1, CPNE2, THSD7A, SNRPD3, GLUL, RPS13, BROX, ENTPD5, FBXO2, P3H1, ACSL4, UPB1, HSPG2, BCR, SLC5A8, CLDN3, SLC5A9, CRISPLD1, PPA2, ARMC3, SPARCL1, ZNF711, PLPP3, MXRA5, PLA1A, TSTA3, CETP, SPTBN5, TMEM63A, ABCB6, MGST3, PKHD1, PRDX3, STRIP1, LDHB, PPCS, PDGFD, PDGFC, PLCG2, LTA4H, ST3GAL1, …
GOTERM_CC_DIRECT	GO:0005669~transcription factor TFIID complex	4	0.421975	TAF13, ERCC4, TAF11, TAF8
GOTERM_CC_DIRECT	GO:0031201~SNARE complex	4	0.421975	SNX4, VAMP7, STX17, STX6
GOTERM_CC_DIRECT	GO:0032587~ruffle membrane	6	0.422368	EEF1A1, ITGB1, SH3YL1, PLEKHA1, EPS8L2, PACSIN1
GOTERM_CC_DIRECT	GO:0005881~cytoplasmic microtubule	6	0.422368	CYLD, MAPRE1, GTSE1, MID1, CLASP1, ENKD1
GOTERM_CC_DIRECT	GO:0009898~cytoplasmic side of plasma membrane	6	0.422368	RGS2, PKP4, TRAF2, ATP2C2, PTPN4, ACP1
GOTERM_CC_DIRECT	GO:0030027~lamellipodium	15	0.443183	CARMIL2, RDX, STMN2, PARVA, PKD2, MYLK, AMOT, VIL1, VAMP7, PIK3CA, ABI1, RAC2, CTNNB1, PLCG1, WASF3
GOTERM_CC_DIRECT	GO:0034451~centriolar satellite	5	0.449287	CCDC14, KIAA0753, BBS9, CEP290, SDCCAG8
GOTERM_CC_DIRECT	GO:0008180~COP9 signalosome	5	0.449287	COPS4, THEMIS, MYH9, PLCG1, AMOT
GOTERM_CC_DIRECT	GO:0000792~heterochromatin	3	0.455717	TOP2B, CBX7, SALL1
GOTERM_CC_DIRECT	GO:0097228~sperm principal piece	3	0.455717	NME8, IFT27, ENKUR
GOTERM_CC_DIRECT	GO:0030877~beta-catenin destruction complex	3	0.455717	GSK3B, CTNNB1, CACYBP
GOTERM_CC_DIRECT	GO:0030672~synaptic vesicle membrane	3	0.455717	ICA1, SLC17A8, STX1A
GOTERM_CC_DIRECT	GO:0016514~SWI/SNF complex	3	0.455717	SMARCD2, SMARCD3, ACTL6A
GOTERM_CC_DIRECT	GO:0005765~lysosomal membrane	24	0.466682	ATP6V1A, SLC12A4, TMEM63A, STARD3NL, ECE1, ATP11A, TCIRG1, LRP2, LITAF, GDAP2, GNAI1, MARCH1, CLCN5, GPR143, TMBIM1, VPS41, ATP6V1B2, SLC17A5, TLDC1, TMEM106B, DEPDC5, RNF152, TECPR1, VPS39
GOTERM_CC_DIRECT	GO:0019005~SCF ubiquitin ligase complex	6	0.468263	USP47, FBXW5, FBXO2, FBXO25, FBXL2, RBX1
GOTERM_CC_DIRECT	GO:0045335~phagocytic vesicle	7	0.48285	RAB32, VAMP7, RAB23, RAB39A, STX6, RAB11A, RAB22A
GOTERM_CC_DIRECT	GO:0071339~MLL1 complex	4	0.48339	MAX, TEX10, ASH2L, RNF2
GOTERM_CC_DIRECT	GO:0005671~Ada2/Gcn5/Ada3 transcription activator complex	4	0.48339	DR1, TADA2A, POLE3, MBIP
GOTERM_CC_DIRECT	GO:0005719~nuclear euchromatin	4	0.48339	JUN, NR1H4, CTNNB1, ASH2L
GOTERM_CC_DIRECT	GO:0005730~nucleolus	76	0.488079	RPL4, RPL5, SLC25A3, RPL3, NCF2, NVL, WDR3, GEMIN2, SRP54, CTCF, TNFAIP1, RBPJ, RPL10A, AATF, PWP1, TXN2, RPL7, RPS6KA6, SENP5, CCND2, RPS13, CTSB, NOM1, PRMT7, RPS7, PARP1, NSUN5, USP44, DNTTIP1, DDX54, DNTTIP2, VEZF1, DDX52, PLRG1, TERF1, FTSJ3, EEF1A1, EEF1D, SBDS, TOP1, PPID, RRN3, TSG101, RPS19BP1, MAK16, USO1, SPATA2, ITPR3, RPF2, RPAP2, TMA16, ORC4, NUAK1, DEAF1, MXI1, MBIP, CCT5, SNAPIN, …
GOTERM_CC_DIRECT	GO:0005844~polysome	5	0.50042	FXR1, PSMA6, AGO2, DRG1, RPL7
GOTERM_CC_DIRECT	GO:0005829~cytosol	103	0.50337	AHCYL1, GEMIN2, NCF4, MYLK, ALKBH8, NFU1, EIF4ENIF1, RGS2, BAIAP2L1, CCND2, LAMP1, RGS1, CAPN2, WWC3, DENND5A, SNRPD3, RGS7, MB21D1, TGM2, ATG3, AREL1, FBXO2, ANGEL1, AIP, LMTK2, RBX1, EEF1A1, BCR, ELMO2, SNRPE, SNRPF, PRKD1, ATP6V1A, FAM109B, RAP1GAP, BAG4, RIC8B, BAG3, PLCG2, PLCG1, HMGCLL1, LHPP, ANKRD27, VTA1, NFATC2, RASSF9, KLHL20, NFKBIA, CYLD, HOOK1, AGO2, TOP2B, NRP1, GSK3B, LRRK2, FAF1,…
GOTERM_CC_DIRECT	GO:0005876~spindle microtubule	6	0.512949	NEIL2, PARP4, CAPN6, TBL1XR1, CDC16, SKA3
GOTERM_CC_DIRECT	GO:0016324~apical plasma membrane	19	0.521598	ATP6V1A, SLC34A2, SLC23A2, CLDND1, ITGB3, RDX, SLC2A1, STK39, MSN, TCIRG1, LRP2, ATP1B1, PKHD1, GPR143, SLC7A9, P2RX2, CA4, RAPGEF2, SLC29A1
GOTERM_CC_DIRECT	GO:0042995~cell projection	3	0.531061	PPP1R16B, FABP7, PROM2
GOTERM_CC_DIRECT	GO:0030134~ER to Golgi transport vesicle	3	0.531061	YIPF6, PCSK9, SEC31A
GOTERM_CC_DIRECT	GO:0032797~SMN complex	3	0.531061	GEMIN2, IGHMBP2, STRAP
GOTERM_CC_DIRECT	GO:0031464~Cul4A-RING E3 ubiquitin ligase complex	3	0.531061	CUL4A, GLMN, RBX1
GOTERM_CC_DIRECT	GO:0031512~motile primary cilium	3	0.531061	PKD2, GLI2, PAFAH1B1
GOTERM_CC_DIRECT	GO:0005861~troponin complex	3	0.531061	TNNC2, TNNT3, TNNI2
GOTERM_CC_DIRECT	GO:0005868~cytoplasmic dynein complex	3	0.531061	SNX4, DYNC1I2, TPR
GOTERM_CC_DIRECT	GO:0045121~membrane raft	13	0.535157	ITGB1, PRNP, SLC2A1, TRAF2, ERLIN2, LDHB, NPHS2, CAPN2, TNR, CD36, HPSE, PAG1, TLR2
GOTERM_CC_DIRECT	GO:0022625~cytosolic large ribosomal subunit	9	0.538944	RPL4, RPL5, RPL3, RPL12, RPL27A, RPL37A, RPL15, RPL10A, RPL7
GOTERM_CC_DIRECT	GO:0045202~synapse	10	0.545583	GABRQ, ZMYND19, DNAJC6, KCNA1, GAD2, MYRIP, NMNAT2, GABRE, ARR3, PACSIN1
GOTERM_CC_DIRECT	GO:0005925~focal adhesion	47	0.553905	ITGB1, RPL4, NRP1, RPL5, RALA, RPL3, ITGB5, CD81, RPL12, RPL10A, AATF, HACD3, CNN3, RPL7, CDC42, MRC2, RAC2, CAPN2, CD99, CLASP1, RPS13, TNS1, TGM2, LMLN, SVIL, PDCD6IP, RPS7, RDX, LIMK1, RRAS2, MSN, PARVA, ARPC5, HSPG2, ENAH, ARPC2, RFWD2, RPL37A, ITGA11, MYH9, CDH13, CTNNB1, TADA1, ADAM9, ITGA6, KRAS, DDR2
GOTERM_CC_DIRECT	GO:0030175~filopodium	6	0.555996	CDC42, ITGB1, MYO3A, ABI1, RDX, MSN
GOTERM_CC_DIRECT	GO:0019898~extrinsic component of membrane	6	0.555996	MTMR3, TPR, RDX, MICALL1, MSN, MITD1
GOTERM_CC_DIRECT	GO:0055037~recycling endosome	9	0.572068	SLC31A1, ATG9A, FAM109B, LMTK2, ATP11B, VIPAS39, ATP11A, AVL9, RAB11A
GOTERM_CC_DIRECT	GO:0043209~myelin sheath	22	0.578403	ATP6V1A, RALA, SLC25A3, PDCD6IP, RDX, DLST, MSN, ATP1B1, SEPT4, PRDX3, CDC42, EEF1A1, LDHB, ATP6V1B2, TSPAN2, PHGDH, ACO2, TKT, GLUL, DLD, CCT5, PACSIN1
GOTERM_CC_DIRECT	GO:0031234~extrinsic component of cytoplasmic side of plasma membrane	4	0.595586	CYLD, RGS1, ESYT3, KRAS
GOTERM_CC_DIRECT	GO:0030864~cortical actin cytoskeleton	4	0.595586	EEF1A1, RDX, SHROOM2, SLC2A1
GOTERM_CC_DIRECT	GO:0000151~ubiquitin ligase complex	6	0.597067	RNF11, UBE2E1, RNF8, DCUN1D1, TRAF2, UBE2V1
GOTERM_CC_DIRECT	GO:0005654~nucleoplasm	180	0.597234	SMARCAL1, VEZT, SLC4A1AP, RPL3, MTRR, UBP1, DCAF7, ELK3, ALKBH8, NFU1, PNN, RPS6KA6, GOLGA4, BAIAP2L1, CCND2, RGS3, GRAP2, AKT3, TNR, ZNF326, FBXO5, SNRPD3, ANKS1A, CMTR1, FNBP4, TIPIN, AIP, HNF1B, THNSL1, SOX10, GCAT, RUNX2, CLPX, FNDC1, DMTF1, KCTD10, ARMC4, HAT1, ZNF438, YME1L1, AAGAB, PPIG, SNRNP200, BLZF1, NOTCH2, KHDRBS3, MTMR3, RPS19BP1, TSHZ3, ITPR3, UAP1, SEL1L3, NPAS3, ORC4, DPP8, HNRNP…
GOTERM_CC_DIRECT	GO:0000795~synaptonemal complex	3	0.598928	MSH4, MLH1, MLH3
GOTERM_CC_DIRECT	GO:0031307~integral component of mitochondrial outer membrane	3	0.598928	ABCB6, BAK1, GDAP1
GOTERM_CC_DIRECT	GO:0031226~intrinsic component of plasma membrane	3	0.598928	LY96, TGM2, TLR2
GOTERM_CC_DIRECT	GO:0030057~desmosome	3	0.598928	POF1B, PKP4, PKP3
GOTERM_CC_DIRECT	GO:0005891~voltage-gated calcium channel complex	3	0.598928	CACNA1I, CACNG2, CACNA1E
GOTERM_CC_DIRECT	GO:0001726~ruffle	7	0.599131	VIL1, CARMIL2, RDX, ATP6V1B2, MYH9, PLCG1, AMOT
GOTERM_CC_DIRECT	GO:0005887~integral component of plasma membrane	40	0.617933	RTN4R, NPSR1, NOTCH2, TENM1, CHRM3, EDA, TM2D1, CD81, STAB2, SLC2A1, ITPR3, PKD2, SLC6A2, EDA2R, CYSLTR1, ANKH, BOC, LRRC8C, LRRC8D, SLC16A8, ASIC2, EPHB2, IFITM5, DRD4, RNF43, EPHA7, SLC12A5, SLC6A17, EPHA8, TMEM150C, P2RX6, EPGN, NPHS2, P2RX2, IGDCC3, SSPN, ESYT3, SLC29A1, SLC26A3, DDR2
GOTERM_CC_DIRECT	GO:0005794~Golgi apparatus	62	0.621243	SLC35B2, HIP1, GAL3ST1, TRRAP, HSPB8, LPCAT1, PCSK9, MANEA, PWP1, LITAF, ZDHHC3, GOLGA4, NAPRT, FAM198B, AKT3, CAPN2, CD36, TGM4, TIPIN, PAQR3, PLA2G4A, LMTK2, DUSP26, BET1L, ZDHHC15, GORASP2, CSDE1, SLC9A8, TMBIM1, ANGPTL3, FAM20B, KIFC3, MAPRE1, EAPP, PLPP3, CRELD2, OBSL1, ATF6, BLZF1, TLR2, ABCB6, PDXDC1, CABP2, ZDHHC22, LRP2, STX11, DPP7, ZNF148, BEND5, CLASP1, PRNP, SNAPIN, TAF11, RAB39B, DI…
GOTERM_CC_DIRECT	GO:0015629~actin cytoskeleton	16	0.622453	IVNS1ABP, CLIC5, SVIL, GAS2L3, CARMIL2, NCOA5, NFATC2, MYRIP, RAB22A, CNN3, ORC4, PARD6A, BAIAP2L1, OPHN1, CFL2, ZBED1
GOTERM_CC_DIRECT	GO:0000139~Golgi membrane	18	0.62745	SEC16B, LEPROT, SEC23A, HACE1, TMED10, GALNT4, GALNT3, COPB1, GALNT18, USO1, ICA1, CABP1, VAPB, B3GNT5, B3GALT2, B3GALT1, SEC22B, SLC35A5
GOTERM_CC_DIRECT	GO:0000932~cytoplasmic mRNA processing body	7	0.634627	EIF4ENIF1, PSMA6, PSMA2, AGO2, LSM1, TOP1, DCP1A
GOTERM_CC_DIRECT	GO:0016459~myosin complex	6	0.635909	MYO3B, MYO3A, MYO1H, MYO19, CCDC102A, DYNLL2
GOTERM_CC_DIRECT	GO:0005770~late endosome	12	0.638175	ANKRD27, TSG101, SNX16, SLC31A1, SLC11A1, ATG9A, MICALL1, RAPGEF2, PCSK9, VIPAS39, NMNAT2, ATP7A
GOTERM_CC_DIRECT	GO:0005768~endosome	13	0.639682	RNF32, ACE, ABCB6, UNC93B1, RASSF9, ECE1, TNFAIP1, LRP2, BET1L, ARPC2, GRAP2, SNX25, CLVS2
GOTERM_CC_DIRECT	GO:0005581~collagen trimer	4	0.645337	C1QA, C1QTNF6, COL10A1, C1QC
GOTERM_CC_DIRECT	GO:0005680~anaphase-promoting complex	4	0.645337	MAD2L2, RNF32, CDC16, ANAPC4
GOTERM_CC_DIRECT	GO:0016021~integral component of membrane	435	0.652315	CHIC1, TMEM200A, TMEM97, SLC4A3, CLDN2, RXFP1, GPR174, NSDHL, GPR176, FAM134A, GJA3, C3AR1, LRAT, WLS, SIGIRR, SLC5A8, SLC5A9, CLDN3, GPR161, TYRO3, YME1L1, HACD1, ABCB7, SLC5A1, HACD3, HACD2, GALR3, RDH10, AGMO, RNF217, KCNMB2, CHST15, ST3GAL6, FDFT1, PROM2, SDR42E1, GPR15, ACE, GPR12, FZD9, TMEM198, DCHS2, SFXN4, MRVI1, TMEM9B, GPR26, PIGN, GPR22, LPCAT1, PIGW, VSIG10, LETM2, TMEM47, GPRC6A, MR…
GOTERM_CC_DIRECT	GO:0030914~STAGA complex	3	0.659104	TRRAP, TADA1, SUPT7L
GOTERM_CC_DIRECT	GO:0030016~myofibril	3	0.659104	KCNJ8, CALD1, MYOD1
GOTERM_CC_DIRECT	GO:0005814~centriole	10	0.663421	IFT52, STIL, AGBL2, SPICE1, MKS1, POC1B, CEP170, CFAP20, CEP89, SDCCAG8
GOTERM_CC_DIRECT	GO:0005623~cell	13	0.663808	PRNP, PRKAA2, GPR12, MEI1, PTH, TXNDC11, TXNDC12, FGGY, CALD1, C3AR1, SPP1, ABL2, XPR1
GOTERM_CC_DIRECT	GO:0043025~neuronal cell body	13	0.663808	RTN4R, GSK3B, SLC12A5, PMM1, KCNA1, STMN2, SLC4A10, PTPRK, CDC42, TANC1, FABP7, ASIC2, EPHB2
GOTERM_CC_DIRECT	GO:0016323~basolateral plasma membrane	11	0.688441	KCNJ4, HEPH, STK39, SLC4A10, SLC2A1, CLDN19, CTNNB1, MSN, ATP7A, ATP1B1, SLC29A1
GOTERM_CC_DIRECT	GO:0043204~perikaryon	4	0.69058	LRRK2, KCNA2, TOP1, OPN5
GOTERM_CC_DIRECT	GO:0031526~brush border membrane	4	0.69058	SLC7A9, CA4, LRP2, CD36
GOTERM_CC_DIRECT	GO:0000776~kinetochore	7	0.699737	TPR, BUB3, RANGAP1, KNSTRN, NUP160, CLASP1, PAFAH1B1
GOTERM_CC_DIRECT	GO:0005747~mitochondrial respiratory chain complex I	6	0.706293	NDUFA9, NDUFS8, NDUFS6, NDUFB5, NDUFA4, NDUFV1
GOTERM_CC_DIRECT	GO:0005769~early endosome	17	0.707048	PTPN1, NRP1, ANKRD27, TSG101, PCSK9, LMTK2, FAM109B, TRAK1, RAB22A, RAB32, PRDX3, SNX16, VPS41, STX6, ANGPTL3, VIPAS39, WLS
GOTERM_CC_DIRECT	GO:0005911~cell-cell junction	13	0.70922	KIAA1462, THEMIS, PTPRJ, PTPRK, ADD3, PKD2, CDC42, TMEM47, AHI1, FABP7, PLCG1, PRKD1, SDCCAG8
GOTERM_CC_DIRECT	GO:0098794~postsynapse	3	0.711799	ADORA2A, LRRK2, DRD4
GOTERM_CC_DIRECT	GO:0030992~intraciliary transport particle B	3	0.711799	IFT52, TTC26, IFT27
GOTERM_CC_DIRECT	GO:0030863~cortical cytoskeleton	3	0.711799	NOS2, CAPZA3, GYPC
GOTERM_CC_DIRECT	GO:0031966~mitochondrial membrane	3	0.711799	PLN, NDUFAF4, OMA1
GOTERM_CC_DIRECT	GO:0036064~ciliary basal body	10	0.715048	PKHD1, AHI1, TTC26, AGBL2, MKS1, CBY1, POC1B, BBOF1, PKD2, CFAP20
GOTERM_CC_DIRECT	GO:0032154~cleavage furrow	4	0.731328	RALA, MYH9, RAB11A, MYLK
GOTERM_CC_DIRECT	GO:0005840~ribosome	6	0.737692	MRPS14, MRPS23, MRPL14, HSPA14, MRPL21, MRPL33
GOTERM_CC_DIRECT	GO:0045111~intermediate filament cytoskeleton	5	0.749752	PSMD10, CARMIL2, MTRR, MRPS23, SMG7
GOTERM_CC_DIRECT	GO:0030139~endocytic vesicle	5	0.749752	RALA, RAPGEF2, LRP2, PIK3C2B, AMOT
GOTERM_CC_DIRECT	GO:0010008~endosome membrane	5	0.749752	LEPROT, VPS4B, SLC11A1, TMBIM1, NCF4
GOTERM_CC_DIRECT	GO:0000794~condensed nuclear chromosome	3	0.757481	NIFK, DMC1, ADD3
GOTERM_CC_DIRECT	GO:0035869~ciliary transition zone	3	0.757481	UNC119B, BBS9, CEP290
GOTERM_CC_DIRECT	GO:0016607~nuclear speck	10	0.761219	PRPF4, PHF5A, SARNP, WBP4, C24H8ORF4, SRSF3, AKAP17A, CDK13, GLI3, GLI2
GOTERM_CC_DIRECT	GO:0005759~mitochondrial matrix	6	0.766559	PITRM1, MTERF2, LRRK2, AK4, CBR4, SIRT3
GOTERM_CC_DIRECT	GO:0001772~immunological synapse	4	0.767722	PDCD6IP, CD81, MYH9, PTPRJ
GOTERM_CC_DIRECT	GO:0014069~postsynaptic density	5	0.780289	BCR, GRM3, PKP4, CABP1, GRIN1
GOTERM_CC_DIRECT	GO:0031902~late endosome membrane	3	0.796754	MARCH1, VPS41, VPS39
GOTERM_CC_DIRECT	GO:0035861~site of double-strand break	4	0.799987	SMARCAL1, RAD51, RNF169, RNF8
GOTERM_CC_DIRECT	GO:0030424~axon	13	0.80491	NRP1, FKBP15, LRRK2, GAD2, KATNB1, RNF6, CCK, PTPRK, RAB11A, UHMK1, FXR1, GRM3, EPHB2
GOTERM_CC_DIRECT	GO:0030018~Z disc	7	0.805067	JPH2, BMP10, DES, BAG3, ATP2B4, CTNNB1, CACNA1D
GOTERM_CC_DIRECT	GO:0005813~centrosome	38	0.812176	TTC26, DYNC1I2, GSK3B, BRSK2, PCNA, VPS4B, DIS3L, KATNB1, AATF, GNAI1, PKHD1, RIC8B, PPP2R3C, RPRD1B, CCT5, IQCB1, RAP1GAP2, CEP350, KLHL22, ACTR8, DYNLL2, RAB11A, AHI1, CYLD, TTLL5, ARL2BP, RFWD2, NME7, CDC16, MCM3, EFHC1, IFT27, CTNNB1, POLR3H, KIFC3, MAPRE1, OBSL1, PAFAH1B1
GOTERM_CC_DIRECT	GO:0000784~nuclear chromosome, telomeric region	11	0.81422	ORC4, XRCC6, PCNA, SSB, RAD51, PARP1, ERCC4, XRCC5, ATRX, HAT1, MCM3
GOTERM_CC_DIRECT	GO:0000922~spindle pole	8	0.816475	LATS2, VPS4B, SBDS, POC1B, KATNB1, PKP4, RAB11A, CEP89
GOTERM_CC_DIRECT	GO:0071013~catalytic step 2 spliceosome	10	0.82013	PNN, SF3A1, DHX35, GPATCH1, SNRPE, SNRPA1, SNRPD3, SNRPF, PLRG1, SNRNP200
GOTERM_CC_DIRECT	GO:0009986~cell surface	35	0.822795	RTN4R, NOTCH2, BMP10, ITGB5, KCNA1, PDGFB, PCSK9, PTPRJ, PTPRK, PCSK6, GPRC6A, WNT6, TNN, ADGRA2, PDGFC, TNR, WNT4, PROM2, PRNP, WNT5A, FZD9, UNC5D, F3, ACVR2A, GRIN1, AIMP1, LRFN2, ERP44, VAMP7, CD109, ADGRF5, KCNQ3, ANGPTL3, PLA2R1, TLR2
GOTERM_CC_DIRECT	GO:0030496~midbody	10	0.867236	CDC42, CYLD, ASPM, ARL2BP, FAM175B, SLC2A1, ANKRD54, MITD1, PKP4, GNAI1
GOTERM_CC_DIRECT	GO:0005739~mitochondrion	102	0.873503	PECR, HDDC2, ISCA2, MTCH1, MTFMT, CERK, CPOX, TXN2, ELK3, PROSC, NFU1, MTRF1, RPS6KA6, ABHD11, SACS, GLUL, TGM2, ACOT8, OXSM, CMC1, GTPBP8, ACSL4, THNSL1, PISD, RAB32, PLA2G15, PPA2, FDX1, ATP6V1A, LIPT1, AARS2, MRPL14, HACD3, PRDX3, LDHB, PRELID3B, UROS, COQ9, CRLS1, ACADSB, COQ6, MRPL21, ALDH6A1, COQ2, DIAPH2, STAR, MAFF, SFXN4, ACO2, TRMU, GSK3B, FASTKD1, MRPS14, NVL, FASTKD3, LRRK1, RMND1, TC…
GOTERM_CC_DIRECT	GO:0045171~intercellular bridge	4	0.87495	IQCB1, PCIF1, QSOX1, TRIM45
GOTERM_CC_DIRECT	GO:0030136~clathrin-coated vesicle	4	0.87495	HIP1, VPS41, CLVS2, FAM109B
GOTERM_CC_DIRECT	GO:0031594~neuromuscular junction	4	0.87495	ITGB1, DES, KCNC4, MYH9
GOTERM_CC_DIRECT	GO:0005811~lipid particle	4	0.87495	NSDHL, LPCAT2, LPCAT1, ACSL4
GOTERM_CC_DIRECT	GO:0043234~protein complex	18	0.877681	KSR1, SNU13, ERLIN2, SPTB, RAB11A, DDOST, BCR, UFL1, AR, PARD6A, RASSF2, PEX3, NPHS2, GNAT3, HAT1, EPS8L2, SUGT1, SASH1
GOTERM_CC_DIRECT	GO:0005886~plasma membrane	143	0.880006	USP6NL, SLC4A1AP, TMEM97, CLDN2, SLC4A3, CDH6, EFR3A, BAIAP2L1, VSIG1, AKT3, CAPN2, CPNE2, WLS, PPP1R16B, MAP2K1, SLC11A1, AIP, RPSA, OLFM4, BCR, AR, ARC, LGSN, ELMO1, PKP3, PRKD1, PLA2R1, PLPP3, STX1A, TSG101, ABCB6, ILDR1, HTRA1, CABP2, ITPR2, UAP1, LPAR4, CABP1, ADGRG3, SNX4, BAG4, RIC8B, CALD1, BAG3, CDH20, PDGFC, CDH22, PLCG2, MCMBP, TSPAN2, PLCG1, PAG1, PROM2, GGT5, RAP1GAP2, PRNP, CARMIL2,…
GOTERM_CC_DIRECT	GO:0016605~PML body	6	0.891351	RAD51, ATRX, RNF6, NR2C1, KLHL20, PIAS1
GOTERM_CC_DIRECT	GO:0030426~growth cone	4	0.89373	GSK3B, FKBP15, LRRK2, STMN2
GOTERM_CC_DIRECT	GO:0016020~membrane	108	0.896852	RERGL, RPL4, RPL5, ITPRIP, CPOX, RPL10A, BZW2, RPL7, EIF4ENIF1, PNN, LAMP1, IBSP, MALRD1, GTSE1, RPS13, RPS7, P3H1, NPNT, GTPBP1, PGF, RAB32, ELMO2, SNRNP200, RASL12, PSMD13, PDGFB, RAP1GAP, RIC8A, FXR1, PDGFD, KDSR, HMGCLL1, ANKZF1, FAM83B, EDEM3, CCDC134, XRCC6, CEP350, SUCO, PRDX6, RPE65, AIMP1, AIMP2, RPL27A, AGO2, MKS1, FBXL2, DCP1A, AARS, HBS1L, LRSAM1, ZMYND19, FKBP15, NVL, CCDC47, NCAPG2,…
GOTERM_CC_DIRECT	GO:0030133~transport vesicle	3	0.902948	ANKRD27, VAMP7, SSPN
GOTERM_CC_DIRECT	GO:0005578~proteinaceous extracellular matrix	13	0.906657	COL17A1, WNT10A, OLFML2B, WNT7B, WNT5A, COCH, WNT6, TNN, SPARCL1, TNR, COL10A1, FMOD, WNT4
GOTERM_CC_DIRECT	GO:0016023~cytoplasmic, membrane-bounded vesicle	4	0.909935	SLC17A5, SERHL2, TMEM198, WLS
GOTERM_CC_DIRECT	GO:0005741~mitochondrial outer membrane	6	0.917602	BNIP3L, MTCH2, TIGAR, SNN, MFN1, RMDN3
GOTERM_CC_DIRECT	GO:0043231~intracellular membrane-bounded organelle	7	0.917754	KCNG1, AHCYL1, VBP1, RDH10, TIPRL, MITD1, DCP1A
GOTERM_CC_DIRECT	GO:0008021~synaptic vesicle	5	0.919224	COPS4, SNAPIN, LAMP1, LRRK2, GRIN1
GOTERM_CC_DIRECT	GO:0005777~peroxisome	5	0.919224	ABCD4, PECR, ACBD5, NUDT7, NOS2
GOTERM_CC_DIRECT	GO:0031982~vesicle	3	0.919852	SLC34A2, DYNC1I2, RAB39B
GOTERM_CC_DIRECT	GO:0016328~lateral plasma membrane	3	0.919852	CLDN3, TACSTD2, CTNNB1
GOTERM_CC_DIRECT	GO:0005764~lysosome	10	0.931547	ANKRD27, ACE, NPC2, SLC11A1, CAPN2, PCSK9, HPSE, TMEM97, CTSD, CTSB
GOTERM_CC_DIRECT	GO:0015030~Cajal body	3	0.933953	NPAT, PRPF4, SNRPC
GOTERM_CC_DIRECT	GO:0005903~brush border	4	0.935793	VIL1, SLC34A2, MYH9, ADD3
GOTERM_CC_DIRECT	GO:0016592~mediator complex	4	0.935793	CDK8, MED31, MED15, GLI3
GOTERM_CC_DIRECT	GO:0005743~mitochondrial inner membrane	18	0.9445	MTCH2, SLC25A3, MTFP1, ABCB7, LRRK2, MCCC1, MGST1, CLPX, GCAT, SIRT3, TOMM22, ACAT1, AIFM3, TST, CSDE1, CHDH, YME1L1, HMGCS2
GOTERM_CC_DIRECT	GO:0001669~acrosomal vesicle	3	0.945681	CAPZA3, NCF2, ENKUR
GOTERM_CC_DIRECT	GO:0031901~early endosome membrane	3	0.945681	SNX4, MARCH1, ZFYVE9
GOTERM_CC_DIRECT	GO:0005758~mitochondrial intermembrane space	3	0.945681	ARL2BP, CIAPIN1, MICU2
GOTERM_CC_DIRECT	GO:0045211~postsynaptic membrane	6	0.946508	GRM3, CHRM3, GRIA2, GLRB, ZC4H2, GRIN1
GOTERM_CC_DIRECT	GO:0000786~nucleosome	3	0.955407	SHPRH, HP1BP3, GCAT
GOTERM_CC_DIRECT	GO:0032391~photoreceptor connecting cilium	3	0.955407	IQCB1, IFT52, SPTBN5
GOTERM_CC_DIRECT	GO:0016363~nuclear matrix	5	0.956908	PSMA6, PHF5A, GFI1, FIGN, DCAF7
GOTERM_CC_DIRECT	GO:0030176~integral component of endoplasmic reticulum membrane	4	0.961983	DHRS9, MARCH6, ATF6, TMCO1
GOTERM_CC_DIRECT	GO:0005930~axoneme	4	0.961983	CCDC39, ARMC4, GLI3, GLI2
GOTERM_CC_DIRECT	GO:0044297~cell body	3	0.963453	GNAZ, GLUL, CCT5
GOTERM_CC_DIRECT	GO:0022627~cytosolic small ribosomal subunit	3	0.963453	RPS7, RPSA, RPS13
GOTERM_CC_DIRECT	GO:0005856~cytoskeleton	8	0.971883	GAS2L3, CALD1, MSN, FRMD4A, PTPN4, ADD3, FRMD1, WASF3
GOTERM_CC_DIRECT	GO:0030054~cell junction	10	0.977489	GABRQ, COPS4, CHRM3, GRIA2, P2RX6, KCNA1, TLK2, HMCN1, GABRE, GRIN1
GOTERM_CC_DIRECT	GO:0030425~dendrite	8	0.984095	GCHFR, TANC1, GNAZ, KCNA1, AGO2, KCNA2, PTPRK, EPHB2
GOTERM_CC_DIRECT	GO:0005884~actin filament	3	0.986769	FKBP15, RAC2, AMOT
GOTERM_CC_DIRECT	GO:0031410~cytoplasmic vesicle	5	0.992116	USP6NL, ITGB1, PSMC5, ADGRF5, ATP2C2
GOTERM_CC_DIRECT	GO:0000785~chromatin	4	0.992798	SUV39H2, CCND2, RAD51, CAPN2
GOTERM_CC_DIRECT	GO:0005874~microtubule	6	0.996557	DYNC1I2, MTA1, KIF5C, TUBB1, KIFC3, CCT5
GOTERM_MF_DIRECT	GO:0000978~RNA polymerase II core promoter proximal region sequence-specific DNA binding	46	0.00022	SMARCD2, HDAC2, MAX, CEBPG, YBX1, CTCF, MEOX2, RBPJ, NR2C1, GLI3, GLI2, ELK3, SALL1, NEUROD6, TBX20, MYB, E2F4, ZNF148, PATZ1, TEAD1, NKX2-8, SMAD3, ACTL6A, NFATC3, NFATC2, ETV1, MAFA, ESR1, SOX10, SREBF2, RUNX2, PBX1, BATF, AR, MLXIPL, TBX15, ELF1, NR4A3, MAFB, ZNF639, MYOD1, RFX4, ZNF536, JDP2, CC2D1B, ATF4
GOTERM_MF_DIRECT	GO:0003682~chromatin binding	49	0.00348713	TOP2B, HP1BP3, YBX1, RBPJ, GLI3, GLI2, EXO1, RAG2, POLE, EOMES, NCOA5, ACTL6A, ATRX, BAZ1B, SOX10, RUNX2, AR, ZEB1, RFX4, WAC, ADNP, TOP1, JDP2, YAP1, PRKAA2, PCNA, CTBP2, TSHZ3, RNF8, FAAP24, RNF2, PLAC8, MNT, MTA1, BAHD1, TPR, MCMBP, TBL1X, PATZ1, BEND6, CBX7, MBD5, JUN, AUTS2, NFATC2, MLH1, ESR1, MLH3, RAD51
GOTERM_MF_DIRECT	GO:0001077~transcriptional activator activity, RNA polymerase II core promoter proximal region sequence-specific binding	28	0.01858	CEBPG, YBX1, MEOX2, RBPJ, GLI2, ELK3, NEUROD6, TBX20, PATZ1, TEAD1, NKX2-8, NR1H4, NFATC3, NFATC2, ETV1, MAFA, ESR1, RUNX2, PBX1, BATF, AR, ELF1, NR4A3, MAFB, ZNF639, ZFAT, RFX4, ATF4
GOTERM_MF_DIRECT	GO:0044212~transcription regulatory region DNA binding	12	0.0363849	XRCC6, NFYA, MTERF2, TBL1XR1, XRCC5, GFI1, WNT5A, CTNNB1, HNF1B, ASH2L, TBL1X, BRD7
GOTERM_MF_DIRECT	GO:0005267~potassium channel activity	5	0.0398925	ABCC8, KCNK16, ABCC9, TRPM5, PKD2
GOTERM_MF_DIRECT	GO:0035091~phosphatidylinositol binding	13	0.0863478	HIP1, ITPR2, ITPR3, SNX20, PIK3C2B, SNX4, SH3YL1, SNX16, SNX25, MCF2L, MITD1, ZCCHC2, SNX6
GOTERM_MF_DIRECT	GO:0043021~ribonucleoprotein complex binding	5	0.100571	IFIH1, RNASEL, PRMT7, SRP54, UHMK1
GOTERM_MF_DIRECT	GO:0000062~fatty-acyl-CoA binding	4	0.112621	ACBD6, ACBD5, SOAT1, ACBD3
GOTERM_MF_DIRECT	GO:0000988~transcription factor activity, protein binding	3	0.114624	SMAD3, HEY1, HEY2
GOTERM_MF_DIRECT	GO:0004708~MAP kinase kinase activity	3	0.114624	MAP2K1, LRRK2, PAK3
GOTERM_MF_DIRECT	GO:0004383~guanylate cyclase activity	3	0.114624	GUCY1A3, GUCY2C, GUCY1B3
GOTERM_MF_DIRECT	GO:0016176~superoxide-generating NADPH oxidase activator activity	3	0.114624	NCF4, NOXA1, PDGFB
GOTERM_MF_DIRECT	GO:0003691~double-stranded telomeric DNA binding	3	0.114624	XRCC6, XRCC5, TERF1
GOTERM_MF_DIRECT	GO:0003854~3-beta-hydroxy-delta5-steroid dehydrogenase activity	3	0.114624	NDUFA9, SDR42E1, NSDHL
GOTERM_MF_DIRECT	GO:0005249~voltage-gated potassium channel activity	11	0.118373	KCNK5, KCNC1, KCNH6, KCNK9, KCNB2, KCNC4, KCNA2, KCNQ3, KCNA10, KCNQ5, KCNA6
GOTERM_MF_DIRECT	GO:0005096~GTPase activator activity	23	0.127146	RGS18, USP6NL, RAP1GAP2, JUN, RGS16, LRRK2, ELMOD1, ARHGAP18, ASAP1, RANGAP1, ARHGAP25, RAP1GAP, BCR, RGS2, OPHN1, RGS1, SGSM3, SGSM2, RGS10, RAPGEF2, RGS8, DEPDC5, RGS7
GOTERM_MF_DIRECT	GO:0015485~cholesterol binding	7	0.129001	CETP, TSPO2, OSBPL5, STAR, SOAT1, NPC2, OSBP2
GOTERM_MF_DIRECT	GO:0004842~ubiquitin-protein transferase activity	24	0.136748	RNF43, RNF32, SHPRH, RNF11, AREL1, HACE1, WDSUB1, UBE3C, DTX3L, FEM1B, FBXO2, RNF8, RNF208, TRAF2, TNFAIP1, UBE3B, MARCH6, KLHL20, HECTD1, RNF114, RNF217, G2E3, FBXL2, RNF141
GOTERM_MF_DIRECT	GO:0050660~flavin adenine dinucleotide binding	13	0.137505	NOS2, MTHFR, MTO1, ACADSB, DUS2, FOXRED2, AIFM3, NDOR1, IVD, CHDH, DUS4L, ACADS, DLD
GOTERM_MF_DIRECT	GO:0003707~steroid hormone receptor activity	9	0.137882	THRB, NR4A3, ESRRB, NR1H4, HNF4G, RARB, NR1D2, NR2C1, PPARD
GOTERM_MF_DIRECT	GO:0030169~low-density lipoprotein particle binding	5	0.140674	STAB2, CDH13, PCSK9, CD36, THBS1
GOTERM_MF_DIRECT	GO:0042162~telomeric DNA binding	5	0.140674	XRCC6, HNRNPD, UPF3A, TERF1, SMG7
GOTERM_MF_DIRECT	GO:0008270~zinc ion binding	129	0.149192	ZFAND3, ZFAND1, TTF2, ZDHHC1, ZDHHC3, NR3C2, ALKBH8, EP300, RAG2, RNF43, LMO3, MID1, PIAS1, RBX1, AR, NEIL2, SNRPC, CBLL1, L3MBTL2, GLO1, BAZ2B, ZMAT3, RNF215, ZMAT4, LTA4H, MORC2, ZRANB1, ACE, ZRANB2, SMAD3, PHF10, ESRRB, NR1D2, BFAR, MARCH7, MARCH6, ESR1, FBXO30, MARCH1, MLLT10, CYLD, LIN28B, NR4A3, RNF224, TAB3, MDM4, LHX4, ZCCHC4, RNF185, LHX9, ZCCHC2, LHX8, PHF3, INTS12, SUV39H2, RNF11, LRSA…
GOTERM_MF_DIRECT	GO:0001078~transcriptional repressor activity, RNA polymerase II core promoter proximal region sequence-specific binding	13	0.15756	GFI1, NFATC2, CTCF, NR2C1, SREBF2, MLXIPL, TBX15, SALL1, SNAI1, ZNF536, ZNF148, JDP2, CC2D1B
GOTERM_MF_DIRECT	GO:0005543~phospholipid binding	8	0.163631	BAIAP2L2, SPTBN5, CARMIL2, OPHN1, SPTB, F3, PLA2G7, PACSIN1
GOTERM_MF_DIRECT	GO:0004672~protein kinase activity	27	0.164115	GUCY2C, RNASEL, PRKAA2, FASTKD1, FASTKD3, LRRK1, RASSF2, STK36, MAP3K8, SCYL2, CDK17, MAP3K2, MAP3K3, NEK9, MAP2K1, CDK19, KSR1, STRADA, LIMK2, EIF2AK1, LIMK1, CDK8, MYO3B, MYO3A, BMP2K, ROR1, CCL26
GOTERM_MF_DIRECT	GO:0008289~lipid binding	9	0.164349	UNC119B, PEX3, FABP7, BPIFB6, STARD8, ESYT3, CD36, COQ9, PLTP
GOTERM_MF_DIRECT	GO:0010181~FMN binding	4	0.167168	MTRR, NDOR1, NOS2, NDUFV1
GOTERM_MF_DIRECT	GO:0008201~heparin binding	13	0.179014	SERPINC1, REG4, PDCD5, PCSK6, THBS2, THBS1, SELP, GREM2, ADGRG1, CCDC80, SPP1, RSPO3, FGFR1
GOTERM_MF_DIRECT	GO:0042626~ATPase activity, coupled to transmembrane movement of substances	6	0.193222	ABCD4, ABCB7, ABCC8, ABCC9, ABCB11, SLC12A8
GOTERM_MF_DIRECT	GO:0004177~aminopeptidase activity	6	0.193222	METAP1D, NPEPL1, XPNPEP3, LTA4H, PEPD, METAP2
GOTERM_MF_DIRECT	GO:0004402~histone acetyltransferase activity	7	0.19541	NCOA3, HAT1, TADA1, EPC1, EP300, METTL8, SUPT7L
GOTERM_MF_DIRECT	GO:0004016~adenylate cyclase activity	3	0.197709	ADCY2, ADCY8, ADCY5
GOTERM_MF_DIRECT	GO:0004843~thiol-dependent ubiquitin-specific protease activity	13	0.225739	USP13, USP47, ZRANB1, USP48, USP49, USP42, USP44, USP12, JOSD1, UCHL5, CYLD, OTULIN, USP1
GOTERM_MF_DIRECT	GO:0004725~protein tyrosine phosphatase activity	16	0.227379	EPM2A, PTPN1, MTMR3, EYA2, MTMR8, PTPRJ, DUSP18, PTPRK, DUSP8, DUSP26, MTMR4, MTMR6, DUSP14, PTPRE, PTPRC, PTPN5
GOTERM_MF_DIRECT	GO:0017017~MAP kinase tyrosine/serine/threonine phosphatase activity	4	0.227447	DUSP18, DUSP8, DUSP6, DUSP14
GOTERM_MF_DIRECT	GO:0008168~methyltransferase activity	8	0.228358	NSUN5, METTL5, NSUN6, CIAPIN1, ZCCHC4, METTL16, PRMT9, TRDMT1
GOTERM_MF_DIRECT	GO:0030145~manganese ion binding	7	0.232565	NUDT7, NPEPL1, XPNPEP1, GALNT3, XPNPEP3, ABL2, PEPD
GOTERM_MF_DIRECT	GO:0001228~transcriptional activator activity, RNA polymerase II transcription regulatory region sequence-specific binding	10	0.278428	CSRNP3, RFX6, MYOD1, HSF2, EAF2, EP300, CTCF, E2F4, BHLHA15, HNF1A
GOTERM_MF_DIRECT	GO:0019706~protein-cysteine S-palmitoyltransferase activity	6	0.279602	ZDHHC20, ZDHHC23, ZDHHC22, ZDHHC1, ZDHHC3, ZDHHC15
GOTERM_MF_DIRECT	GO:0001601~peptide YY receptor activity	3	0.285145	NPY5R, NPY2R, NPY1R
GOTERM_MF_DIRECT	GO:0008376~acetylgalactosaminyltransferase activity	3	0.285145	CHPF, CHPF2, B4GALNT4
GOTERM_MF_DIRECT	GO:0005272~sodium channel activity	3	0.285145	ASIC4, ASIC5, TRPM5
GOTERM_MF_DIRECT	GO:0004435~phosphatidylinositol phospholipase C activity	5	0.286647	PLCG2, PLCG1, PLCD4, PLCB2, CCL26
GOTERM_MF_DIRECT	GO:0046872~metal ion binding	81	0.294138	ZNF451, NRP1, PRDM4, ZFYVE9, ZC3H3, GFI1, RTCB, PDE3B, CTCF, GLI3, GLI2, IKZF5, ZC3H12C, ZUFSP, SALL1, ZC3H7A, ZC3H7B, ZC3H12B, CHAMP1, ZNF644, TGM4, TGM2, ACVR1, ZBTB37, MCCC1, VEZF1, MUT, ZEB2, ZEB1, DCT, PITPNM1, ZNF639, MFNG, PITPNM3, ZNF438, ZNF711, ADNP, PRKD1, MTMR3, PDE1C, TSHZ3, PARN, ATP2C2, MTMR4, ZBTB2, ZBTB40, HECTD1, FGD6, ZNF827, PITRM1, ZNF507, ZNF704, NT5DC3, RNF217, HIVEP2, ZNF1…
GOTERM_MF_DIRECT	GO:0003684~damaged DNA binding	7	0.312187	XRCC6, PCNA, NEIL2, ERCC4, XRCC5, REV1, EP300
GOTERM_MF_DIRECT	GO:0005525~GTP binding	47	0.328238	RERGL, GNAZ, RASL12, HBS1L, RALA, LRRK2, LRRK1, SRP54, ARHGAP5, GNAI1, RAB22A, GSPT1, RERG, CDC42, GIMD1, ARL5B, SEPT7, GNAT3, NKIRAS1, RAB23, TUBB1, MFN1, RAC2, EIF5B, SEPT10, EIF2B2, RAB39A, RAB39B, RRAS2, AMPD1, GTPBP8, SEPT4, GTPBP1, RAB11A, SEPT3, EEF1A1, RAB32, MRAS, EHD4, RAB36, RAB18, RABL3, GNAS, DRG1, IFT27, KRAS, RABL6
GOTERM_MF_DIRECT	GO:0051539~4 iron, 4 sulfur cluster binding	5	0.339656	NFU1, NDUFS8, ETFDH, ACO2, NDUFV1
GOTERM_MF_DIRECT	GO:0005245~voltage-gated calcium channel activity	5	0.339656	CACNG2, GAS6, PKD2, CACNA1E, TMC2
GOTERM_MF_DIRECT	GO:0008234~cysteine-type peptidase activity	4	0.35526	CTSO, CTSZ, TINAG, CTSB
GOTERM_MF_DIRECT	GO:0004550~nucleoside diphosphate kinase activity	4	0.35526	NME7, NME8, CMPK1, AK4
GOTERM_MF_DIRECT	GO:0003729~mRNA binding	11	0.35943	EIF4ENIF1, SRRM4, CLUH, ESRP2, TPR, AGO2, ELAVL4, SNRPC, TSN, RPS13, RPL7
GOTERM_MF_DIRECT	GO:0008312~7S RNA binding	3	0.371407	SRP54, SRP14, SRP9
GOTERM_MF_DIRECT	GO:0000983~transcription factor activity, RNA polymerase II core promoter sequence-specific	3	0.371407	SMAD3, MAX, HEY2
GOTERM_MF_DIRECT	GO:0008235~metalloexopeptidase activity	3	0.371407	METAP1D, NPEPL1, METAP2
GOTERM_MF_DIRECT	GO:0030983~mismatched DNA binding	3	0.371407	MSH4, PMS2, MLH3
GOTERM_MF_DIRECT	GO:0005388~calcium-transporting ATPase activity	3	0.371407	ATP2B4, ATP2C2, ATP2B1
GOTERM_MF_DIRECT	GO:0004970~ionotropic glutamate receptor activity	3	0.371407	GRIA2, GRIN2B, GRIN1
GOTERM_MF_DIRECT	GO:0043539~protein serine/threonine kinase activator activity	3	0.371407	MAP2K1, STRADA, PARP16
GOTERM_MF_DIRECT	GO:0004004~ATP-dependent RNA helicase activity	3	0.371407	EIF4A2, DDX54, SNRNP200
GOTERM_MF_DIRECT	GO:0070679~inositol 1,4,5 trisphosphate binding	3	0.371407	TRPC5, TRPC6, ITPR3
GOTERM_MF_DIRECT	GO:0070402~NADPH binding	3	0.371407	MTRR, CBR4, CRYZ
GOTERM_MF_DIRECT	GO:0015301~anion:anion antiporter activity	3	0.371407	SLC4A10, SLC4A3, SLC26A3
GOTERM_MF_DIRECT	GO:0003677~DNA binding	61	0.380512	PRDM4, MCM8, HP1BP3, PDCD5, CBY1, YBX1, MSANTD4, RBPJ, RPL7, IFIH1, EXO1, TOP1MT, MYB, ZNF326, RAG2, POLE, MB21D1, SHPRH, PARP1, SWAP70, DNTTIP1, PROX2, HNF1A, GCAT, ZEB2, DNAJC1, TFDP1, DMTF1, CSDE1, MYOD1, DMC1, MCM3, ADNP, ASCL4, MYRF, TSHZ3, GTF3C6, IGHMBP2, RNF6, BAZ2B, SPTY2D1, DEAF1, POLR2F, ZBED1, HDX, MBD5, SMAD3, NFYA, TAF13, TAF11, COQ9, SMARCA1, LIN28B, TADA2A, ERCC3, CSDC2, TBX10, PO…
GOTERM_MF_DIRECT	GO:0003676~nucleic acid binding	45	0.431322	EIF4A2, EXD3, AARS2, POLDIP3, CELF2, WBP4, GPATCH1, GLI2, IKZF5, ZBTB40, ZBTB2, HNRNPDL, ZNF827, ZNF507, DHX35, ZMAT4, CHAMP1, METTL5, HIVEP2, ZNF644, CMTR1, DDX17, TTC14, ZNF143, ZNF142, HELQ, ARPP21, ZBTB37, ZBTB10, ZNF76, VEZF1, DNAJC17, UHMK1, KLF6, ZNF618, ESRP2, ZFAT, ZNF438, TRMT11, ZCCHC4, CBLL1, RBM46, ZCCHC2, ZNF410, AARS
GOTERM_MF_DIRECT	GO:0000977~RNA polymerase II regulatory region sequence-specific DNA binding	12	0.43364	ETV7, EOMES, HMX3, MNT, ASCL3, RFX6, SOX13, SNAI1, EAF2, RARB, BHLHA15, ATF6
GOTERM_MF_DIRECT	GO:0001046~core promoter sequence-specific DNA binding	7	0.436922	NR4A3, CREM, CRY1, NR1D2, TOP1, ESR1, ATF4
GOTERM_MF_DIRECT	GO:0061630~ubiquitin protein ligase activity	13	0.443988	LRSAM1, RNF25, RNF6, BFAR, RNF2, FBXO30, CDC42, MARCH1, RFWD2, RLIM, RAG2, CBLL1, RNF152
GOTERM_MF_DIRECT	GO:0001786~phosphatidylserine binding	5	0.445437	JPH2, OSBPL5, GAS6, THBS1, RPE65
GOTERM_MF_DIRECT	GO:0005246~calcium channel regulator activity	3	0.453102	GRM3, TSPAN13, PLN
GOTERM_MF_DIRECT	GO:0016594~glycine binding	3	0.453102	GLRB, GRIN2B, GRIN1
GOTERM_MF_DIRECT	GO:0008144~drug binding	6	0.463866	ACE, GLRB, SRP54, ATP1B1, DRD4, PPARD
GOTERM_MF_DIRECT	GO:0003924~GTPase activity	22	0.465089	EIF5B, GNAZ, HBS1L, RALA, LRRK2, SRP54, GTPBP1, RAB22A, RAB11A, GSPT1, RERG, GNAI1, RAB32, CDC42, EEF1A1, GNAT3, RAB23, TUBB1, MFN1, GNAS, RAC2, KRAS
GOTERM_MF_DIRECT	GO:0004879~RNA polymerase II transcription factor activity, ligand-activated sequence-specific DNA binding	4	0.480032	NR4A3, HNF4G, NR2C1, PPARD
GOTERM_MF_DIRECT	GO:0004198~calcium-dependent cysteine-type endopeptidase activity	4	0.480032	CAPN8, CAPN11, CAPN6, CAPN2
GOTERM_MF_DIRECT	GO:0003713~transcription coactivator activity	17	0.501258	MKL2, YAP1, JUN, CTBP2, TAF11, MKL1, SUPT7L, NPAT, MTA1, TFDP1, ARL2BP, MYOD1, EP300, CTNNB1, TADA1, VGLL2, BRD7
GOTERM_MF_DIRECT	GO:0000049~tRNA binding	6	0.508477	EEF1A1, AIMP1, CARS, SEPSECS, IGHMBP2, ALKBH8
GOTERM_MF_DIRECT	GO:0001106~RNA polymerase II transcription corepressor activity	3	0.528321	ZNF451, TBX15, BEND6
GOTERM_MF_DIRECT	GO:0008301~DNA binding, bending	3	0.528321	TOP2B, TERF1, CRIP1
GOTERM_MF_DIRECT	GO:0071949~FAD binding	3	0.528321	MTRR, COQ6, DDO
GOTERM_MF_DIRECT	GO:0043027~cysteine-type endopeptidase inhibitor activity involved in apoptotic process	3	0.528321	PRDX3, VIL1, GAS6
GOTERM_MF_DIRECT	GO:0004602~glutathione peroxidase activity	3	0.528321	GPX2, MGST1, GPX7
GOTERM_MF_DIRECT	GO:0003995~acyl-CoA dehydrogenase activity	3	0.528321	IVD, ACADS, ACADSB
GOTERM_MF_DIRECT	GO:0015269~calcium-activated potassium channel activity	3	0.528321	KCNU1, KCNMB2, MTMR6
GOTERM_MF_DIRECT	GO:0004872~receptor activity	9	0.533221	ITGB1, NOTCH2, ITGB5, ITGB3, NOTCH2NL, ITGB6, GFRA2, XPR1, AMOT
GOTERM_MF_DIRECT	GO:0001530~lipopolysaccharide binding	4	0.538048	SELP, PSMA1, DROSHA, TLR2
GOTERM_MF_DIRECT	GO:0003950~NAD+ ADP-ribosyltransferase activity	4	0.538048	PARP4, PARP1, PARP16, PARP15
GOTERM_MF_DIRECT	GO:0004197~cysteine-type endopeptidase activity	7	0.556928	USP13, USP49, USP12, USP1, ATG4C, ATG4A, CTSB
GOTERM_MF_DIRECT	GO:0004930~G-protein coupled receptor activity	21	0.586031	GPR26, OPN3, GPR12, TM2D1, GPR22, GPR63, RXFP1, GPR141, ADGRG3, GPRC6A, GPR176, ADGRG1, GALR3, ADGRA2, GPR161, ADGRG5, ADGRG6, ADGRF5, C3AR1, GPR158, OXGR1
GOTERM_MF_DIRECT	GO:0008094~DNA-dependent ATPase activity	4	0.592155	SMARCAL1, RAD51, DMC1, GTF2H1
GOTERM_MF_DIRECT	GO:0001227~transcriptional repressor activity, RNA polymerase II transcription regulatory region sequence-specific binding	6	0.59261	ETV7, MNT, ASCL3, ZEB1, NFATC3, PPARD
GOTERM_MF_DIRECT	GO:0031210~phosphatidylcholine binding	3	0.59616	CETP, GPR12, RPE65
GOTERM_MF_DIRECT	GO:0070300~phosphatidic acid binding	3	0.59616	JPH2, MICALL1, RAPGEF2
GOTERM_MF_DIRECT	GO:0004871~signal transducer activity	15	0.612532	GNAZ, SLC35B2, LSP1, LITAF, GNAI1, EEF1D, GNAT3, GNAS, PLCG2, CTNNB1, PLCG1, PLCB2, PLCD4, TMEM9B, RGS7
GOTERM_MF_DIRECT	GO:0030170~pyridoxal phosphate binding	7	0.62983	OAT, SPTLC2, PDXDC1, CTH, GAD2, THNSL1, GCAT
GOTERM_MF_DIRECT	GO:0005546~phosphatidylinositol-4,5-bisphosphate binding	6	0.631532	AMER1, VIL1, AMER2, JPH2, ASAP1, RAG2
GOTERM_MF_DIRECT	GO:0080025~phosphatidylinositol-3,5-bisphosphate binding	4	0.641968	JPH2, PLEKHA5, CLVS2, RAG2
GOTERM_MF_DIRECT	GO:0008373~sialyltransferase activity	3	0.656385	ST8SIA1, ST3GAL6, ST8SIA6
GOTERM_MF_DIRECT	GO:0004003~ATP-dependent DNA helicase activity	3	0.656385	XRCC6, ERCC3, XRCC5
GOTERM_MF_DIRECT	GO:0070888~E-box binding	3	0.656385	ZEB1, SREBF2, ARNTL
GOTERM_MF_DIRECT	GO:0003712~transcription cofactor activity	3	0.656385	DDX17, TRRAP, AIP
GOTERM_MF_DIRECT	GO:0000979~RNA polymerase II core promoter sequence-specific DNA binding	7	0.663522	YAP1, HSF2, EP300, HNF1A, ZNF335, RBPJ, RUNX2
GOTERM_MF_DIRECT	GO:0003697~single-stranded DNA binding	6	0.668094	RAD51, ERCC4, PMS2, YBX1, MLH1, TSN
GOTERM_MF_DIRECT	GO:0005085~guanyl-nucleotide exchange factor activity	5	0.675333	BCAR3, ANKRD27, EIF2B2, ELMO1, RALGPS2
GOTERM_MF_DIRECT	GO:0003705~transcription factor activity, RNA polymerase II distal enhancer sequence-specific binding	5	0.675333	JUN, PTH, NR1H4, HNF1B, SOX10
GOTERM_MF_DIRECT	GO:0003714~transcription corepressor activity	12	0.681375	YAP1, ATF7IP, NPAT, MTA1, TSG101, CTBP2, TBL1XR1, DDX54, TBL1X, BRD7, WNT4, ELK3
GOTERM_MF_DIRECT	GO:0031490~chromatin DNA binding	4	0.687321	THRB, SMAD3, MYOD1, EP300
GOTERM_MF_DIRECT	GO:0003690~double-stranded DNA binding	4	0.687321	RAD51, TEF, MTERF2, CTNNB1
GOTERM_MF_DIRECT	GO:0016874~ligase activity	6	0.702187	AREL1, HACE1, HECTD1, UBE3C, G2E3, UBE3B
GOTERM_MF_DIRECT	GO:0020037~heme binding	11	0.706825	GUCY1A3, GUCY1B3, NOS2, ABCB6, TDO2, AMBP, EIF2AK1, NGB, FLVCR2, PTGS2, IDO2
GOTERM_MF_DIRECT	GO:0008353~RNA polymerase II carboxy-terminal domain kinase activity	3	0.709188	ERCC3, GTF2H1, CDK13
GOTERM_MF_DIRECT	GO:0005234~extracellular-glutamate-gated ion channel activity	3	0.709188	GRIA2, GRIN2B, GRIN1
GOTERM_MF_DIRECT	GO:0016301~kinase activity	3	0.709188	PI4K2B, CERK, TRRAP
GOTERM_MF_DIRECT	GO:0030246~carbohydrate binding	7	0.724857	LGALS2, GALNT4, LGALS1, GALNT3, FBXO2, GALNT18, GFPT1
GOTERM_MF_DIRECT	GO:0016757~transferase activity, transferring glycosyl groups	4	0.728219	GALNT4, GALNT18, ALG12, B4GALT5
GOTERM_MF_DIRECT	GO:0003727~single-stranded RNA binding	4	0.728219	IFIH1, CBX7, AGO2, SNRPC
GOTERM_MF_DIRECT	GO:0001948~glycoprotein binding	5	0.746287	SELP, FOXRED2, PRNP, LRRK2, FBXO2
GOTERM_MF_DIRECT	GO:0051537~2 iron, 2 sulfur cluster binding	3	0.755019	AIFM3, FDX1, CIAPIN1
GOTERM_MF_DIRECT	GO:0042056~chemoattractant activity	3	0.755019	HGF, PDGFB, CCL26
GOTERM_MF_DIRECT	GO:0017112~Rab guanyl-nucleotide exchange factor activity	4	0.764791	DENND1B, DENND2C, DENND4A, DENND5A
GOTERM_MF_DIRECT	GO:0003735~structural constituent of ribosome	19	0.767497	RPL4, RPL5, RPL3, RPS7, MRPS14, RPL12, MRPS23, MRPL14, RPSA, RPL10A, MRPL57, MRPL32, MRPL21, MRPS18C, MRPL33, RPL27A, RPL37A, RPL15, RPS13
GOTERM_MF_DIRECT	GO:0000980~RNA polymerase II distal enhancer sequence-specific DNA binding	7	0.777907	SMARCD2, JUN, HDAC2, ACTL6A, NR1H4, MEOX2, SOX10
GOTERM_MF_DIRECT	GO:0044822~poly(A) RNA binding	125	0.785455	RPL4, EIF4A2, RPL5, RPL3, RTCB, FCF1, PEBP1, SRP14, RPL10A, CRKL, TIAL1, PNN, RAVER2, ZNF326, SNRPD3, TNS1, NOM1, RPS7, DNTTIP2, ALG13, CSNK1E, GTPBP1, FTSJ3, EEF1A1, SARNP, SBDS, SRSF3, PPIG, SNRPC, SNRNP200, EIF1B, KHDRBS3, RPS19BP1, MRPL14, SNU13, AKAP17A, RPF2, RRP7A, BAG4, HNRNPDL, ZMAT3, WBSCR22, LTA4H, CFAP65, TRMT1L, XRCC6, JUN, PRPF38A, ZRANB2, XRCC5, RDX, LSM1, MRPL21, ALDH6A1, LIN28B, …
GOTERM_MF_DIRECT	GO:0004298~threonine-type endopeptidase activity	3	0.794468	PSMA6, PSMA1, PSMA2
GOTERM_MF_DIRECT	GO:0032266~phosphatidylinositol-3-phosphate binding	4	0.797252	JPH2, NCF4, PLEKHA5, TECPR1
GOTERM_MF_DIRECT	GO:0004190~aspartic-type endopeptidase activity	4	0.797252	NRIP3, REN, SPPL3, CTSD
GOTERM_MF_DIRECT	GO:0004222~metalloendopeptidase activity	11	0.809682	LMLN, MMP7, PITRM1, MEP1A, MMP2, ADAM9, YME1L1, ECE1, OMA1, MMP9, PAPPA2
GOTERM_MF_DIRECT	GO:0004252~serine-type endopeptidase activity	12	0.820984	F7, F10, CTRL, TMPRSS6, MMP2, HGF, OVCH2, PROZ, HTRA1, PCSK9, PCSK6, MMP9
GOTERM_MF_DIRECT	GO:0050840~extracellular matrix binding	3	0.828187	ADGRG1, OLFML2B, THBS1
GOTERM_MF_DIRECT	GO:0043531~ADP binding	3	0.828187	APAF1, MYO3A, MYH9
GOTERM_MF_DIRECT	GO:0070273~phosphatidylinositol-4-phosphate binding	3	0.828187	JPH2, OSBPL5, PLEKHA5
GOTERM_MF_DIRECT	GO:0005509~calcium ion binding	59	0.829268	LRRC74A, CETN2, CCDC47, STAB2, LPCAT1, EFCAB14, CALML4, PKD2, CDH6, CAPN8, CAPN2, HMCN1, PGM1, TNNC2, PLA2G4A, NPNT, HSPG2, MYL4, F7, SPARCL1, CDH13, FKBP9, MICU2, GAS6, CRELD2, PLCB2, CDH18, NOTCH2, CRB1, CABP2, PROZ, LTBP2, LRP3, CABP1, LRP2, THBS2, FSTL1, CACNA1E, THBS1, NKD1, SCUBE2, PRRG3, FSTL5, CDH20, CDH22, PLCG1, EPS15, EDEM3, F10, GALNT3, PCDH7, PCDH8, GRIN1, VIL1, CAPN11, EHD4, DCHS2, …
GOTERM_MF_DIRECT	GO:0004722~protein serine/threonine phosphatase activity	5	0.829579	MTMR3, PPA2, PPP2R2A, TAB1, MTMR4
GOTERM_MF_DIRECT	GO:0003777~microtubule motor activity	7	0.842464	KIF5C, DNAH5, KIF4A, KIF25, KIF21A, KIFC3, KIF15
GOTERM_MF_DIRECT	GO:0043022~ribosome binding	4	0.850966	SBDS, IGHMBP2, NAA16, LETM2
GOTERM_MF_DIRECT	GO:0005540~hyaluronic acid binding	3	0.856836	STAB2, SUSD5, LYVE1
GOTERM_MF_DIRECT	GO:0004674~protein serine/threonine kinase activity	24	0.858025	GSK3B, BRSK2, TRIO, NEK7, DCLK3, STK39, LMTK2, CSNK1E, UHMK1, BCR, SBK2, WEE1, NUAK1, RPS6KA6, LATS2, MKNK1, STK38, AKT3, TLK2, SPEG, PIM3, PAK3, MAP2K5, PSKH1
GOTERM_MF_DIRECT	GO:0043565~sequence-specific DNA binding	22	0.862303	THRB, CSRNP3, ESRRB, NR1H4, CREM, HNF4G, NR1D2, NR2C1, GTF2E1, TSN, NR3C2, MTA1, TEF, MAFF, ALX3, RARB, ZNF711, LHX4, HMX2, LHX9, PPARD, VSX2
GOTERM_MF_DIRECT	GO:0000166~nucleotide binding	32	0.863906	GUCY1B3, TMEM63A, POLDIP3, CELF2, PARN, ELAVL4, ADCY2, AKAP17A, ADCY8, ADCY5, ALKBH8, RRP7A, TIAL1, ORC4, HNRNPDL, RAVER2, ATP7A, POLE, SRSF11, RBM33, GUCY1A3, SSB, NIFK, UPF3A, DNAJC17, NT5C3A, ESRP2, RCAN2, HNRNPD, SRSF3, RBM46, TNRC6B
GOTERM_MF_DIRECT	GO:0051287~NAD binding	4	0.872843	CTBP2, PARP1, PHGDH, NDUFV1
GOTERM_MF_DIRECT	GO:0004888~transmembrane signaling receptor activity	3	0.881053	FZD9, LYVE1, TLR2
GOTERM_MF_DIRECT	GO:0005507~copper ion binding	4	0.891827	PRNP, HEPH, ATP7A, F5
GOTERM_MF_DIRECT	GO:0030374~ligand-dependent nuclear receptor transcription coactivator activity	3	0.90143	SFR1, NCOA3, NCOA7
GOTERM_MF_DIRECT	GO:0004890~GABA-A receptor activity	3	0.90143	GABRQ, GABRA3, GABRE
GOTERM_MF_DIRECT	GO:0003743~translation initiation factor activity	5	0.904048	EIF5B, EIF2B2, EIF3L, EIF1B, EIF3A
GOTERM_MF_DIRECT	GO:0005198~structural molecule activity	11	0.904878	FGB, ISCA2, FGA, DES, CLDN3, COPB1, FGG, CLDN34, CLDN19, CLDN2, ADD3
GOTERM_MF_DIRECT	GO:0005201~extracellular matrix structural constituent	3	0.91851	COL4A6, LAMB1, LAMC1
GOTERM_MF_DIRECT	GO:0000287~magnesium ion binding	18	0.923899	BRSK2, CERK, ADPRHL1, EYA2, ATP11B, ATP11A, NLK, NUDT3, NT5C3A, WEE1, NUDT7, RPS6KA6, PPA2, STK38, ABL2, ENOPH1, AASDHPPT, PGM1
GOTERM_MF_DIRECT	GO:0005524~ATP binding	153	0.92404	CARS, EIF4A2, SMARCAL1, TRIO, RTCB, TTF2, NADSYN1, MYLK, RPS6KA6, KIF5C, AKT3, MAP3K8, PIM3, KIF21A, EPHB2, GLUL, SLC12A8, PSKH1, DDX17, ACVR1, TOR3A, MAP2K1, EPHA7, EPHA8, SWAP70, MCCC1, LMTK2, ATP11B, ATP11A, CSNK1E, ATP1B1, RUNX2, CLPX, UHMK1, MSH4, TYRO3, CMPK1, YME1L1, ROR1, PRKD1, SNRNP200, ATP6V1A, BLK, BRSK2, AARS2, ABCB6, ABCB7, STK39, TRANK1, AK4, NLK, MAATS1, NUAK1, DHX32, STK36, DHX35…
GOTERM_MF_DIRECT	GO:0003723~RNA binding	13	0.928684	SF3A1, RNASEL, SSB, CELF2, THUMPD2, NSUN6, FXR1, RSL1D1, PSMA6, DROSHA, SNRPF, EIF4G3, EIF4G2
GOTERM_MF_DIRECT	GO:0005262~calcium channel activity	3	0.932776	TRPC5, TMCO1, GRIN1
GOTERM_MF_DIRECT	GO:0004715~non-membrane spanning protein tyrosine kinase activity	4	0.934439	BLK, WEE1, ABL2, FRK
GOTERM_MF_DIRECT	GO:0003700~transcription factor activity, sequence-specific DNA binding	23	0.935028	EOMES, SMAD3, NFYA, MYRF, WNT5A, MKL1, ESRRB, CREM, NR1D2, RBPJ, TBX19, GATA-4, GLI3, ARNTL, NR3C2, MTA1, TFDP1, TEF, HEY1, TBX10, MAFF, CTNNB1, ATF6
GOTERM_MF_DIRECT	GO:0009055~electron carrier activity	3	0.944654	FDX1, ETFDH, CIAPIN1
GOTERM_MF_DIRECT	GO:0005547~phosphatidylinositol-3,4,5-trisphosphate binding	3	0.944654	JPH2, ASAP1, RAG2
GOTERM_MF_DIRECT	GO:0005230~extracellular ligand-gated ion channel activity	3	0.944654	GABRQ, GABRA3, GABRE
GOTERM_MF_DIRECT	GO:0003774~motor activity	3	0.944654	MYO3B, MYO1H, CCDC102A
GOTERM_MF_DIRECT	GO:0005215~transporter activity	9	0.961193	SEC14L2, SLC23A3, SLC25A38, SLC5A8, SLC15A2, SLC5A9, FABP7, CLVS2, SLC5A1
GOTERM_MF_DIRECT	GO:0005089~Rho guanyl-nucleotide exchange factor activity	5	0.962366	BCR, ARHGEF9, FGD6, TRIO, MCF2L
GOTERM_MF_DIRECT	GO:0003824~catalytic activity	7	0.967846	GSTZ1, PHLPP1, CWF19L2, EPHX4, ECHDC2, ENPP4, OLFM4
GOTERM_MF_DIRECT	GO:0016491~oxidoreductase activity	8	0.970885	FOXRED2, AIFM3, DHRS11, DCT, CHM, MTO1, VAT1L, F5
GOTERM_MF_DIRECT	GO:0019003~GDP binding	4	0.97275	RALA, RAB18, SRP54, RAB22A
GOTERM_MF_DIRECT	GO:0003725~double-stranded RNA binding	4	0.97275	DUS2, IFIH1, AGO2, MSN
GOTERM_MF_DIRECT	GO:0001047~core promoter binding	3	0.974995	MTA1, MYOD1, AGO2
GOTERM_MF_DIRECT	GO:0004867~serine-type endopeptidase inhibitor activity	3	0.979573	AMBP, SERPINC1, SERPINB5
GOTERM_MF_DIRECT	GO:0016887~ATPase activity	6	0.98837	ATF7IP, TOR3A, DNAH5, ABCF2, SMARCA1, MYO19
GOTERM_MF_DIRECT	GO:0005044~scavenger receptor activity	3	0.988945	STAB2, SCARF2, TINAG
GOTERM_MF_DIRECT	GO:0008565~protein transporter activity	3	0.99101	USO1, AP4S1, KPNA5
GOTERM_MF_DIRECT	GO:0016787~hydrolase activity	4	0.994922	PSMC5, ENTPD5, CPPED1, TMPPE
GOTERM_MF_DIRECT	GO:0005200~structural constituent of cytoskeleton	4	0.998083	ARPC2, TUBB1, ARPC5, SPTB
GOTERM_MF_DIRECT	GO:0005506~iron ion binding	7	0.999041	NFU1, TPH1, TMLHE, AGMO, P3H1, ACO2, ALKBH8
KEGG_PATHWAY	mgp04310:Wnt signaling pathway	31	0.0120389	GSK3B, CTBP2, NLK, NKD1, WNT6, CCND3, CCND2, RAC2, EP300, TBL1X, WNT4, WNT10A, JUN, MMP7, WNT7B, WNT5A, FZD9, NFATC3, NFATC2, CACYBP, CSNK1E, DKK2, RBX1, MAPK10, SFRP4, SFRP2, TBL1XR1, BAMBI, CTNNB1, PLCB2, PPARD
KEGG_PATHWAY	mgp04510:Focal adhesion	44	0.0186118	ITGB1, GSK3B, ITGB5, LAMA4, ITGB3, PDGFB, LAMC2, LAMC1, THBS2, ARHGAP5, THBS1, CRKL, MYLK, CDC42, CCND3, CCND2, IBSP, TNN, PDGFD, PDGFC, AKT3, RAC2, SPP1, CAPN2, PAK6, TNR, ITGB6, PAK3, MAP2K1, JUN, HGF, PARVA, LAMB1, PGF, MAPK10, PIK3CA, ITGA11, BCL2, COL4A6, COL4A5, CTNNB1, ITGA6, BIRC2, ITGA9
KEGG_PATHWAY	mgp04512:ECM-receptor interaction	21	0.0252861	ITGB1, ITGB5, LAMA4, ITGB3, LAMC2, LAMB1, LAMC1, THBS2, HSPG2, THBS1, IBSP, TNN, ITGA11, COL4A6, SPP1, COL4A5, TNR, ITGA6, ITGB6, CD36, ITGA9
KEGG_PATHWAY	mgp04540:Gap junction	21	0.0331941	MAP3K2, GUCY1A3, GUCY1B3, MAP2K1, PDGFB, ITPR2, ITPR3, ADCY2, ADCY8, GRM1, GNAI1, ADCY5, ADRB3, PDGFD, TUBB1, PDGFC, GNAS, PRKG2, KRAS, PLCB2, MAP2K5
KEGG_PATHWAY	mgp04010:MAPK signaling pathway	45	0.0613593	MAX, PDGFB, CACNA1D, FASLG, ARR3, NLK, CACNA1E, CRKL, FGF5, CDC42, CACNA1I, RPS6KA6, MKNK1, AKT3, RAC2, MAP3K8, CACNG2, FGF23, MAP2K5, MAP4K3, MAP3K2, MAP3K3, MAP2K1, JUN, TGFB3, NFATC3, CACNA2D3, RRAS2, PLA2G4A, TRAF2, NGF, DUSP8, DUSP6, TNFRSF1A, MAPK10, CACNB2, FGF16, MRAS, NF1, RAPGEF2, KRAS, TAB1, PTPN5, FGFR1, ATF4
KEGG_PATHWAY	mgp04122:Sulfur relay system	5	0.0801105	MPST, TRMU, MOCS3, TST, MOCS1
KEGG_PATHWAY	mgp04912:GnRH signaling pathway	18	0.0809631	MAP3K2, MAP3K3, MAP2K1, JUN, MMP2, ITPR2, PLA2G4A, ITPR3, CACNA1D, ADCY2, ADCY8, ADCY5, CDC42, MAPK10, GNAS, KRAS, PLCB2, ATF4
KEGG_PATHWAY	mgp04340:Hedgehog signaling pathway	7	0.120492	GSK3B, SHH, CSNK1E, LRP2, GLI1, GLI3, GLI2
KEGG_PATHWAY	mgp00564:Glycerophospholipid metabolism	20	0.145248	CDS1, PNPLA7, DGKB, MBOAT1, LPCAT1, LCAT, PLA2G4A, PLA2G6, GPCPD1, CRLS1, PISD, PLA2G15, PTDSS2, ETNK2, ETNK1, PLA2G10, LPCAT2, GPAT3, PLPP3, CDS2
KEGG_PATHWAY	mgp04920:Adipocytokine signaling pathway	15	0.164984	PRKAB2, PRKAA2, IRS4, SLC2A1, ACSL4, TRAF2, PRKAG3, TNFRSF1A, NFKBIA, MAPK10, G6PC2, AKT3, LEPR, CD36, NFKBIE
KEGG_PATHWAY	mgp00601:Glycosphingolipid biosynthesis - lacto and neolacto series	7	0.171838	FUT7, FUT9, ST8SIA1, B3GALT2, B3GNT5, B3GALT1, ST3GAL6
KEGG_PATHWAY	mgp04070:Phosphatidylinositol signaling system	20	0.184268	CDS1, PI4K2B, MTMR3, DGKB, MTMR8, ITPR2, ITPR3, MTMR4, MTMR6, PIK3C2B, PIK3CA, IMPA1, INPP5J, PLCG2, PIP4K2A, PLCG1, PLCB2, PLCD4, IP6K3, CDS2
KEGG_PATHWAY	mgp04012:ErbB signaling pathway	17	0.192594	GSK3B, MAP2K1, CDKN1A, JUN, AREG, CRKL, EREG, MAPK10, PIK3CA, AKT3, PLCG2, EIF4EBP1, PAK6, ABL2, KRAS, PLCG1, PAK3
KEGG_PATHWAY	mgp04130:SNARE interactions in vesicular transport	8	0.204281	VAMP7, STX17, STX16, STX6, SEC22B, STX1A, BET1L, STX11
KEGG_PATHWAY	mgp03420:Nucleotide excision repair	10	0.206183	CUL4A, PCNA, RFC4, ERCC3, ERCC4, CETN2, POLE3, GTF2H1, POLE, RBX1
KEGG_PATHWAY	mgp04350:TGF-beta signaling pathway	17	0.208514	ACVR1, LEFTY1, SMAD3, TGFB3, ZFYVE9, INHBB, INHBA, SMAD6, INHBC, THBS1, ACVR2A, RBX1, TFDP1, BAMBI, EP300, E2F4, NODAL
KEGG_PATHWAY	mgp04916:Melanogenesis	19	0.216903	GSK3B, MAP2K1, WNT10A, WNT7B, WNT5A, FZD9, ADCY2, ADCY8, GNAI1, ADCY5, WNT6, KITLG, DCT, GNAS, EP300, CTNNB1, KRAS, PLCB2, WNT4
KEGG_PATHWAY	mgp04810:Regulation of actin cytoskeleton	36	0.240584	ITGB1, CHRM3, ITGB5, ITGB3, PDGFB, CRKL, MYLK, FGF5, CDC42, PDGFD, CFL2, PDGFC, RAC2, PAK6, PIP4K2A, ITGB6, PAK3, FGF23, MAP2K1, LIMK2, RDX, LIMK1, RRAS2, MSN, ARPC5, ENAH, FGF16, DIAPH2, MRAS, PIK3CA, ARPC2, ITGA11, ITGA6, KRAS, FGFR1, ITGA9
KEGG_PATHWAY	mgp04210:Apoptosis	12	0.245861	NFKBIA, CAPN11, APAF1, PIK3CA, AKT3, CAPN2, BCL2, FASLG, TRAF2, NGF, BIRC2, TNFRSF1A
KEGG_PATHWAY	mgp00280:Valine, leucine and isoleucine degradation	11	0.249899	ALDH6A1, IVD, MCCC1, HMGCS2, HMGCLL1, ACADS, ACADSB, MUT, DLD, ACAT1, ALDH9A1
KEGG_PATHWAY	mgp04270:Vascular smooth muscle contraction	21	0.25388	GUCY1A3, GUCY1B3, MAP2K1, ITPR2, PLA2G4A, ITPR3, CACNA1D, ADCY2, PLA2G6, ADCY8, MYLK, ADCY5, EDNRA, KCNU1, ADORA2A, CALD1, PLA2G10, KCNMB2, GNAS, MRVI1, PLCB2
KEGG_PATHWAY	mgp04261:Adrenergic signaling in cardiomyocytes	23	0.27295	CREM, ATP2B4, CACNA2D3, CACNA1D, PPP2R2A, ADCY2, ATP2B1, ATP1B1, ADCY8, GNAI1, ADCY5, MYL4, CACNB2, PLN, ADRB3, PPP2R3C, KCNQ1, AKT3, GNAS, BCL2, CACNG2, PLCB2, ATF4
KEGG_PATHWAY	mgp01212:Fatty acid metabolism	11	0.273267	PECR, HACD1, OXSM, SCD5, TECR, ACSL4, HACD3, ACADS, ACADSB, HACD2, ACAT1
KEGG_PATHWAY	mgp00562:Inositol phosphate metabolism	15	0.290931	PI4K2B, MTMR3, MTMR8, MTMR4, MTMR6, PIK3C2B, ALDH6A1, PIK3CA, IMPA1, INPP5J, PLCG2, PIP4K2A, PLCG1, PLCB2, PLCD4
KEGG_PATHWAY	mgp03040:Spliceosome	22	0.295073	SF3B5, SF3A1, PRPF38A, DDX42, SNU13, PLRG1, LSM5, PRPF4, LSM6, PHF5A, SRSF3, SNRPE, SNRPA1, PPIH, SNRPD3, SNRPF, SNRNP200, SNRPC, SMNDC1, BCAS2, CTNNBL1, SNRPB
KEGG_PATHWAY	mgp03430:Mismatch repair	6	0.29848	PCNA, RFC4, EXO1, PMS2, MLH1, MLH3
KEGG_PATHWAY	mgp04914:Progesterone-mediated oocyte maturation	16	0.303332	MAP2K1, HSP90AB1, PDE3B, ADCY2, ADCY8, GNAI1, ADCY5, MAD2L2, MAPK10, RPS6KA6, PIK3CA, AKT3, CDC16, ANAPC4, PGR, KRAS
KEGG_PATHWAY	mgp00565:Ether lipid metabolism	9	0.311885	GAL3ST1, PLA2G10, LPCAT2, LPCAT1, PLA2G4A, PLA2G6, PLPP3, PLA2G7, PAFAH1B1
KEGG_PATHWAY	mgp00532:Glycosaminoglycan biosynthesis - chondroitin sulfate / dermatan sulfate	5	0.343664	CHSY1, CHPF, CHPF2, CHST15, CHST14
KEGG_PATHWAY	mgp00600:Sphingolipid metabolism	11	0.346695	CERS3, SMPD3, GAL3ST1, SMPD4, CERS6, SPTLC2, CERK, GLB1, DEGS1, KDSR, PLPP3
KEGG_PATHWAY	mgp00270:Cysteine and methionine metabolism	8	0.350228	MPST, LDHB, AHCYL1, TST, ADI1, CTH, AMD1, ENOPH1
KEGG_PATHWAY	mgp04370:VEGF signaling pathway	11	0.371903	CDC42, MAP2K1, PIK3CA, AKT3, PLCG2, RAC2, PLA2G4A, NFATC2, KRAS, PLCG1, PTGS2
KEGG_PATHWAY	mgp04020:Calcium signaling pathway	30	0.398587	CHRM3, PDE1C, ITPR2, ITPR3, CACNA1D, ADCY2, ADCY8, CACNA1E, GRM1, MYLK, CACNA1I, EDNRA, CYSLTR1, PLN, CCKAR, PLCG2, PLCG1, NOS2, TNNC2, ATP2B4, ATP2B1, GRIN1, P2RX6, ADORA2A, ADRB3, STIM2, P2RX2, GNAS, PLCB2, PLCD4
KEGG_PATHWAY	mgp00603:Glycosphingolipid biosynthesis - globo series	4	0.402048	FUT9, ST8SIA1, NAGA, ST3GAL1
KEGG_PATHWAY	mgp04146:Peroxisome	16	0.403701	ABCD4, PECR, ACOT8, MVK, NOS2, ACSL4, PEX2, DDO, PEX26, PEX5L, NUDT7, SLC25A17, PEX3, NUDT19, MLYCD, HMGCLL1
KEGG_PATHWAY	mgp04620:Toll-like receptor signaling pathway	15	0.415712	CCL24, CD40, MAP2K1, JUN, LY96, NFKBIA, MAPK10, PIK3CA, AKT3, SPP1, MAP3K8, TAB1, TLR5, TLR2, CCL26
KEGG_PATHWAY	mgp00430:Taurine and hypotaurine metabolism	3	0.419727	GGT5, GAD2, GGT1
KEGG_PATHWAY	mgp00900:Terpenoid backbone biosynthesis	5	0.429484	NUS1, MVK, PDSS1, HMGCS2, ACAT1
KEGG_PATHWAY	mgp04145:Phagosome	22	0.429672	DYNC2H1, ITGB1, ATP6V1A, COLEC11, DYNC1I2, ITGB5, NCF2, ITGB3, NCF4, LPO, TCIRG1, THBS2, THBS1, MRC2, LAMP1, TUBB1, ATP6V1B2, CD36, ATP6V1G3, SEC22B, PLA2R1, TLR2
KEGG_PATHWAY	mgp04931:Insulin resistance	18	0.458622	PTPN1, GSK3B, PRKAB2, PRKAA2, GFPT1, IRS4, SLC2A1, PRKAG3, TNFRSF1A, NFKBIA, GYS2, MAPK10, MLXIPL, G6PC2, RPS6KA6, PIK3CA, AKT3, CD36
KEGG_PATHWAY	mgp04068:FoxO signaling pathway	22	0.464245	MAP2K1, CDKN1A, PRKAB2, PRKAA2, SMAD3, TGFB3, FOXG1, IRS4, FBXO25, FASLG, CSNK1E, NLK, PRKAG3, GRM1, MAPK10, G6PC2, CCND2, PIK3CA, AKT3, EP300, KRAS, RAG2
KEGG_PATHWAY	mgp01040:Biosynthesis of unsaturated fatty acids	6	0.48473	PECR, HACD1, SCD5, TECR, HACD3, HACD2
KEGG_PATHWAY	mgp04110:Cell cycle	21	0.493871	GSK3B, CDKN1A, HDAC2, PCNA, CDKN2C, SMAD3, TGFB3, RBX1, MAD2L2, ORC4, WEE1, CCND3, CCND2, TFDP1, CDC16, MCM3, ANAPC4, EP300, E2F4, BUB3, YWHAH
KEGG_PATHWAY	mgp04621:NOD-like receptor signaling pathway	8	0.503684	NFKBIA, MAPK10, HSP90AB1, TAB3, TAB1, SUGT1, BIRC2, CCL26
KEGG_PATHWAY	mgp04141:Protein processing in endoplasmic reticulum	28	0.5233	SEC23A, HSP90AB1, NGLY1, HERPUD1, DNAJB2, BAG2, CAPN2, BAK1, UGGT2, SEC31A, EDEM3, FBXO2, EIF2AK1, UBE2E1, TRAF2, EIF2AK4, MARCH6, DDOST, RBX1, MAPK10, DNAJC3, DNAJC1, CAPN11, SELENOS, BCL2, RNF185, ATF6, ATF4
KEGG_PATHWAY	mgp00480:Glutathione metabolism	8	0.533233	GGT5, GPX2, MGST3, MGST1, GPX7, TXNDC12, GCLM, GGT1
KEGG_PATHWAY	mgp04520:Adherens junction	13	0.533301	PTPN1, SMAD3, PTPRJ, NLK, CDC42, AFDN, PARD3, SNAI1, RAC2, EP300, CTNNB1, WASF3, FGFR1
KEGG_PATHWAY	mgp00520:Amino sugar and nucleotide sugar metabolism	9	0.538467	TSTA3, CMAS, PMM1, FPGT, GMPPA, GFPT1, UAP1, NPL, PGM1
KEGG_PATHWAY	mgp00072:Synthesis and degradation of ketone bodies	3	0.542602	HMGCS2, HMGCLL1, ACAT1
KEGG_PATHWAY	mgp03010:Ribosome	21	0.546002	RPL4, RPL5, RPL3, RPS7, MRPS14, RPL12, MRPL14, RPSA, MRPL23, RPL10A, MRPL32, MRPL21, MRPS18C, RPL7, MRPL33, MRPL30, RPL27A, RPL37A, RPL15, RPS10, RPS13
KEGG_PATHWAY	mgp00030:Pentose phosphate pathway	5	0.551223	TKT, RBKS, PGM1, PFKP, DERA
KEGG_PATHWAY	mgp00590:Arachidonic acid metabolism	9	0.565308	GGT5, GPX2, PLA2G10, GPX7, PLA2G4A, LTA4H, PTGS2, PLA2G6, GGT1
KEGG_PATHWAY	mgp00051:Fructose and mannose metabolism	6	0.58838	TSTA3, TIGAR, PMM1, FPGT, GMPPA, PFKP
KEGG_PATHWAY	mgp00410:beta-Alanine metabolism	6	0.58838	ALDH1A3, ALDH6A1, GAD2, MLYCD, UPB1, ALDH9A1
KEGG_PATHWAY	mgp00860:Porphyrin and chlorophyll metabolism	5	0.588676	ALAD, HEPH, MMAB, UROS, CPOX
KEGG_PATHWAY	mgp04623:Cytosolic DNA-sensing pathway	7	0.618175	NFKBIA, CCL24, POLR3B, POLR2F, POLR3H, MB21D1, CCL26
KEGG_PATHWAY	mgp03030:DNA replication	6	0.620299	PCNA, RFC4, RNASEH1, POLE3, MCM3, POLE
KEGG_PATHWAY	mgp03410:Base excision repair	6	0.620299	PCNA, NEIL2, PARP4, PARP1, POLE3, POLE
KEGG_PATHWAY	mgp00650:Butanoate metabolism	5	0.624231	GAD2, HMGCS2, HMGCLL1, ACADS, ACAT1
KEGG_PATHWAY	mgp00100:Steroid biosynthesis	4	0.631513	NSDHL, SOAT1, HSD17B7, FDFT1
KEGG_PATHWAY	mgp00240:Pyrimidine metabolism	16	0.640317	ENTPD5, UPB1, NT5C3A, UCK2, POLR3B, NME7, POLR2C, POLE3, CMPK1, POLR2F, CMPK2, POLR3H, UPRT, UPP2, UMPS, POLE
KEGG_PATHWAY	mgp00010:Glycolysis / Gluconeogenesis	9	0.641286	ALDH1A3, LDHB, G6PC2, PGK1, BPGM, DLD, PGM1, PFKP, ALDH9A1
KEGG_PATHWAY	mgp03450:Non-homologous end-joining	3	0.646167	XRCC6, DCLRE1C, XRCC5
KEGG_PATHWAY	mgp00620:Pyruvate metabolism	6	0.650699	LDHB, GLO1, ACYP1, DLD, ACAT1, ALDH9A1
KEGG_PATHWAY	mgp00640:Propanoate metabolism	5	0.657774	LDHB, ALDH6A1, MLYCD, MUT, ACAT1
KEGG_PATHWAY	mgp03018:RNA degradation	12	0.659542	EXOSC7, BTG2, LSM6, PAPD7, DIS3L, LSM1, PARN, DCP1A, TOB2, LSM5, PFKP, MPHOSPH6
KEGG_PATHWAY	mgp00340:Histidine metabolism	4	0.669393	ALDH1A3, HAL, AMDHD1, ALDH9A1
KEGG_PATHWAY	mgp03022:Basal transcription factors	7	0.672883	ERCC3, TAF13, TAF11, TAF8, GTF2H1, TAF9B, GTF2E1
KEGG_PATHWAY	mgp04114:Oocyte meiosis	15	0.675746	MAP2K1, ITPR2, ITPR3, ADCY2, ADCY8, RBX1, ADCY5, MAD2L2, AR, RPS6KA6, CDC16, ANAPC4, PGR, FBXO5, YWHAH
KEGG_PATHWAY	mgp01100:Metabolic pathways	180	0.69767	PI4K2B, AHCYL1, CMAS, CHPF, DGKB, CPOX, NADSYN1, NSDHL, TDO2, FPGT, MLYCD, GGT1, GLUL, ACOT8, HGD, ALG6, OXSM, MCCC1, ALG14, ALG13, ALG12, ACSL4, ALG10, UPB1, PISD, PHOSPHO2, PLA2G10, CMPK1, CMPK2, UPRT, PLPP3, IDO2, ATP6V1A, CDS1, TSTA3, LIPT1, TPH1, MTMR3, MTMR8, UAP1, AK4, MTMR4, PLA2G6, PLA2G7, MTMR6, ACAT1, PTDSS2, LDHB, FUT7, PPCS, FUT9, AMDHD1, ATP5E, RDH10, INPP5J, PGK1, PLCG2, ST3GAL6, K…
KEGG_PATHWAY	mgp00630:Glyoxylate and dicarboxylate metabolism	5	0.718593	ACO2, GLUL, MUT, DLD, ACAT1
KEGG_PATHWAY	mgp02010:ABC transporters	7	0.722311	ABCD4, ABCB6, ABCB7, ABCC8, ABCA4, ABCC9, ABCB11
KEGG_PATHWAY	mgp04115:p53 signaling pathway	10	0.724505	CDKN1A, CCND3, CCND2, APAF1, ZMAT3, RFWD2, MDM4, GTSE1, THBS1, SERPINB5
KEGG_PATHWAY	mgp00604:Glycosphingolipid biosynthesis - ganglio series	3	0.730243	GLB1, ST8SIA1, ST3GAL1
KEGG_PATHWAY	mgp03460:Fanconi anemia pathway	8	0.73648	RAD51, ERCC4, USP1, REV1, PMS2, FAAP24, FANCE, MLH1
KEGG_PATHWAY	mgp00510:N-Glycan biosynthesis	8	0.73648	MGAT4C, ALG6, MGAT3, ALG14, ALG13, ALG12, ALG10, DDOST
KEGG_PATHWAY	mgp00450:Selenocompound metabolism	3	0.765524	SEPSECS, CTH, PSTK
KEGG_PATHWAY	mgp04140:Regulation of autophagy	4	0.765627	ATG3, PRKAA2, ATG4C, ATG4A
KEGG_PATHWAY	mgp04320:Dorso-ventral axis formation	4	0.765627	ETV7, NOTCH2, MAP2K1, KRAS
KEGG_PATHWAY	mgp00970:Aminoacyl-tRNA biosynthesis	7	0.766291	CARS, SEPSECS, MTFMT, AARS2, AARS, PSTK, WARS2
KEGG_PATHWAY	mgp00260:Glycine, serine and threonine metabolism	6	0.778326	CTH, CHDH, PHGDH, BPGM, DLD, GCAT
KEGG_PATHWAY	mgp04060:Cytokine-cytokine receptor interaction	22	0.77927	CX3CR1, ACVR1, CCL24, CD40, EDA, TGFB3, TNFRSF19, LIF, FASLG, TNFRSF13C, TNFRSF11A, EDA2R, ACVR2A, CX3CL1, TNFRSF1A, TNFSF4, IL2RB, LEPR, CCR8, CCR4, TNFRSF21, CCL26
KEGG_PATHWAY	mgp04530:Tight junction	11	0.788297	CDC42, AFDN, CLDN10, PARD6B, PARD6A, CLDN3, PARD3, CLDN19, MYH9, PPP2R2A, CLDN2
KEGG_PATHWAY	mgp03060:Protein export	4	0.792169	SPCS2, SRP54, SRP14, SRP9
KEGG_PATHWAY	mgp00830:Retinol metabolism	5	0.794237	DHRS9, RDH10, PNPLA4, LRAT, RPE65
KEGG_PATHWAY	mgp00770:Pantothenate and CoA biosynthesis	3	0.796724	PPCS, UPB1, AASDHPPT
KEGG_PATHWAY	mgp04142:Lysosome	17	0.802916	CTSA, SLC11A1, CTSZ, NAGA, TCIRG1, LITAF, PLA2G15, GGA1, CTSO, LAMP1, GLB1, NPC2, LAMP3, SLC17A5, AP4S1, CTSD, CTSB
KEGG_PATHWAY	mgp04330:Notch signaling pathway	7	0.804887	NOTCH2, HDAC2, CTBP2, DTX3L, MFNG, EP300, RBPJ
KEGG_PATHWAY	mgp03013:RNA transport	21	0.814147	EIF4A2, EIF5B, EIF2B2, GEMIN2, UPF3A, RANGAP1, NXT2, NUP160, FXR1, EEF1A1, PNN, NUP50, TPR, EIF4EBP1, STRAP, SAP18, EIF4G3, EIF3D, EIF1B, EIF4G2, EIF3A
KEGG_PATHWAY	mgp00563:Glycosylphosphatidylinositol(GPI)-anchor biosynthesis	4	0.81616	PIGC, PIGN, PIGM, PIGW
KEGG_PATHWAY	mgp00983:Drug metabolism - other enzymes	4	0.81616	UCK2, UPP2, UMPS, UPB1
KEGG_PATHWAY	mgp00230:Purine metabolism	24	0.836348	GUCY1A3, GUCY2C, GUCY1B3, ADSL, PDE1C, ENTPD5, PDE3B, AMPD1, AK4, ADCY2, AMPD3, ADCY8, ADCY5, NUDT9, NT5C3A, POLR3B, NME7, POLR2C, POLE3, POLR2F, POLR3H, ENPP4, POLE, PGM1
KEGG_PATHWAY	mgp00062:Fatty acid elongation	4	0.837758	HACD1, TECR, HACD3, HACD2
KEGG_PATHWAY	mgp03020:RNA polymerase	4	0.837758	POLR3B, POLR2C, POLR2F, POLR3H
KEGG_PATHWAY	mgp05132:Salmonella infection	10	0.838004	CDC42, DYNC2H1, MAPK10, DYNC1I2, CCL24, JUN, NOS2, ARPC2, ARPC5, TLR5
KEGG_PATHWAY	mgp04910:Insulin signaling pathway	17	0.846609	PTPN1, GSK3B, MAP2K1, PRKAB2, PRKAA2, PDE3B, IRS4, PRKAG3, CRKL, GYS2, MAPK10, G6PC2, PIK3CA, MKNK1, AKT3, EIF4EBP1, KRAS
KEGG_PATHWAY	mgp01130:Biosynthesis of antibiotics	29	0.851903	OAT, MVK, PYCRL, DLST, AK4, UAP1, HSD17B7, PLA2G7, ACAT1, LDHB, NSDHL, PGK1, PHGDH, HMGCS2, PGM1, FDFT1, ADSL, TGDS, GFPT1, AMPD1, AMPD3, BPGM, NME7, CTH, ACO2, TKT, DLD, PFKP, ALDH9A1
KEGG_PATHWAY	mgp05164:Influenza A	18	0.85267	IVNS1ABP, GSK3B, MAP2K1, JUN, RNASEL, EIF2AK1, FASLG, EIF2AK4, NXT2, TNFRSF1A, NFKBIA, IFIH1, DNAJC3, MAPK10, PIK3CA, AKT3, EP300, CCL26
KEGG_PATHWAY	mgp04622:RIG-I-like receptor signaling pathway	7	0.853246	NFKBIA, IFIH1, MAPK10, CYLD, TRAF2, AZI2, TANK
KEGG_PATHWAY	mgp04080:Neuroactive ligand-receptor interaction	41	0.864943	GLP1R, CHRM3, GRIA2, THRB, VIPR2, NPY2R, LPAR4, RXFP1, CRHR1, GRM1, GRM3, MC4R, P2RY8, EDNRA, CYSLTR1, CCKAR, GALR3, P2RY4, C3AR1, LEPR, PRLHR, GPR156, GABRE, TSHB, DRD4, GABRQ, NPY5R, GABRA3, NPY1R, SSTR1, NMBR, GRIN2B, SSTR3, GRIN1, P2RX6, TSPO2, ADORA2A, GLRB, ADRB3, P2RX2, PARD3
KEGG_PATHWAY	mgp03050:Proteasome	5	0.868672	PSMA6, PSMC5, PSMA1, PSMA2, PSMD13
KEGG_PATHWAY	mgp00071:Fatty acid degradation	5	0.868672	ACSL4, ACADS, ACADSB, ACAT1, ALDH9A1
KEGG_PATHWAY	mgp03008:Ribosome biogenesis in eukaryotes	9	0.870956	RRP7A, IMP3, NVL, WDR3, SBDS, FCF1, DROSHA, SNU13, NXT2
KEGG_PATHWAY	mgp00512:Mucin type O-Glycan biosynthesis	4	0.874448	GALNT4, GALNT3, ST3GAL1, B4GALT5
KEGG_PATHWAY	mgp01230:Biosynthesis of amino acids	8	0.880423	PYCRL, CTH, PGK1, PHGDH, ACO2, TKT, GLUL, PFKP
KEGG_PATHWAY	mgp00250:Alanine, aspartate and glutamate metabolism	5	0.8832	ADSL, GFPT1, GAD2, GLUL, DDO
KEGG_PATHWAY	mgp00514:Other types of O-glycan biosynthesis	3	0.887652	POMT2, COLGALT2, MFNG
KEGG_PATHWAY	mgp00592:alpha-Linolenic acid metabolism	3	0.903575	PLA2G10, PLA2G4A, PLA2G6
KEGG_PATHWAY	mgp04744:Phototransduction	3	0.903575	SLC24A1, GNAT3, CNGB1
KEGG_PATHWAY	mgp00980:Metabolism of xenobiotics by cytochrome P450	4	0.903592	ALDH1A3, MGST3, EPHX1, MGST1
KEGG_PATHWAY	mgp00760:Nicotinate and nicotinamide metabolism	4	0.903592	NT5C3A, NAPRT, NMNAT2, NADSYN1
KEGG_PATHWAY	mgp00052:Galactose metabolism	4	0.915742	G6PC2, GLB1, PGM1, PFKP
KEGG_PATHWAY	mgp00380:Tryptophan metabolism	5	0.918698	TPH1, TDO2, IDO2, ACAT1, ALDH9A1
KEGG_PATHWAY	mgp05168:Herpes simplex infection	18	0.920084	JUN, RNASEL, TAF13, EIF2AK1, FASLG, TRAF2, EIF2AK4, ARNTL, TNFRSF1A, NFKBIA, IFIH1, MAPK10, EEF1D, EP300, SRSF3, TAB1, TLR2, CCL26
KEGG_PATHWAY	mgp00310:Lysine degradation	6	0.931776	SUV39H2, COLGALT2, TMLHE, DLST, ACAT1, ALDH9A1
KEGG_PATHWAY	mgp04144:Endocytosis	31	0.93347	TSG101, ZFYVE9, VPS4B, ASAP1, AGAP3, ARR3, RAB22A, CDC42, SNX4, PARD6B, PARD6A, CYTH4, RAB11FIP1, KIF5C, EPS15, SNX6, SMAD3, PDCD6IP, VTA1, ARAP2, ARPC5, RAB11A, EHD4, CAPZA3, ARPC2, DNAJC6, PARD3, IL2RB, CHMP4C, AMPH, SPG21
KEGG_PATHWAY	mgp04514:Cell adhesion molecules (CAMs)	14	0.935263	ITGB1, CD40, NLGN4X, VTCN1, CLDN2, SELP, CLDN10, CLDN3, PTPRC, CLDN19, ITGA6, LRRC4C, CD99, ITGA9
KEGG_PATHWAY	mgp00350:Tyrosine metabolism	4	0.935953	GSTZ1, ALDH1A3, HGD, DCT
KEGG_PATHWAY	mgp00190:Oxidative phosphorylation	15	0.936429	NDUFA9, ATP6V1A, NDUFA6, NDUFB5, NDUFA4, NDUFB4, TCIRG1, ATP4B, NDUFS8, NDUFS6, ATP5E, ATP6V1B2, ATP6V1G3, NDUFV1, LHPP
KEGG_PATHWAY	mgp00330:Arginine and proline metabolism	5	0.93666	OAT, NOS2, PYCRL, AMD1, ALDH9A1
KEGG_PATHWAY	mgp04150:mTOR signaling pathway	6	0.946083	RPS6KA6, PRKAA2, PIK3CA, STRADA, AKT3, EIF4EBP1
KEGG_PATHWAY	mgp00561:Glycerolipid metabolism	6	0.946083	GK, DGKB, MBOAT1, GPAT3, PLPP3, ALDH9A1
KEGG_PATHWAY	mgp00591:Linoleic acid metabolism	3	0.948432	PLA2G10, PLA2G4A, PLA2G6
KEGG_PATHWAY	mgp03015:mRNA surveillance pathway	9	0.950558	HBS1L, PNN, PPP2R3C, SAP18, UPF3A, PPP2R2A, NXT2, SMG7, GSPT1
KEGG_PATHWAY	mgp03320:PPAR signaling pathway	7	0.954342	GK, FABP7, SCD5, ACSL4, CD36, PLTP, PPARD
KEGG_PATHWAY	mgp00500:Starch and sucrose metabolism	3	0.956041	GYS2, G6PC2, PGM1
KEGG_PATHWAY	mgp00020:Citrate cycle (TCA cycle)	3	0.956041	DLST, ACO2, DLD
KEGG_PATHWAY	mgp01200:Carbon metabolism	12	0.957646	ALDH6A1, PGK1, DLST, MTHFR, PHGDH, ACO2, TKT, ACADS, MUT, DLD, PFKP, ACAT1
KEGG_PATHWAY	mgp00982:Drug metabolism - cytochrome P450	3	0.962568	ALDH1A3, MGST3, MGST1
KEGG_PATHWAY	mgp04260:Cardiac muscle contraction	6	0.974209	MYL4, CACNB2, CACNA2D3, CACNA1D, CACNG2, ATP1B1
KEGG_PATHWAY	mgp00140:Steroid hormone biosynthesis	3	0.977028	STS, HSD17B2, HSD17B7
KEGG_PATHWAY	mgp04120:Ubiquitin mediated proteolysis	14	0.988587	UBE3C, CUL5, FBXO2, UBE2E1, UBE3B, MID1, RBX1, PIAS1, CUL4A, UBE2W, RFWD2, CDC16, ANAPC4, BIRC2
KEGG_PATHWAY	mgp04630:Jak-STAT signaling pathway	9	0.998989	CCND3, CCND2, PIK3CA, IL2RB, AKT3, LEPR, LIF, EP300, PIAS1

## Sheet: NeIt
Category	Term	Count	PValue	Genes
GOTERM_BP_DIRECT	GO:0051865~protein autoubiquitination	3	0.005036	UBE2D3, RNF208, TRAF2
GOTERM_CC_DIRECT	GO:0016021~integral component of membrane	12	0.0782567	ABCA2, FUT7, ENTPD2, TMEM203, TUSC3, FAT1, PRF1, CISD2, SGCZ, TLR3, GRIN1, SLC9B2
GOTERM_CC_DIRECT	GO:0070062~extracellular exosome	7	0.332965	C8G, DPP7, ENTPD2, BDH2, AMBP, UBE2D3, FAT1
GOTERM_CC_DIRECT	GO:0005737~cytoplasm	6	0.468143	PDLIM3, RGS3, FBXW5, BDH2, RNF208, NFKB1
GOTERM_CC_DIRECT	GO:0005886~plasma membrane	3	0.728964	ENTPD2, AMBP, FAT1
GOTERM_CC_DIRECT	GO:0005654~nucleoplasm	3	0.811119	RGS3, RNF208, NFKB1
GOTERM_MF_DIRECT	GO:0005509~calcium ion binding	4	0.143434	FAT1, PRF1, MAN1B1, GRIN1
GOTERM_MF_DIRECT	GO:0008270~zinc ion binding	4	0.443048	PDLIM3, RNF224, RNF208, TRAF2
KEGG_PATHWAY	mgp04141:Protein processing in endoplasmic reticulum	4	0.00986492	TUSC3, UBE2D3, TRAF2, MAN1B1
KEGG_PATHWAY	mgp05168:Herpes simplex infection	3	0.0552562	TRAF2, TLR3, NFKB1
KEGG_PATHWAY	mgp01100:Metabolic pathways	5	0.399357	FUT7, BDH2, TUSC3, UAP1L1, MAN1B1
