# Supplementary material for: Genetic Diversity and Identification of Homozygosity-Rich Genomic Regions in Seven Italian Heritage Turkey (Meleagris gallopavo) Breeds
Source: Genes (Basel). 2021 Aug 28;12(9):1342. doi: 10.3390/genes12091342 (PMC8470100; doi:10.3390/genes12091342)
Supplement: Supplementary file 1 [file genes-12-01342-s001.zip › Table_S4.xlsx]

## Sheet: Table S4
Genotypes – SNPs mapping within the two genes
Genotypes		PTGS2 gene		PLA2G4A gene
	Gene position	Intron	Intron	Intron	Intron	Intron	Intron	Intron	Intron	Intron	Intron	Intron	Intron	Intron	Intron	Intron	Intron	Intron	Intron
	CHR	10	10	10	10	10	10	10	10	10	10	10	10	10	10	10	10	10	10
Breed	Position	579499	582188	626077	628108	630010	633388	637256	639982	642470	654125	660932	666053	667952	669974	674025	678799	684763	690203
	SNP	AX-108697239	AX-108442110	AX-108700173	AX-108360991	AX-108145402	AX-108641266	AX-108490512	AX-108623263	AX-108616601	AX-108497474	AX-108627440	AX-108178164	AX-108306501	AX-108471034	AX-108569130	AX-116068501	AX-108400737	AX-108642248
	AA	0	31	30	0	0	0	0	0	0	31	31	0	0	0	0	31	0	31
Brzl	AB	0	0	1	0	0	0	0	0	0	0	0	0	0	0	0	0	0	0
	BB	31	0	0	31	31	31	31	31	31	0	0	31	31	31	31	0	31	0
	AA	0	23	23	0	0	0	0	0	0	23	23	0	0	0	0	23	0	23
BrCI	AB	1	1	1	1	1	1	1	1	1	1	1	1	1	1	1	1	1	1
	BB	23	0	0	23	23	23	23	23	23	0	0	23	23	23	23	0	23	0
	AA	0	21	21	0	0	0	0	0	0	21	21	0	0	0	0	21	0	21
CoEu	AB	1	1	1	1	1	1	1	1	1	1	1	1	1	1	1	1	1	1
	BB	21	0	0	21	21	21	21	21	21	0	0	21	21	21	21	0	21	0
ErRo	AA	23*	0	0	24	24	24	24	24	24	0	0	24	24	24	24	0	24	0
* 1 missing	AB	0	0	0	0	0	0	0	0	0	0	0	0	0	0	0	0	0	0
	BB	0	24	24	0	0	0	0	0	0	24	24	0	0	0	0	24	0	24
	AA	0	24	24	0	0	0	0	0	0	24	24	0	0	0	0	24	0	24
NeIt	AB	2	2	2	2	2	2	2	2	2	2	2	2	2	2	2	2	2	2
	BB	24	0	0	24	24	24	24	24	24	0	0	24	24	24	24	0	24	0
	AA	6	6	6	6	5	5	5	5	5	6	6	5	5	5	5	6	5	6
PrPc	AB	13	13	13	13	14	14	14	14	14	14	14	14	14	14	13	14	14	14
	BB	6	6	6	6	6	6	6	6	6	5	5	6	6	6	6	5	6	5
	AA	0	22	22	0	0	0	0	0	0	22	22	0	0	0	0	22	0	22
Roma	AB	7	7	7	7	7	7	7	7	7	7	7	7	7	7	7	7	7	7
	BB	22	0	0	22	22	22	22	22	22	0	0	22	22	22	22	0	22	0
