# Supplementary material for: Genetic Diversity and Identification of Homozygosity-Rich Genomic Regions in Seven Italian Heritage Turkey (Meleagris gallopavo) Breeds
Source: Genes (Basel). 2021 Aug 28;12(9):1342. doi: 10.3390/genes12091342 (PMC8470100; doi:10.3390/genes12091342)
Supplement: Supplementary file 1 [file genes-12-01342-s001.zip › Table_S5.xlsx]

## Sheet: Foglio1
PrPC_ ROH island fount in at least 60% of birds
Chr	Start	End	Length	genes	QTL
1	185658695	185769482	110787	HIKESHI	NA
21	5328921	5922971	594050	POM121C, NSUN5, HIP1, LPO, TSPOAP1, SUPT4H1, PITPNM3, FAM64A, FBXO39, TEKT1, SMTNL2, KIAA0753, MED31, TXNDC17, SLC13A5, XAF1, WSCD1	NA
